# Supplementary material for: Proteome Profile of Starch Granules Purified from Rice (Oryza sativa) Endosperm
Source: PLoS One. 2016 Dec 19;11(12):e0168467. doi: 10.1371/journal.pone.0168467 (PMC5167393; doi:10.1371/journal.pone.0168467)
Supplement: S2 Table — (XLS) [file pone.0168467.s003.xls]

## Sheet: B1
prot_acc	prot_desc	prot_mass	prot_cover	prot_pi	pep_delta	pep_query	pep_score	pep_seq
Q0DEV5	Granule-bound starch synthase 1, chloroplastic/amyloplastic OS=Oryza sativa subsp. japonica GN=WAXY PE=1 SV=1	67004	85.2	8.34	-0.0009	109	42.98	LSVDCK
Q0DEV5	Granule-bound starch synthase 1, chloroplastic/amyloplastic OS=Oryza sativa subsp. japonica GN=WAXY PE=1 SV=1	67004	85.2	8.34	-0.0001	147	33.47	KVAATLK
Q0DEV5	Granule-bound starch synthase 1, chloroplastic/amyloplastic OS=Oryza sativa subsp. japonica GN=WAXY PE=1 SV=1	67004	85.2	8.34	-0.0001	148	42.09	KVAATLK
Q0DEV5	Granule-bound starch synthase 1, chloroplastic/amyloplastic OS=Oryza sativa subsp. japonica GN=WAXY PE=1 SV=1	67004	85.2	8.34	-0.0004	303	26.69	VAATLKR
Q0DEV5	Granule-bound starch synthase 1, chloroplastic/amyloplastic OS=Oryza sativa subsp. japonica GN=WAXY PE=1 SV=1	67004	85.2	8.34	-0.0003	304	40.89	VAATLKR
Q0DEV5	Granule-bound starch synthase 1, chloroplastic/amyloplastic OS=Oryza sativa subsp. japonica GN=WAXY PE=1 SV=1	67004	85.2	8.34	-0.0009	425	27.05	FEKLLK
Q0DEV5	Granule-bound starch synthase 1, chloroplastic/amyloplastic OS=Oryza sativa subsp. japonica GN=WAXY PE=1 SV=1	67004	85.2	8.34	0	614	39.03	VMVISPR
Q0DEV5	Granule-bound starch synthase 1, chloroplastic/amyloplastic OS=Oryza sativa subsp. japonica GN=WAXY PE=1 SV=1	67004	85.2	8.34	0.0002	615	49.58	VMVISPR
Q0DEV5	Granule-bound starch synthase 1, chloroplastic/amyloplastic OS=Oryza sativa subsp. japonica GN=WAXY PE=1 SV=1	67004	85.2	8.34	0.0004	616	33.72	VMVISPR
Q0DEV5	Granule-bound starch synthase 1, chloroplastic/amyloplastic OS=Oryza sativa subsp. japonica GN=WAXY PE=1 SV=1	67004	85.2	8.34	0.0004	617	35.79	VMVISPR
Q0DEV5	Granule-bound starch synthase 1, chloroplastic/amyloplastic OS=Oryza sativa subsp. japonica GN=WAXY PE=1 SV=1	67004	85.2	8.34	0.0007	618	49.42	VMVISPR
Q0DEV5	Granule-bound starch synthase 1, chloroplastic/amyloplastic OS=Oryza sativa subsp. japonica GN=WAXY PE=1 SV=1	67004	85.2	8.34	0.0007	619	36.3	VMVISPR
Q0DEV5	Granule-bound starch synthase 1, chloroplastic/amyloplastic OS=Oryza sativa subsp. japonica GN=WAXY PE=1 SV=1	67004	85.2	8.34	-0.0006	644	34.64	TGFHMGR
Q0DEV5	Granule-bound starch synthase 1, chloroplastic/amyloplastic OS=Oryza sativa subsp. japonica GN=WAXY PE=1 SV=1	67004	85.2	8.34	-0.0001	645	50.98	TGFHMGR
Q0DEV5	Granule-bound starch synthase 1, chloroplastic/amyloplastic OS=Oryza sativa subsp. japonica GN=WAXY PE=1 SV=1	67004	85.2	8.34	0	647	47.11	TGFHMGR
Q0DEV5	Granule-bound starch synthase 1, chloroplastic/amyloplastic OS=Oryza sativa subsp. japonica GN=WAXY PE=1 SV=1	67004	85.2	8.34	0	648	42.03	TGFHMGR
Q0DEV5	Granule-bound starch synthase 1, chloroplastic/amyloplastic OS=Oryza sativa subsp. japonica GN=WAXY PE=1 SV=1	67004	85.2	8.34	0.0002	649	32.22	TGFHMGR
Q0DEV5	Granule-bound starch synthase 1, chloroplastic/amyloplastic OS=Oryza sativa subsp. japonica GN=WAXY PE=1 SV=1	67004	85.2	8.34	0.0012	650	34.72	TGFHMGR
Q0DEV5	Granule-bound starch synthase 1, chloroplastic/amyloplastic OS=Oryza sativa subsp. japonica GN=WAXY PE=1 SV=1	67004	85.2	8.34	0.0014	651	29.52	TGFHMGR
Q0DEV5	Granule-bound starch synthase 1, chloroplastic/amyloplastic OS=Oryza sativa subsp. japonica GN=WAXY PE=1 SV=1	67004	85.2	8.34	-0.0006	746	39.82	VMVISPR
Q0DEV5	Granule-bound starch synthase 1, chloroplastic/amyloplastic OS=Oryza sativa subsp. japonica GN=WAXY PE=1 SV=1	67004	85.2	8.34	-0.0001	748	47.69	VMVISPR
Q0DEV5	Granule-bound starch synthase 1, chloroplastic/amyloplastic OS=Oryza sativa subsp. japonica GN=WAXY PE=1 SV=1	67004	85.2	8.34	-0.0001	749	46.81	VMVISPR
Q0DEV5	Granule-bound starch synthase 1, chloroplastic/amyloplastic OS=Oryza sativa subsp. japonica GN=WAXY PE=1 SV=1	67004	85.2	8.34	0.0006	750	39.44	VMVISPR
Q0DEV5	Granule-bound starch synthase 1, chloroplastic/amyloplastic OS=Oryza sativa subsp. japonica GN=WAXY PE=1 SV=1	67004	85.2	8.34	-0.0002	778	27.44	TGFHMGR
Q0DEV5	Granule-bound starch synthase 1, chloroplastic/amyloplastic OS=Oryza sativa subsp. japonica GN=WAXY PE=1 SV=1	67004	85.2	8.34	-0.0001	779	38.45	TGFHMGR
Q0DEV5	Granule-bound starch synthase 1, chloroplastic/amyloplastic OS=Oryza sativa subsp. japonica GN=WAXY PE=1 SV=1	67004	85.2	8.34	-0.0001	780	37.26	TGFHMGR
Q0DEV5	Granule-bound starch synthase 1, chloroplastic/amyloplastic OS=Oryza sativa subsp. japonica GN=WAXY PE=1 SV=1	67004	85.2	8.34	0.0006	781	27.24	TGFHMGR
Q0DEV5	Granule-bound starch synthase 1, chloroplastic/amyloplastic OS=Oryza sativa subsp. japonica GN=WAXY PE=1 SV=1	67004	85.2	8.34	-0.0003	937	23.24	DKYITAK
Q0DEV5	Granule-bound starch synthase 1, chloroplastic/amyloplastic OS=Oryza sativa subsp. japonica GN=WAXY PE=1 SV=1	67004	85.2	8.34	-0.0002	975	60.23	AGILEADR
Q0DEV5	Granule-bound starch synthase 1, chloroplastic/amyloplastic OS=Oryza sativa subsp. japonica GN=WAXY PE=1 SV=1	67004	85.2	8.34	0.0014	976	32.42	AGILEADR
Q0DEV5	Granule-bound starch synthase 1, chloroplastic/amyloplastic OS=Oryza sativa subsp. japonica GN=WAXY PE=1 SV=1	67004	85.2	8.34	-0.0006	1208	24.63	VVEPSDVK
Q0DEV5	Granule-bound starch synthase 1, chloroplastic/amyloplastic OS=Oryza sativa subsp. japonica GN=WAXY PE=1 SV=1	67004	85.2	8.34	0.0009	1209	61.28	VVEPSDVK
Q0DEV5	Granule-bound starch synthase 1, chloroplastic/amyloplastic OS=Oryza sativa subsp. japonica GN=WAXY PE=1 SV=1	67004	85.2	8.34	-0.0004	1450	30.06	VADRYER
Q0DEV5	Granule-bound starch synthase 1, chloroplastic/amyloplastic OS=Oryza sativa subsp. japonica GN=WAXY PE=1 SV=1	67004	85.2	8.34	-0.0013	2284	37.03	IPLIAFIGR
Q0DEV5	Granule-bound starch synthase 1, chloroplastic/amyloplastic OS=Oryza sativa subsp. japonica GN=WAXY PE=1 SV=1	67004	85.2	8.34	-0.0002	2285	47.92	IPLIAFIGR
Q0DEV5	Granule-bound starch synthase 1, chloroplastic/amyloplastic OS=Oryza sativa subsp. japonica GN=WAXY PE=1 SV=1	67004	85.2	8.34	0	2286	32.83	IPLIAFIGR
Q0DEV5	Granule-bound starch synthase 1, chloroplastic/amyloplastic OS=Oryza sativa subsp. japonica GN=WAXY PE=1 SV=1	67004	85.2	8.34	0.0001	2287	45.14	IPLIAFIGR
Q0DEV5	Granule-bound starch synthase 1, chloroplastic/amyloplastic OS=Oryza sativa subsp. japonica GN=WAXY PE=1 SV=1	67004	85.2	8.34	0.0002	2288	24.26	IPLIAFIGR
Q0DEV5	Granule-bound starch synthase 1, chloroplastic/amyloplastic OS=Oryza sativa subsp. japonica GN=WAXY PE=1 SV=1	67004	85.2	8.34	0.0007	2289	32.3	IPLIAFIGR
Q0DEV5	Granule-bound starch synthase 1, chloroplastic/amyloplastic OS=Oryza sativa subsp. japonica GN=WAXY PE=1 SV=1	67004	85.2	8.34	0.0003	2297	32.03	VVEPSDVKK
Q0DEV5	Granule-bound starch synthase 1, chloroplastic/amyloplastic OS=Oryza sativa subsp. japonica GN=WAXY PE=1 SV=1	67004	85.2	8.34	0.0005	2298	20.3	VVEPSDVKK
Q0DEV5	Granule-bound starch synthase 1, chloroplastic/amyloplastic OS=Oryza sativa subsp. japonica GN=WAXY PE=1 SV=1	67004	85.2	8.34	-0.0002	3025	38.6	SMEEKYPGK
Q0DEV5	Granule-bound starch synthase 1, chloroplastic/amyloplastic OS=Oryza sativa subsp. japonica GN=WAXY PE=1 SV=1	67004	85.2	8.34	0.0001	3026	37.54	SMEEKYPGK
Q0DEV5	Granule-bound starch synthase 1, chloroplastic/amyloplastic OS=Oryza sativa subsp. japonica GN=WAXY PE=1 SV=1	67004	85.2	8.34	0.0001	3168	22.35	YDATTAIEAK
Q0DEV5	Granule-bound starch synthase 1, chloroplastic/amyloplastic OS=Oryza sativa subsp. japonica GN=WAXY PE=1 SV=1	67004	85.2	8.34	0.0004	3170	23.47	YDATTAIEAK
Q0DEV5	Granule-bound starch synthase 1, chloroplastic/amyloplastic OS=Oryza sativa subsp. japonica GN=WAXY PE=1 SV=1	67004	85.2	8.34	0.0004	3171	23.89	YDATTAIEAK
Q0DEV5	Granule-bound starch synthase 1, chloroplastic/amyloplastic OS=Oryza sativa subsp. japonica GN=WAXY PE=1 SV=1	67004	85.2	8.34	0.0008	3172	78.33	YDATTAIEAK
Q0DEV5	Granule-bound starch synthase 1, chloroplastic/amyloplastic OS=Oryza sativa subsp. japonica GN=WAXY PE=1 SV=1	67004	85.2	8.34	0.0008	3173	34.04	YDATTAIEAK
Q0DEV5	Granule-bound starch synthase 1, chloroplastic/amyloplastic OS=Oryza sativa subsp. japonica GN=WAXY PE=1 SV=1	67004	85.2	8.34	0.001	3175	40.84	YDATTAIEAK
Q0DEV5	Granule-bound starch synthase 1, chloroplastic/amyloplastic OS=Oryza sativa subsp. japonica GN=WAXY PE=1 SV=1	67004	85.2	8.34	0.003	3182	31.29	YDATTAIEAK
Q0DEV5	Granule-bound starch synthase 1, chloroplastic/amyloplastic OS=Oryza sativa subsp. japonica GN=WAXY PE=1 SV=1	67004	85.2	8.34	-0.0003	3573	23.55	GCELDNIMR
Q0DEV5	Granule-bound starch synthase 1, chloroplastic/amyloplastic OS=Oryza sativa subsp. japonica GN=WAXY PE=1 SV=1	67004	85.2	8.34	-0.0001	3574	21.2	GCELDNIMR
Q0DEV5	Granule-bound starch synthase 1, chloroplastic/amyloplastic OS=Oryza sativa subsp. japonica GN=WAXY PE=1 SV=1	67004	85.2	8.34	-0.0001	3575	71.78	GCELDNIMR
Q0DEV5	Granule-bound starch synthase 1, chloroplastic/amyloplastic OS=Oryza sativa subsp. japonica GN=WAXY PE=1 SV=1	67004	85.2	8.34	0.0001	3576	32	GCELDNIMR
Q0DEV5	Granule-bound starch synthase 1, chloroplastic/amyloplastic OS=Oryza sativa subsp. japonica GN=WAXY PE=1 SV=1	67004	85.2	8.34	0.0007	3577	41.91	GCELDNIMR
Q0DEV5	Granule-bound starch synthase 1, chloroplastic/amyloplastic OS=Oryza sativa subsp. japonica GN=WAXY PE=1 SV=1	67004	85.2	8.34	0.0007	3578	32.55	GCELDNIMR
Q0DEV5	Granule-bound starch synthase 1, chloroplastic/amyloplastic OS=Oryza sativa subsp. japonica GN=WAXY PE=1 SV=1	67004	85.2	8.34	0.0011	3580	52.6	GCELDNIMR
Q0DEV5	Granule-bound starch synthase 1, chloroplastic/amyloplastic OS=Oryza sativa subsp. japonica GN=WAXY PE=1 SV=1	67004	85.2	8.34	-0.0003	3814	23.5	GCELDNIMR
Q0DEV5	Granule-bound starch synthase 1, chloroplastic/amyloplastic OS=Oryza sativa subsp. japonica GN=WAXY PE=1 SV=1	67004	85.2	8.34	-0.0009	3880	26.86	KIPLIAFIGR
Q0DEV5	Granule-bound starch synthase 1, chloroplastic/amyloplastic OS=Oryza sativa subsp. japonica GN=WAXY PE=1 SV=1	67004	85.2	8.34	-0.0009	3881	35.89	KIPLIAFIGR
Q0DEV5	Granule-bound starch synthase 1, chloroplastic/amyloplastic OS=Oryza sativa subsp. japonica GN=WAXY PE=1 SV=1	67004	85.2	8.34	-0.0006	3882	39.1	KIPLIAFIGR
Q0DEV5	Granule-bound starch synthase 1, chloroplastic/amyloplastic OS=Oryza sativa subsp. japonica GN=WAXY PE=1 SV=1	67004	85.2	8.34	-0.0004	3883	41.22	KIPLIAFIGR
Q0DEV5	Granule-bound starch synthase 1, chloroplastic/amyloplastic OS=Oryza sativa subsp. japonica GN=WAXY PE=1 SV=1	67004	85.2	8.34	-0.0004	3884	30.15	KIPLIAFIGR
Q0DEV5	Granule-bound starch synthase 1, chloroplastic/amyloplastic OS=Oryza sativa subsp. japonica GN=WAXY PE=1 SV=1	67004	85.2	8.34	-0.0003	3885	30.41	KIPLIAFIGR
Q0DEV5	Granule-bound starch synthase 1, chloroplastic/amyloplastic OS=Oryza sativa subsp. japonica GN=WAXY PE=1 SV=1	67004	85.2	8.34	-0.0002	3886	29.8	KIPLIAFIGR
Q0DEV5	Granule-bound starch synthase 1, chloroplastic/amyloplastic OS=Oryza sativa subsp. japonica GN=WAXY PE=1 SV=1	67004	85.2	8.34	-0.0002	3887	32.26	KIPLIAFIGR
Q0DEV5	Granule-bound starch synthase 1, chloroplastic/amyloplastic OS=Oryza sativa subsp. japonica GN=WAXY PE=1 SV=1	67004	85.2	8.34	-0.0002	3888	40.5	KIPLIAFIGR
Q0DEV5	Granule-bound starch synthase 1, chloroplastic/amyloplastic OS=Oryza sativa subsp. japonica GN=WAXY PE=1 SV=1	67004	85.2	8.34	0	3889	32.89	KIPLIAFIGR
Q0DEV5	Granule-bound starch synthase 1, chloroplastic/amyloplastic OS=Oryza sativa subsp. japonica GN=WAXY PE=1 SV=1	67004	85.2	8.34	0.0001	3890	30.16	KIPLIAFIGR
Q0DEV5	Granule-bound starch synthase 1, chloroplastic/amyloplastic OS=Oryza sativa subsp. japonica GN=WAXY PE=1 SV=1	67004	85.2	8.34	0.0001	3891	33.6	KIPLIAFIGR
Q0DEV5	Granule-bound starch synthase 1, chloroplastic/amyloplastic OS=Oryza sativa subsp. japonica GN=WAXY PE=1 SV=1	67004	85.2	8.34	0.0001	3892	36.97	KIPLIAFIGR
Q0DEV5	Granule-bound starch synthase 1, chloroplastic/amyloplastic OS=Oryza sativa subsp. japonica GN=WAXY PE=1 SV=1	67004	85.2	8.34	0.0001	3893	30.22	KIPLIAFIGR
Q0DEV5	Granule-bound starch synthase 1, chloroplastic/amyloplastic OS=Oryza sativa subsp. japonica GN=WAXY PE=1 SV=1	67004	85.2	8.34	0.0004	3894	29.18	KIPLIAFIGR
Q0DEV5	Granule-bound starch synthase 1, chloroplastic/amyloplastic OS=Oryza sativa subsp. japonica GN=WAXY PE=1 SV=1	67004	85.2	8.34	-0.0025	5232	27.51	IYGPDTGVDYK
Q0DEV5	Granule-bound starch synthase 1, chloroplastic/amyloplastic OS=Oryza sativa subsp. japonica GN=WAXY PE=1 SV=1	67004	85.2	8.34	0.0001	5233	40.5	IYGPDTGVDYK
Q0DEV5	Granule-bound starch synthase 1, chloroplastic/amyloplastic OS=Oryza sativa subsp. japonica GN=WAXY PE=1 SV=1	67004	85.2	8.34	0.0007	5234	68.15	IYGPDTGVDYK
Q0DEV5	Granule-bound starch synthase 1, chloroplastic/amyloplastic OS=Oryza sativa subsp. japonica GN=WAXY PE=1 SV=1	67004	85.2	8.34	0.0029	5235	67.9	IYGPDTGVDYK
Q0DEV5	Granule-bound starch synthase 1, chloroplastic/amyloplastic OS=Oryza sativa subsp. japonica GN=WAXY PE=1 SV=1	67004	85.2	8.34	-0.0002	5386	27.47	NNYQPNGIYR
Q0DEV5	Granule-bound starch synthase 1, chloroplastic/amyloplastic OS=Oryza sativa subsp. japonica GN=WAXY PE=1 SV=1	67004	85.2	8.34	-0.0006	6262	62.65	NCMNQDLSWK
Q0DEV5	Granule-bound starch synthase 1, chloroplastic/amyloplastic OS=Oryza sativa subsp. japonica GN=WAXY PE=1 SV=1	67004	85.2	8.34	-0.0005	6263	51.21	NCMNQDLSWK
Q0DEV5	Granule-bound starch synthase 1, chloroplastic/amyloplastic OS=Oryza sativa subsp. japonica GN=WAXY PE=1 SV=1	67004	85.2	8.34	-0.0004	6264	69.33	NCMNQDLSWK
Q0DEV5	Granule-bound starch synthase 1, chloroplastic/amyloplastic OS=Oryza sativa subsp. japonica GN=WAXY PE=1 SV=1	67004	85.2	8.34	0.0011	6265	57.17	NCMNQDLSWK
Q0DEV5	Granule-bound starch synthase 1, chloroplastic/amyloplastic OS=Oryza sativa subsp. japonica GN=WAXY PE=1 SV=1	67004	85.2	8.34	-0.0005	6545	42.42	NCMNQDLSWK
Q0DEV5	Granule-bound starch synthase 1, chloroplastic/amyloplastic OS=Oryza sativa subsp. japonica GN=WAXY PE=1 SV=1	67004	85.2	8.34	-0.0005	6546	78.34	NCMNQDLSWK
Q0DEV5	Granule-bound starch synthase 1, chloroplastic/amyloplastic OS=Oryza sativa subsp. japonica GN=WAXY PE=1 SV=1	67004	85.2	8.34	0.0015	6551	47.4	NCMNQDLSWK
Q0DEV5	Granule-bound starch synthase 1, chloroplastic/amyloplastic OS=Oryza sativa subsp. japonica GN=WAXY PE=1 SV=1	67004	85.2	8.34	-0.0037	6855	29.01	VFIDHPSFLEK
Q0DEV5	Granule-bound starch synthase 1, chloroplastic/amyloplastic OS=Oryza sativa subsp. japonica GN=WAXY PE=1 SV=1	67004	85.2	8.34	-0.0011	6856	42.96	VFIDHPSFLEK
Q0DEV5	Granule-bound starch synthase 1, chloroplastic/amyloplastic OS=Oryza sativa subsp. japonica GN=WAXY PE=1 SV=1	67004	85.2	8.34	-0.0008	6857	27.62	VFIDHPSFLEK
Q0DEV5	Granule-bound starch synthase 1, chloroplastic/amyloplastic OS=Oryza sativa subsp. japonica GN=WAXY PE=1 SV=1	67004	85.2	8.34	0.0003	6860	27.21	VFIDHPSFLEK
Q0DEV5	Granule-bound starch synthase 1, chloroplastic/amyloplastic OS=Oryza sativa subsp. japonica GN=WAXY PE=1 SV=1	67004	85.2	8.34	0.0016	6861	35.91	VFIDHPSFLEK
Q0DEV5	Granule-bound starch synthase 1, chloroplastic/amyloplastic OS=Oryza sativa subsp. japonica GN=WAXY PE=1 SV=1	67004	85.2	8.34	0.0052	6863	25.62	VFIDHPSFLEK
Q0DEV5	Granule-bound starch synthase 1, chloroplastic/amyloplastic OS=Oryza sativa subsp. japonica GN=WAXY PE=1 SV=1	67004	85.2	8.34	0.0066	6864	25.92	VFIDHPSFLEK
Q0DEV5	Granule-bound starch synthase 1, chloroplastic/amyloplastic OS=Oryza sativa subsp. japonica GN=WAXY PE=1 SV=1	67004	85.2	8.34	-0.0024	6890	45.67	DAWDTSVVAEIK
Q0DEV5	Granule-bound starch synthase 1, chloroplastic/amyloplastic OS=Oryza sativa subsp. japonica GN=WAXY PE=1 SV=1	67004	85.2	8.34	-0.0018	6891	35.44	DAWDTSVVAEIK
Q0DEV5	Granule-bound starch synthase 1, chloroplastic/amyloplastic OS=Oryza sativa subsp. japonica GN=WAXY PE=1 SV=1	67004	85.2	8.34	-0.0013	6892	68.33	DAWDTSVVAEIK
Q0DEV5	Granule-bound starch synthase 1, chloroplastic/amyloplastic OS=Oryza sativa subsp. japonica GN=WAXY PE=1 SV=1	67004	85.2	8.34	-0.001	6893	80.15	DAWDTSVVAEIK
Q0DEV5	Granule-bound starch synthase 1, chloroplastic/amyloplastic OS=Oryza sativa subsp. japonica GN=WAXY PE=1 SV=1	67004	85.2	8.34	-0.0009	6894	63.55	DAWDTSVVAEIK
Q0DEV5	Granule-bound starch synthase 1, chloroplastic/amyloplastic OS=Oryza sativa subsp. japonica GN=WAXY PE=1 SV=1	67004	85.2	8.34	-0.0009	6895	37.96	DAWDTSVVAEIK
Q0DEV5	Granule-bound starch synthase 1, chloroplastic/amyloplastic OS=Oryza sativa subsp. japonica GN=WAXY PE=1 SV=1	67004	85.2	8.34	-0.0008	6896	61.65	DAWDTSVVAEIK
Q0DEV5	Granule-bound starch synthase 1, chloroplastic/amyloplastic OS=Oryza sativa subsp. japonica GN=WAXY PE=1 SV=1	67004	85.2	8.34	-0.0007	6897	61.56	DAWDTSVVAEIK
Q0DEV5	Granule-bound starch synthase 1, chloroplastic/amyloplastic OS=Oryza sativa subsp. japonica GN=WAXY PE=1 SV=1	67004	85.2	8.34	-0.0007	6898	63.02	DAWDTSVVAEIK
Q0DEV5	Granule-bound starch synthase 1, chloroplastic/amyloplastic OS=Oryza sativa subsp. japonica GN=WAXY PE=1 SV=1	67004	85.2	8.34	-0.0007	6899	66.07	DAWDTSVVAEIK
Q0DEV5	Granule-bound starch synthase 1, chloroplastic/amyloplastic OS=Oryza sativa subsp. japonica GN=WAXY PE=1 SV=1	67004	85.2	8.34	-0.0007	6900	45.5	DAWDTSVVAEIK
Q0DEV5	Granule-bound starch synthase 1, chloroplastic/amyloplastic OS=Oryza sativa subsp. japonica GN=WAXY PE=1 SV=1	67004	85.2	8.34	-0.0007	6901	61.37	DAWDTSVVAEIK
Q0DEV5	Granule-bound starch synthase 1, chloroplastic/amyloplastic OS=Oryza sativa subsp. japonica GN=WAXY PE=1 SV=1	67004	85.2	8.34	-0.0007	6903	45.64	DAWDTSVVAEIK
Q0DEV5	Granule-bound starch synthase 1, chloroplastic/amyloplastic OS=Oryza sativa subsp. japonica GN=WAXY PE=1 SV=1	67004	85.2	8.34	-0.0005	6904	50.92	DAWDTSVVAEIK
Q0DEV5	Granule-bound starch synthase 1, chloroplastic/amyloplastic OS=Oryza sativa subsp. japonica GN=WAXY PE=1 SV=1	67004	85.2	8.34	-0.0004	6905	75.14	DAWDTSVVAEIK
Q0DEV5	Granule-bound starch synthase 1, chloroplastic/amyloplastic OS=Oryza sativa subsp. japonica GN=WAXY PE=1 SV=1	67004	85.2	8.34	-0.0003	6906	76.03	DAWDTSVVAEIK
Q0DEV5	Granule-bound starch synthase 1, chloroplastic/amyloplastic OS=Oryza sativa subsp. japonica GN=WAXY PE=1 SV=1	67004	85.2	8.34	-0.0003	6907	67.19	DAWDTSVVAEIK
Q0DEV5	Granule-bound starch synthase 1, chloroplastic/amyloplastic OS=Oryza sativa subsp. japonica GN=WAXY PE=1 SV=1	67004	85.2	8.34	-0.0003	6908	67.22	DAWDTSVVAEIK
Q0DEV5	Granule-bound starch synthase 1, chloroplastic/amyloplastic OS=Oryza sativa subsp. japonica GN=WAXY PE=1 SV=1	67004	85.2	8.34	-0.0003	6909	45.47	DAWDTSVVAEIK
Q0DEV5	Granule-bound starch synthase 1, chloroplastic/amyloplastic OS=Oryza sativa subsp. japonica GN=WAXY PE=1 SV=1	67004	85.2	8.34	-0.0002	6910	61.25	DAWDTSVVAEIK
Q0DEV5	Granule-bound starch synthase 1, chloroplastic/amyloplastic OS=Oryza sativa subsp. japonica GN=WAXY PE=1 SV=1	67004	85.2	8.34	-0.0002	6911	35.27	DAWDTSVVAEIK
Q0DEV5	Granule-bound starch synthase 1, chloroplastic/amyloplastic OS=Oryza sativa subsp. japonica GN=WAXY PE=1 SV=1	67004	85.2	8.34	0	6912	80.85	DAWDTSVVAEIK
Q0DEV5	Granule-bound starch synthase 1, chloroplastic/amyloplastic OS=Oryza sativa subsp. japonica GN=WAXY PE=1 SV=1	67004	85.2	8.34	0	6913	67.14	DAWDTSVVAEIK
Q0DEV5	Granule-bound starch synthase 1, chloroplastic/amyloplastic OS=Oryza sativa subsp. japonica GN=WAXY PE=1 SV=1	67004	85.2	8.34	0	6914	80.06	DAWDTSVVAEIK
Q0DEV5	Granule-bound starch synthase 1, chloroplastic/amyloplastic OS=Oryza sativa subsp. japonica GN=WAXY PE=1 SV=1	67004	85.2	8.34	0	6915	58.69	DAWDTSVVAEIK
Q0DEV5	Granule-bound starch synthase 1, chloroplastic/amyloplastic OS=Oryza sativa subsp. japonica GN=WAXY PE=1 SV=1	67004	85.2	8.34	0	6916	72.29	DAWDTSVVAEIK
Q0DEV5	Granule-bound starch synthase 1, chloroplastic/amyloplastic OS=Oryza sativa subsp. japonica GN=WAXY PE=1 SV=1	67004	85.2	8.34	0	6917	70.04	DAWDTSVVAEIK
Q0DEV5	Granule-bound starch synthase 1, chloroplastic/amyloplastic OS=Oryza sativa subsp. japonica GN=WAXY PE=1 SV=1	67004	85.2	8.34	0	6918	60.62	DAWDTSVVAEIK
Q0DEV5	Granule-bound starch synthase 1, chloroplastic/amyloplastic OS=Oryza sativa subsp. japonica GN=WAXY PE=1 SV=1	67004	85.2	8.34	0	6919	79.09	DAWDTSVVAEIK
Q0DEV5	Granule-bound starch synthase 1, chloroplastic/amyloplastic OS=Oryza sativa subsp. japonica GN=WAXY PE=1 SV=1	67004	85.2	8.34	0	6920	48.12	DAWDTSVVAEIK
Q0DEV5	Granule-bound starch synthase 1, chloroplastic/amyloplastic OS=Oryza sativa subsp. japonica GN=WAXY PE=1 SV=1	67004	85.2	8.34	0	6921	28.93	DAWDTSVVAEIK
Q0DEV5	Granule-bound starch synthase 1, chloroplastic/amyloplastic OS=Oryza sativa subsp. japonica GN=WAXY PE=1 SV=1	67004	85.2	8.34	0.0001	6922	67.58	DAWDTSVVAEIK
Q0DEV5	Granule-bound starch synthase 1, chloroplastic/amyloplastic OS=Oryza sativa subsp. japonica GN=WAXY PE=1 SV=1	67004	85.2	8.34	0.0001	6923	67.23	DAWDTSVVAEIK
Q0DEV5	Granule-bound starch synthase 1, chloroplastic/amyloplastic OS=Oryza sativa subsp. japonica GN=WAXY PE=1 SV=1	67004	85.2	8.34	0.0001	6924	63.5	DAWDTSVVAEIK
Q0DEV5	Granule-bound starch synthase 1, chloroplastic/amyloplastic OS=Oryza sativa subsp. japonica GN=WAXY PE=1 SV=1	67004	85.2	8.34	0.0001	6925	80.1	DAWDTSVVAEIK
Q0DEV5	Granule-bound starch synthase 1, chloroplastic/amyloplastic OS=Oryza sativa subsp. japonica GN=WAXY PE=1 SV=1	67004	85.2	8.34	0.0001	6926	66.46	DAWDTSVVAEIK
Q0DEV5	Granule-bound starch synthase 1, chloroplastic/amyloplastic OS=Oryza sativa subsp. japonica GN=WAXY PE=1 SV=1	67004	85.2	8.34	0.0001	6927	65.16	DAWDTSVVAEIK
Q0DEV5	Granule-bound starch synthase 1, chloroplastic/amyloplastic OS=Oryza sativa subsp. japonica GN=WAXY PE=1 SV=1	67004	85.2	8.34	0.0001	6928	48.83	DAWDTSVVAEIK
Q0DEV5	Granule-bound starch synthase 1, chloroplastic/amyloplastic OS=Oryza sativa subsp. japonica GN=WAXY PE=1 SV=1	67004	85.2	8.34	0.0001	6929	61.41	DAWDTSVVAEIK
Q0DEV5	Granule-bound starch synthase 1, chloroplastic/amyloplastic OS=Oryza sativa subsp. japonica GN=WAXY PE=1 SV=1	67004	85.2	8.34	0.0001	6930	57.23	DAWDTSVVAEIK
Q0DEV5	Granule-bound starch synthase 1, chloroplastic/amyloplastic OS=Oryza sativa subsp. japonica GN=WAXY PE=1 SV=1	67004	85.2	8.34	0.0001	6931	45.13	DAWDTSVVAEIK
Q0DEV5	Granule-bound starch synthase 1, chloroplastic/amyloplastic OS=Oryza sativa subsp. japonica GN=WAXY PE=1 SV=1	67004	85.2	8.34	0.0001	6932	42.4	DAWDTSVVAEIK
Q0DEV5	Granule-bound starch synthase 1, chloroplastic/amyloplastic OS=Oryza sativa subsp. japonica GN=WAXY PE=1 SV=1	67004	85.2	8.34	0.0001	6933	61.23	DAWDTSVVAEIK
Q0DEV5	Granule-bound starch synthase 1, chloroplastic/amyloplastic OS=Oryza sativa subsp. japonica GN=WAXY PE=1 SV=1	67004	85.2	8.34	0.0002	6934	54.47	DAWDTSVVAEIK
Q0DEV5	Granule-bound starch synthase 1, chloroplastic/amyloplastic OS=Oryza sativa subsp. japonica GN=WAXY PE=1 SV=1	67004	85.2	8.34	0.0002	6935	62.11	DAWDTSVVAEIK
Q0DEV5	Granule-bound starch synthase 1, chloroplastic/amyloplastic OS=Oryza sativa subsp. japonica GN=WAXY PE=1 SV=1	67004	85.2	8.34	0.0002	6936	57.65	DAWDTSVVAEIK
Q0DEV5	Granule-bound starch synthase 1, chloroplastic/amyloplastic OS=Oryza sativa subsp. japonica GN=WAXY PE=1 SV=1	67004	85.2	8.34	0.0002	6937	57.49	DAWDTSVVAEIK
Q0DEV5	Granule-bound starch synthase 1, chloroplastic/amyloplastic OS=Oryza sativa subsp. japonica GN=WAXY PE=1 SV=1	67004	85.2	8.34	0.0002	6938	61.18	DAWDTSVVAEIK
Q0DEV5	Granule-bound starch synthase 1, chloroplastic/amyloplastic OS=Oryza sativa subsp. japonica GN=WAXY PE=1 SV=1	67004	85.2	8.34	0.0003	6939	63.81	DAWDTSVVAEIK
Q0DEV5	Granule-bound starch synthase 1, chloroplastic/amyloplastic OS=Oryza sativa subsp. japonica GN=WAXY PE=1 SV=1	67004	85.2	8.34	0.0003	6940	62	DAWDTSVVAEIK
Q0DEV5	Granule-bound starch synthase 1, chloroplastic/amyloplastic OS=Oryza sativa subsp. japonica GN=WAXY PE=1 SV=1	67004	85.2	8.34	0.0003	6941	69.33	DAWDTSVVAEIK
Q0DEV5	Granule-bound starch synthase 1, chloroplastic/amyloplastic OS=Oryza sativa subsp. japonica GN=WAXY PE=1 SV=1	67004	85.2	8.34	0.0004	6942	83.81	DAWDTSVVAEIK
Q0DEV5	Granule-bound starch synthase 1, chloroplastic/amyloplastic OS=Oryza sativa subsp. japonica GN=WAXY PE=1 SV=1	67004	85.2	8.34	0.0004	6943	79.54	DAWDTSVVAEIK
Q0DEV5	Granule-bound starch synthase 1, chloroplastic/amyloplastic OS=Oryza sativa subsp. japonica GN=WAXY PE=1 SV=1	67004	85.2	8.34	0.0004	6944	45.5	DAWDTSVVAEIK
Q0DEV5	Granule-bound starch synthase 1, chloroplastic/amyloplastic OS=Oryza sativa subsp. japonica GN=WAXY PE=1 SV=1	67004	85.2	8.34	0.0004	6945	50.1	DAWDTSVVAEIK
Q0DEV5	Granule-bound starch synthase 1, chloroplastic/amyloplastic OS=Oryza sativa subsp. japonica GN=WAXY PE=1 SV=1	67004	85.2	8.34	0.0006	6946	66.58	DAWDTSVVAEIK
Q0DEV5	Granule-bound starch synthase 1, chloroplastic/amyloplastic OS=Oryza sativa subsp. japonica GN=WAXY PE=1 SV=1	67004	85.2	8.34	0.0006	6947	79.54	DAWDTSVVAEIK
Q0DEV5	Granule-bound starch synthase 1, chloroplastic/amyloplastic OS=Oryza sativa subsp. japonica GN=WAXY PE=1 SV=1	67004	85.2	8.34	0.0007	6948	67.42	DAWDTSVVAEIK
Q0DEV5	Granule-bound starch synthase 1, chloroplastic/amyloplastic OS=Oryza sativa subsp. japonica GN=WAXY PE=1 SV=1	67004	85.2	8.34	0.0007	6949	61.88	DAWDTSVVAEIK
Q0DEV5	Granule-bound starch synthase 1, chloroplastic/amyloplastic OS=Oryza sativa subsp. japonica GN=WAXY PE=1 SV=1	67004	85.2	8.34	0.0007	6950	43.25	DAWDTSVVAEIK
Q0DEV5	Granule-bound starch synthase 1, chloroplastic/amyloplastic OS=Oryza sativa subsp. japonica GN=WAXY PE=1 SV=1	67004	85.2	8.34	0.0008	6951	67.12	DAWDTSVVAEIK
Q0DEV5	Granule-bound starch synthase 1, chloroplastic/amyloplastic OS=Oryza sativa subsp. japonica GN=WAXY PE=1 SV=1	67004	85.2	8.34	0.0008	6952	57.61	DAWDTSVVAEIK
Q0DEV5	Granule-bound starch synthase 1, chloroplastic/amyloplastic OS=Oryza sativa subsp. japonica GN=WAXY PE=1 SV=1	67004	85.2	8.34	0.0008	6953	66.68	DAWDTSVVAEIK
Q0DEV5	Granule-bound starch synthase 1, chloroplastic/amyloplastic OS=Oryza sativa subsp. japonica GN=WAXY PE=1 SV=1	67004	85.2	8.34	0.0009	6954	31.18	DAWDTSVVAEIK
Q0DEV5	Granule-bound starch synthase 1, chloroplastic/amyloplastic OS=Oryza sativa subsp. japonica GN=WAXY PE=1 SV=1	67004	85.2	8.34	0.0012	6955	79.24	DAWDTSVVAEIK
Q0DEV5	Granule-bound starch synthase 1, chloroplastic/amyloplastic OS=Oryza sativa subsp. japonica GN=WAXY PE=1 SV=1	67004	85.2	8.34	0.0013	6956	61.01	DAWDTSVVAEIK
Q0DEV5	Granule-bound starch synthase 1, chloroplastic/amyloplastic OS=Oryza sativa subsp. japonica GN=WAXY PE=1 SV=1	67004	85.2	8.34	0.0013	6957	26.9	DAWDTSVVAEIK
Q0DEV5	Granule-bound starch synthase 1, chloroplastic/amyloplastic OS=Oryza sativa subsp. japonica GN=WAXY PE=1 SV=1	67004	85.2	8.34	0.0013	6958	60.93	DAWDTSVVAEIK
Q0DEV5	Granule-bound starch synthase 1, chloroplastic/amyloplastic OS=Oryza sativa subsp. japonica GN=WAXY PE=1 SV=1	67004	85.2	8.34	0.0017	6959	52.79	DAWDTSVVAEIK
Q0DEV5	Granule-bound starch synthase 1, chloroplastic/amyloplastic OS=Oryza sativa subsp. japonica GN=WAXY PE=1 SV=1	67004	85.2	8.34	0.0017	6960	61.16	DAWDTSVVAEIK
Q0DEV5	Granule-bound starch synthase 1, chloroplastic/amyloplastic OS=Oryza sativa subsp. japonica GN=WAXY PE=1 SV=1	67004	85.2	8.34	0.0019	6961	49.55	DAWDTSVVAEIK
Q0DEV5	Granule-bound starch synthase 1, chloroplastic/amyloplastic OS=Oryza sativa subsp. japonica GN=WAXY PE=1 SV=1	67004	85.2	8.34	0.0025	6962	80.11	DAWDTSVVAEIK
Q0DEV5	Granule-bound starch synthase 1, chloroplastic/amyloplastic OS=Oryza sativa subsp. japonica GN=WAXY PE=1 SV=1	67004	85.2	8.34	0.003	6963	60.79	DAWDTSVVAEIK
Q0DEV5	Granule-bound starch synthase 1, chloroplastic/amyloplastic OS=Oryza sativa subsp. japonica GN=WAXY PE=1 SV=1	67004	85.2	8.34	0.0042	6964	21.18	DAWDTSVVAEIK
Q0DEV5	Granule-bound starch synthase 1, chloroplastic/amyloplastic OS=Oryza sativa subsp. japonica GN=WAXY PE=1 SV=1	67004	85.2	8.34	-0.0014	7161	61.57	ILNLNNNPYFK
Q0DEV5	Granule-bound starch synthase 1, chloroplastic/amyloplastic OS=Oryza sativa subsp. japonica GN=WAXY PE=1 SV=1	67004	85.2	8.34	-0.0007	7163	64.83	ILNLNNNPYFK
Q0DEV5	Granule-bound starch synthase 1, chloroplastic/amyloplastic OS=Oryza sativa subsp. japonica GN=WAXY PE=1 SV=1	67004	85.2	8.34	-0.0006	7164	52.96	ILNLNNNPYFK
Q0DEV5	Granule-bound starch synthase 1, chloroplastic/amyloplastic OS=Oryza sativa subsp. japonica GN=WAXY PE=1 SV=1	67004	85.2	8.34	-0.0004	7165	50.92	ILNLNNNPYFK
Q0DEV5	Granule-bound starch synthase 1, chloroplastic/amyloplastic OS=Oryza sativa subsp. japonica GN=WAXY PE=1 SV=1	67004	85.2	8.34	-0.0003	7166	22.95	ILNLNNNPYFK
Q0DEV5	Granule-bound starch synthase 1, chloroplastic/amyloplastic OS=Oryza sativa subsp. japonica GN=WAXY PE=1 SV=1	67004	85.2	8.34	-0.0003	7167	32.24	ILNLNNNPYFK
Q0DEV5	Granule-bound starch synthase 1, chloroplastic/amyloplastic OS=Oryza sativa subsp. japonica GN=WAXY PE=1 SV=1	67004	85.2	8.34	0.0001	7168	59.16	ILNLNNNPYFK
Q0DEV5	Granule-bound starch synthase 1, chloroplastic/amyloplastic OS=Oryza sativa subsp. japonica GN=WAXY PE=1 SV=1	67004	85.2	8.34	-0.0033	7174	31.48	VVGTPAYEEMVR
Q0DEV5	Granule-bound starch synthase 1, chloroplastic/amyloplastic OS=Oryza sativa subsp. japonica GN=WAXY PE=1 SV=1	67004	85.2	8.34	-0.0032	7175	33.78	VVGTPAYEEMVR
Q0DEV5	Granule-bound starch synthase 1, chloroplastic/amyloplastic OS=Oryza sativa subsp. japonica GN=WAXY PE=1 SV=1	67004	85.2	8.34	-0.0015	7176	48.21	VVGTPAYEEMVR
Q0DEV5	Granule-bound starch synthase 1, chloroplastic/amyloplastic OS=Oryza sativa subsp. japonica GN=WAXY PE=1 SV=1	67004	85.2	8.34	-0.0011	7177	22.63	VVGTPAYEEMVR
Q0DEV5	Granule-bound starch synthase 1, chloroplastic/amyloplastic OS=Oryza sativa subsp. japonica GN=WAXY PE=1 SV=1	67004	85.2	8.34	-0.0006	7178	35.52	VVGTPAYEEMVR
Q0DEV5	Granule-bound starch synthase 1, chloroplastic/amyloplastic OS=Oryza sativa subsp. japonica GN=WAXY PE=1 SV=1	67004	85.2	8.34	-0.0001	7179	38.64	VVGTPAYEEMVR
Q0DEV5	Granule-bound starch synthase 1, chloroplastic/amyloplastic OS=Oryza sativa subsp. japonica GN=WAXY PE=1 SV=1	67004	85.2	8.34	0.0007	7180	34.4	VVGTPAYEEMVR
Q0DEV5	Granule-bound starch synthase 1, chloroplastic/amyloplastic OS=Oryza sativa subsp. japonica GN=WAXY PE=1 SV=1	67004	85.2	8.34	0.0012	7181	59.83	VVGTPAYEEMVR
Q0DEV5	Granule-bound starch synthase 1, chloroplastic/amyloplastic OS=Oryza sativa subsp. japonica GN=WAXY PE=1 SV=1	67004	85.2	8.34	0.0014	7182	60.86	VVGTPAYEEMVR
Q0DEV5	Granule-bound starch synthase 1, chloroplastic/amyloplastic OS=Oryza sativa subsp. japonica GN=WAXY PE=1 SV=1	67004	85.2	8.34	0	7388	38.03	VVGTPAYEEMVR
Q0DEV5	Granule-bound starch synthase 1, chloroplastic/amyloplastic OS=Oryza sativa subsp. japonica GN=WAXY PE=1 SV=1	67004	85.2	8.34	0.0003	7390	47.4	VVGTPAYEEMVR
Q0DEV5	Granule-bound starch synthase 1, chloroplastic/amyloplastic OS=Oryza sativa subsp. japonica GN=WAXY PE=1 SV=1	67004	85.2	8.34	0.0005	7391	50.67	VVGTPAYEEMVR
Q0DEV5	Granule-bound starch synthase 1, chloroplastic/amyloplastic OS=Oryza sativa subsp. japonica GN=WAXY PE=1 SV=1	67004	85.2	8.34	0.0021	7392	22.47	VVGTPAYEEMVR
Q0DEV5	Granule-bound starch synthase 1, chloroplastic/amyloplastic OS=Oryza sativa subsp. japonica GN=WAXY PE=1 SV=1	67004	85.2	8.34	0.0025	7393	35.85	VVGTPAYEEMVR
Q0DEV5	Granule-bound starch synthase 1, chloroplastic/amyloplastic OS=Oryza sativa subsp. japonica GN=WAXY PE=1 SV=1	67004	85.2	8.34	-0.0027	7414	32.44	EALQAEAGLPVDR
Q0DEV5	Granule-bound starch synthase 1, chloroplastic/amyloplastic OS=Oryza sativa subsp. japonica GN=WAXY PE=1 SV=1	67004	85.2	8.34	-0.0024	7415	23.63	EALQAEAGLPVDR
Q0DEV5	Granule-bound starch synthase 1, chloroplastic/amyloplastic OS=Oryza sativa subsp. japonica GN=WAXY PE=1 SV=1	67004	85.2	8.34	0.0004	7416	47.13	EALQAEAGLPVDR
Q0DEV5	Granule-bound starch synthase 1, chloroplastic/amyloplastic OS=Oryza sativa subsp. japonica GN=WAXY PE=1 SV=1	67004	85.2	8.34	0.0005	7417	62.3	EALQAEAGLPVDR
Q0DEV5	Granule-bound starch synthase 1, chloroplastic/amyloplastic OS=Oryza sativa subsp. japonica GN=WAXY PE=1 SV=1	67004	85.2	8.34	0.0005	7418	36.07	EALQAEAGLPVDR
Q0DEV5	Granule-bound starch synthase 1, chloroplastic/amyloplastic OS=Oryza sativa subsp. japonica GN=WAXY PE=1 SV=1	67004	85.2	8.34	0.0006	7419	61.72	EALQAEAGLPVDR
Q0DEV5	Granule-bound starch synthase 1, chloroplastic/amyloplastic OS=Oryza sativa subsp. japonica GN=WAXY PE=1 SV=1	67004	85.2	8.34	0.0008	7420	41.03	EALQAEAGLPVDR
Q0DEV5	Granule-bound starch synthase 1, chloroplastic/amyloplastic OS=Oryza sativa subsp. japonica GN=WAXY PE=1 SV=1	67004	85.2	8.34	0.001	7421	37.59	EALQAEAGLPVDR
Q0DEV5	Granule-bound starch synthase 1, chloroplastic/amyloplastic OS=Oryza sativa subsp. japonica GN=WAXY PE=1 SV=1	67004	85.2	8.34	-0.0045	8802	53.79	FSLLCQAALEAPR
Q0DEV5	Granule-bound starch synthase 1, chloroplastic/amyloplastic OS=Oryza sativa subsp. japonica GN=WAXY PE=1 SV=1	67004	85.2	8.34	-0.0041	8803	76.63	FSLLCQAALEAPR
Q0DEV5	Granule-bound starch synthase 1, chloroplastic/amyloplastic OS=Oryza sativa subsp. japonica GN=WAXY PE=1 SV=1	67004	85.2	8.34	-0.004	8804	78.75	FSLLCQAALEAPR
Q0DEV5	Granule-bound starch synthase 1, chloroplastic/amyloplastic OS=Oryza sativa subsp. japonica GN=WAXY PE=1 SV=1	67004	85.2	8.34	-0.0033	8805	34.11	FSLLCQAALEAPR
Q0DEV5	Granule-bound starch synthase 1, chloroplastic/amyloplastic OS=Oryza sativa subsp. japonica GN=WAXY PE=1 SV=1	67004	85.2	8.34	-0.003	8806	54.83	FSLLCQAALEAPR
Q0DEV5	Granule-bound starch synthase 1, chloroplastic/amyloplastic OS=Oryza sativa subsp. japonica GN=WAXY PE=1 SV=1	67004	85.2	8.34	-0.0029	8807	55.35	FSLLCQAALEAPR
Q0DEV5	Granule-bound starch synthase 1, chloroplastic/amyloplastic OS=Oryza sativa subsp. japonica GN=WAXY PE=1 SV=1	67004	85.2	8.34	-0.0029	8808	67.46	FSLLCQAALEAPR
Q0DEV5	Granule-bound starch synthase 1, chloroplastic/amyloplastic OS=Oryza sativa subsp. japonica GN=WAXY PE=1 SV=1	67004	85.2	8.34	-0.0025	8809	56.33	FSLLCQAALEAPR
Q0DEV5	Granule-bound starch synthase 1, chloroplastic/amyloplastic OS=Oryza sativa subsp. japonica GN=WAXY PE=1 SV=1	67004	85.2	8.34	-0.0023	8810	40.45	FSLLCQAALEAPR
Q0DEV5	Granule-bound starch synthase 1, chloroplastic/amyloplastic OS=Oryza sativa subsp. japonica GN=WAXY PE=1 SV=1	67004	85.2	8.34	-0.0016	8812	83.33	FSLLCQAALEAPR
Q0DEV5	Granule-bound starch synthase 1, chloroplastic/amyloplastic OS=Oryza sativa subsp. japonica GN=WAXY PE=1 SV=1	67004	85.2	8.34	-0.0014	8813	42.5	FSLLCQAALEAPR
Q0DEV5	Granule-bound starch synthase 1, chloroplastic/amyloplastic OS=Oryza sativa subsp. japonica GN=WAXY PE=1 SV=1	67004	85.2	8.34	-0.0012	8814	80.15	FSLLCQAALEAPR
Q0DEV5	Granule-bound starch synthase 1, chloroplastic/amyloplastic OS=Oryza sativa subsp. japonica GN=WAXY PE=1 SV=1	67004	85.2	8.34	-0.0008	8816	65.16	FSLLCQAALEAPR
Q0DEV5	Granule-bound starch synthase 1, chloroplastic/amyloplastic OS=Oryza sativa subsp. japonica GN=WAXY PE=1 SV=1	67004	85.2	8.34	-0.0008	8817	83.75	FSLLCQAALEAPR
Q0DEV5	Granule-bound starch synthase 1, chloroplastic/amyloplastic OS=Oryza sativa subsp. japonica GN=WAXY PE=1 SV=1	67004	85.2	8.34	-0.0006	8819	37.39	FSLLCQAALEAPR
Q0DEV5	Granule-bound starch synthase 1, chloroplastic/amyloplastic OS=Oryza sativa subsp. japonica GN=WAXY PE=1 SV=1	67004	85.2	8.34	0	8820	91.82	FSLLCQAALEAPR
Q0DEV5	Granule-bound starch synthase 1, chloroplastic/amyloplastic OS=Oryza sativa subsp. japonica GN=WAXY PE=1 SV=1	67004	85.2	8.34	0.0001	8821	74.18	FSLLCQAALEAPR
Q0DEV5	Granule-bound starch synthase 1, chloroplastic/amyloplastic OS=Oryza sativa subsp. japonica GN=WAXY PE=1 SV=1	67004	85.2	8.34	0.0001	8822	73.22	FSLLCQAALEAPR
Q0DEV5	Granule-bound starch synthase 1, chloroplastic/amyloplastic OS=Oryza sativa subsp. japonica GN=WAXY PE=1 SV=1	67004	85.2	8.34	0.0002	8823	48.52	FSLLCQAALEAPR
Q0DEV5	Granule-bound starch synthase 1, chloroplastic/amyloplastic OS=Oryza sativa subsp. japonica GN=WAXY PE=1 SV=1	67004	85.2	8.34	0.0003	8824	72.69	FSLLCQAALEAPR
Q0DEV5	Granule-bound starch synthase 1, chloroplastic/amyloplastic OS=Oryza sativa subsp. japonica GN=WAXY PE=1 SV=1	67004	85.2	8.34	0.0003	8825	48.02	FSLLCQAALEAPR
Q0DEV5	Granule-bound starch synthase 1, chloroplastic/amyloplastic OS=Oryza sativa subsp. japonica GN=WAXY PE=1 SV=1	67004	85.2	8.34	0.0004	8826	68	FSLLCQAALEAPR
Q0DEV5	Granule-bound starch synthase 1, chloroplastic/amyloplastic OS=Oryza sativa subsp. japonica GN=WAXY PE=1 SV=1	67004	85.2	8.34	0.0004	8829	22.57	FSLLCQAALEAPR
Q0DEV5	Granule-bound starch synthase 1, chloroplastic/amyloplastic OS=Oryza sativa subsp. japonica GN=WAXY PE=1 SV=1	67004	85.2	8.34	0.0005	8830	74.18	FSLLCQAALEAPR
Q0DEV5	Granule-bound starch synthase 1, chloroplastic/amyloplastic OS=Oryza sativa subsp. japonica GN=WAXY PE=1 SV=1	67004	85.2	8.34	0.0005	8831	43.82	FSLLCQAALEAPR
Q0DEV5	Granule-bound starch synthase 1, chloroplastic/amyloplastic OS=Oryza sativa subsp. japonica GN=WAXY PE=1 SV=1	67004	85.2	8.34	0.0005	8832	45.43	FSLLCQAALEAPR
Q0DEV5	Granule-bound starch synthase 1, chloroplastic/amyloplastic OS=Oryza sativa subsp. japonica GN=WAXY PE=1 SV=1	67004	85.2	8.34	0.0006	8833	72.46	FSLLCQAALEAPR
Q0DEV5	Granule-bound starch synthase 1, chloroplastic/amyloplastic OS=Oryza sativa subsp. japonica GN=WAXY PE=1 SV=1	67004	85.2	8.34	0.0008	8834	78.29	FSLLCQAALEAPR
Q0DEV5	Granule-bound starch synthase 1, chloroplastic/amyloplastic OS=Oryza sativa subsp. japonica GN=WAXY PE=1 SV=1	67004	85.2	8.34	0.0008	8835	53.65	FSLLCQAALEAPR
Q0DEV5	Granule-bound starch synthase 1, chloroplastic/amyloplastic OS=Oryza sativa subsp. japonica GN=WAXY PE=1 SV=1	67004	85.2	8.34	0.0008	8836	48.2	FSLLCQAALEAPR
Q0DEV5	Granule-bound starch synthase 1, chloroplastic/amyloplastic OS=Oryza sativa subsp. japonica GN=WAXY PE=1 SV=1	67004	85.2	8.34	0.0011	8837	82.99	FSLLCQAALEAPR
Q0DEV5	Granule-bound starch synthase 1, chloroplastic/amyloplastic OS=Oryza sativa subsp. japonica GN=WAXY PE=1 SV=1	67004	85.2	8.34	0.0011	8838	35.99	FSLLCQAALEAPR
Q0DEV5	Granule-bound starch synthase 1, chloroplastic/amyloplastic OS=Oryza sativa subsp. japonica GN=WAXY PE=1 SV=1	67004	85.2	8.34	0.0012	8839	56.95	FSLLCQAALEAPR
Q0DEV5	Granule-bound starch synthase 1, chloroplastic/amyloplastic OS=Oryza sativa subsp. japonica GN=WAXY PE=1 SV=1	67004	85.2	8.34	0.0012	8840	54.18	FSLLCQAALEAPR
Q0DEV5	Granule-bound starch synthase 1, chloroplastic/amyloplastic OS=Oryza sativa subsp. japonica GN=WAXY PE=1 SV=1	67004	85.2	8.34	0.0013	8841	62.02	FSLLCQAALEAPR
Q0DEV5	Granule-bound starch synthase 1, chloroplastic/amyloplastic OS=Oryza sativa subsp. japonica GN=WAXY PE=1 SV=1	67004	85.2	8.34	0.0014	8842	44.05	FSLLCQAALEAPR
Q0DEV5	Granule-bound starch synthase 1, chloroplastic/amyloplastic OS=Oryza sativa subsp. japonica GN=WAXY PE=1 SV=1	67004	85.2	8.34	0.0016	8843	91.05	FSLLCQAALEAPR
Q0DEV5	Granule-bound starch synthase 1, chloroplastic/amyloplastic OS=Oryza sativa subsp. japonica GN=WAXY PE=1 SV=1	67004	85.2	8.34	0.0016	8844	41.84	FSLLCQAALEAPR
Q0DEV5	Granule-bound starch synthase 1, chloroplastic/amyloplastic OS=Oryza sativa subsp. japonica GN=WAXY PE=1 SV=1	67004	85.2	8.34	0.0017	8845	45.71	FSLLCQAALEAPR
Q0DEV5	Granule-bound starch synthase 1, chloroplastic/amyloplastic OS=Oryza sativa subsp. japonica GN=WAXY PE=1 SV=1	67004	85.2	8.34	0.0017	8846	62.32	FSLLCQAALEAPR
Q0DEV5	Granule-bound starch synthase 1, chloroplastic/amyloplastic OS=Oryza sativa subsp. japonica GN=WAXY PE=1 SV=1	67004	85.2	8.34	0.0018	8847	28.87	FSLLCQAALEAPR
Q0DEV5	Granule-bound starch synthase 1, chloroplastic/amyloplastic OS=Oryza sativa subsp. japonica GN=WAXY PE=1 SV=1	67004	85.2	8.34	0.0026	8848	49.27	FSLLCQAALEAPR
Q0DEV5	Granule-bound starch synthase 1, chloroplastic/amyloplastic OS=Oryza sativa subsp. japonica GN=WAXY PE=1 SV=1	67004	85.2	8.34	0.0042	8849	51.07	FSLLCQAALEAPR
Q0DEV5	Granule-bound starch synthase 1, chloroplastic/amyloplastic OS=Oryza sativa subsp. japonica GN=WAXY PE=1 SV=1	67004	85.2	8.34	-0.0006	9138	50.61	EALQAEAGLPVDRK
Q0DEV5	Granule-bound starch synthase 1, chloroplastic/amyloplastic OS=Oryza sativa subsp. japonica GN=WAXY PE=1 SV=1	67004	85.2	8.34	0.0004	9140	22.5	EALQAEAGLPVDRK
Q0DEV5	Granule-bound starch synthase 1, chloroplastic/amyloplastic OS=Oryza sativa subsp. japonica GN=WAXY PE=1 SV=1	67004	85.2	8.34	0.0007	9141	30.88	EALQAEAGLPVDRK
Q0DEV5	Granule-bound starch synthase 1, chloroplastic/amyloplastic OS=Oryza sativa subsp. japonica GN=WAXY PE=1 SV=1	67004	85.2	8.34	0.0011	9142	40.19	EALQAEAGLPVDRK
Q0DEV5	Granule-bound starch synthase 1, chloroplastic/amyloplastic OS=Oryza sativa subsp. japonica GN=WAXY PE=1 SV=1	67004	85.2	8.34	0.0029	9350	83.38	YDATTAIEAKALNK
Q0DEV5	Granule-bound starch synthase 1, chloroplastic/amyloplastic OS=Oryza sativa subsp. japonica GN=WAXY PE=1 SV=1	67004	85.2	8.34	-0.0051	10130	30.48	VAFCIHNISYQGR
Q0DEV5	Granule-bound starch synthase 1, chloroplastic/amyloplastic OS=Oryza sativa subsp. japonica GN=WAXY PE=1 SV=1	67004	85.2	8.34	-0.0037	10132	64.63	VAFCIHNISYQGR
Q0DEV5	Granule-bound starch synthase 1, chloroplastic/amyloplastic OS=Oryza sativa subsp. japonica GN=WAXY PE=1 SV=1	67004	85.2	8.34	-0.002	10134	22.37	VAFCIHNISYQGR
Q0DEV5	Granule-bound starch synthase 1, chloroplastic/amyloplastic OS=Oryza sativa subsp. japonica GN=WAXY PE=1 SV=1	67004	85.2	8.34	-0.0019	10136	75.95	VAFCIHNISYQGR
Q0DEV5	Granule-bound starch synthase 1, chloroplastic/amyloplastic OS=Oryza sativa subsp. japonica GN=WAXY PE=1 SV=1	67004	85.2	8.34	-0.0014	10138	31.53	VAFCIHNISYQGR
Q0DEV5	Granule-bound starch synthase 1, chloroplastic/amyloplastic OS=Oryza sativa subsp. japonica GN=WAXY PE=1 SV=1	67004	85.2	8.34	-0.0014	10141	70.79	VAFCIHNISYQGR
Q0DEV5	Granule-bound starch synthase 1, chloroplastic/amyloplastic OS=Oryza sativa subsp. japonica GN=WAXY PE=1 SV=1	67004	85.2	8.34	-0.0007	10144	21.51	VAFCIHNISYQGR
Q0DEV5	Granule-bound starch synthase 1, chloroplastic/amyloplastic OS=Oryza sativa subsp. japonica GN=WAXY PE=1 SV=1	67004	85.2	8.34	-0.0007	10146	28.95	VAFCIHNISYQGR
Q0DEV5	Granule-bound starch synthase 1, chloroplastic/amyloplastic OS=Oryza sativa subsp. japonica GN=WAXY PE=1 SV=1	67004	85.2	8.34	-0.0005	10148	26.16	VAFCIHNISYQGR
Q0DEV5	Granule-bound starch synthase 1, chloroplastic/amyloplastic OS=Oryza sativa subsp. japonica GN=WAXY PE=1 SV=1	67004	85.2	8.34	-0.0004	10149	39.91	VAFCIHNISYQGR
Q0DEV5	Granule-bound starch synthase 1, chloroplastic/amyloplastic OS=Oryza sativa subsp. japonica GN=WAXY PE=1 SV=1	67004	85.2	8.34	-0.0002	10150	55.12	VAFCIHNISYQGR
Q0DEV5	Granule-bound starch synthase 1, chloroplastic/amyloplastic OS=Oryza sativa subsp. japonica GN=WAXY PE=1 SV=1	67004	85.2	8.34	-0.0002	10151	41.59	VAFCIHNISYQGR
Q0DEV5	Granule-bound starch synthase 1, chloroplastic/amyloplastic OS=Oryza sativa subsp. japonica GN=WAXY PE=1 SV=1	67004	85.2	8.34	0.0001	10152	53.69	VAFCIHNISYQGR
Q0DEV5	Granule-bound starch synthase 1, chloroplastic/amyloplastic OS=Oryza sativa subsp. japonica GN=WAXY PE=1 SV=1	67004	85.2	8.34	0.0001	10153	67.11	VAFCIHNISYQGR
Q0DEV5	Granule-bound starch synthase 1, chloroplastic/amyloplastic OS=Oryza sativa subsp. japonica GN=WAXY PE=1 SV=1	67004	85.2	8.34	0.0002	10154	61.4	VAFCIHNISYQGR
Q0DEV5	Granule-bound starch synthase 1, chloroplastic/amyloplastic OS=Oryza sativa subsp. japonica GN=WAXY PE=1 SV=1	67004	85.2	8.34	0.0004	10155	28.83	VAFCIHNISYQGR
Q0DEV5	Granule-bound starch synthase 1, chloroplastic/amyloplastic OS=Oryza sativa subsp. japonica GN=WAXY PE=1 SV=1	67004	85.2	8.34	0.0004	10157	55.21	VAFCIHNISYQGR
Q0DEV5	Granule-bound starch synthase 1, chloroplastic/amyloplastic OS=Oryza sativa subsp. japonica GN=WAXY PE=1 SV=1	67004	85.2	8.34	0.0008	10158	24.4	VAFCIHNISYQGR
Q0DEV5	Granule-bound starch synthase 1, chloroplastic/amyloplastic OS=Oryza sativa subsp. japonica GN=WAXY PE=1 SV=1	67004	85.2	8.34	0.0011	10160	28.67	VAFCIHNISYQGR
Q0DEV5	Granule-bound starch synthase 1, chloroplastic/amyloplastic OS=Oryza sativa subsp. japonica GN=WAXY PE=1 SV=1	67004	85.2	8.34	0.0012	10162	23.77	VAFCIHNISYQGR
Q0DEV5	Granule-bound starch synthase 1, chloroplastic/amyloplastic OS=Oryza sativa subsp. japonica GN=WAXY PE=1 SV=1	67004	85.2	8.34	0.0022	10169	34.16	VAFCIHNISYQGR
Q0DEV5	Granule-bound starch synthase 1, chloroplastic/amyloplastic OS=Oryza sativa subsp. japonica GN=WAXY PE=1 SV=1	67004	85.2	8.34	0.0023	10170	62.45	VAFCIHNISYQGR
Q0DEV5	Granule-bound starch synthase 1, chloroplastic/amyloplastic OS=Oryza sativa subsp. japonica GN=WAXY PE=1 SV=1	67004	85.2	8.34	0.0023	10171	69.04	VAFCIHNISYQGR
Q0DEV5	Granule-bound starch synthase 1, chloroplastic/amyloplastic OS=Oryza sativa subsp. japonica GN=WAXY PE=1 SV=1	67004	85.2	8.34	0.0024	10172	43.15	VAFCIHNISYQGR
Q0DEV5	Granule-bound starch synthase 1, chloroplastic/amyloplastic OS=Oryza sativa subsp. japonica GN=WAXY PE=1 SV=1	67004	85.2	8.34	0.0024	10173	37.39	VAFCIHNISYQGR
Q0DEV5	Granule-bound starch synthase 1, chloroplastic/amyloplastic OS=Oryza sativa subsp. japonica GN=WAXY PE=1 SV=1	67004	85.2	8.34	0.0024	10174	27.93	VAFCIHNISYQGR
Q0DEV5	Granule-bound starch synthase 1, chloroplastic/amyloplastic OS=Oryza sativa subsp. japonica GN=WAXY PE=1 SV=1	67004	85.2	8.34	0.0028	10176	20.27	VAFCIHNISYQGR
Q0DEV5	Granule-bound starch synthase 1, chloroplastic/amyloplastic OS=Oryza sativa subsp. japonica GN=WAXY PE=1 SV=1	67004	85.2	8.34	0.0031	10177	57.95	VAFCIHNISYQGR
Q0DEV5	Granule-bound starch synthase 1, chloroplastic/amyloplastic OS=Oryza sativa subsp. japonica GN=WAXY PE=1 SV=1	67004	85.2	8.34	0.0001	10285	70.46	LSVDCKVVEPSDVK
Q0DEV5	Granule-bound starch synthase 1, chloroplastic/amyloplastic OS=Oryza sativa subsp. japonica GN=WAXY PE=1 SV=1	67004	85.2	8.34	0.0007	10286	20.34	LSVDCKVVEPSDVK
Q0DEV5	Granule-bound starch synthase 1, chloroplastic/amyloplastic OS=Oryza sativa subsp. japonica GN=WAXY PE=1 SV=1	67004	85.2	8.34	-0.0007	11156	71.19	NCMNQDLSWKGPAK
Q0DEV5	Granule-bound starch synthase 1, chloroplastic/amyloplastic OS=Oryza sativa subsp. japonica GN=WAXY PE=1 SV=1	67004	85.2	8.34	0.001	11157	20.57	NCMNQDLSWKGPAK
Q0DEV5	Granule-bound starch synthase 1, chloroplastic/amyloplastic OS=Oryza sativa subsp. japonica GN=WAXY PE=1 SV=1	67004	85.2	8.34	-0.0018	11354	28.24	AIKVVGTPAYEEMVR
Q0DEV5	Granule-bound starch synthase 1, chloroplastic/amyloplastic OS=Oryza sativa subsp. japonica GN=WAXY PE=1 SV=1	67004	85.2	8.34	-0.0011	11355	60.42	AIKVVGTPAYEEMVR
Q0DEV5	Granule-bound starch synthase 1, chloroplastic/amyloplastic OS=Oryza sativa subsp. japonica GN=WAXY PE=1 SV=1	67004	85.2	8.34	0.0014	11356	24.73	AIKVVGTPAYEEMVR
Q0DEV5	Granule-bound starch synthase 1, chloroplastic/amyloplastic OS=Oryza sativa subsp. japonica GN=WAXY PE=1 SV=1	67004	85.2	8.34	-0.009	12065	39.11	FAFEDYPELNLSER
Q0DEV5	Granule-bound starch synthase 1, chloroplastic/amyloplastic OS=Oryza sativa subsp. japonica GN=WAXY PE=1 SV=1	67004	85.2	8.34	-0.0074	12066	61.18	FAFEDYPELNLSER
Q0DEV5	Granule-bound starch synthase 1, chloroplastic/amyloplastic OS=Oryza sativa subsp. japonica GN=WAXY PE=1 SV=1	67004	85.2	8.34	-0.0053	12067	50.18	FAFEDYPELNLSER
Q0DEV5	Granule-bound starch synthase 1, chloroplastic/amyloplastic OS=Oryza sativa subsp. japonica GN=WAXY PE=1 SV=1	67004	85.2	8.34	-0.0045	12068	50.45	FAFEDYPELNLSER
Q0DEV5	Granule-bound starch synthase 1, chloroplastic/amyloplastic OS=Oryza sativa subsp. japonica GN=WAXY PE=1 SV=1	67004	85.2	8.34	-0.0031	12070	55.7	FAFEDYPELNLSER
Q0DEV5	Granule-bound starch synthase 1, chloroplastic/amyloplastic OS=Oryza sativa subsp. japonica GN=WAXY PE=1 SV=1	67004	85.2	8.34	-0.0025	12071	66.45	FAFEDYPELNLSER
Q0DEV5	Granule-bound starch synthase 1, chloroplastic/amyloplastic OS=Oryza sativa subsp. japonica GN=WAXY PE=1 SV=1	67004	85.2	8.34	-0.0024	12072	77.75	FAFEDYPELNLSER
Q0DEV5	Granule-bound starch synthase 1, chloroplastic/amyloplastic OS=Oryza sativa subsp. japonica GN=WAXY PE=1 SV=1	67004	85.2	8.34	-0.0024	12073	61.26	FAFEDYPELNLSER
Q0DEV5	Granule-bound starch synthase 1, chloroplastic/amyloplastic OS=Oryza sativa subsp. japonica GN=WAXY PE=1 SV=1	67004	85.2	8.34	-0.0015	12074	77.77	FAFEDYPELNLSER
Q0DEV5	Granule-bound starch synthase 1, chloroplastic/amyloplastic OS=Oryza sativa subsp. japonica GN=WAXY PE=1 SV=1	67004	85.2	8.34	-0.0009	12075	78.84	FAFEDYPELNLSER
Q0DEV5	Granule-bound starch synthase 1, chloroplastic/amyloplastic OS=Oryza sativa subsp. japonica GN=WAXY PE=1 SV=1	67004	85.2	8.34	-0.0008	12076	50.97	FAFEDYPELNLSER
Q0DEV5	Granule-bound starch synthase 1, chloroplastic/amyloplastic OS=Oryza sativa subsp. japonica GN=WAXY PE=1 SV=1	67004	85.2	8.34	-0.0007	12077	71.53	FAFEDYPELNLSER
Q0DEV5	Granule-bound starch synthase 1, chloroplastic/amyloplastic OS=Oryza sativa subsp. japonica GN=WAXY PE=1 SV=1	67004	85.2	8.34	-0.0003	12078	83.26	FAFEDYPELNLSER
Q0DEV5	Granule-bound starch synthase 1, chloroplastic/amyloplastic OS=Oryza sativa subsp. japonica GN=WAXY PE=1 SV=1	67004	85.2	8.34	-0.0001	12079	26.97	FAFEDYPELNLSER
Q0DEV5	Granule-bound starch synthase 1, chloroplastic/amyloplastic OS=Oryza sativa subsp. japonica GN=WAXY PE=1 SV=1	67004	85.2	8.34	0.0002	12080	66.65	FAFEDYPELNLSER
Q0DEV5	Granule-bound starch synthase 1, chloroplastic/amyloplastic OS=Oryza sativa subsp. japonica GN=WAXY PE=1 SV=1	67004	85.2	8.34	0.0003	12081	23	FAFEDYPELNLSER
Q0DEV5	Granule-bound starch synthase 1, chloroplastic/amyloplastic OS=Oryza sativa subsp. japonica GN=WAXY PE=1 SV=1	67004	85.2	8.34	0.0005	12082	42.44	FAFEDYPELNLSER
Q0DEV5	Granule-bound starch synthase 1, chloroplastic/amyloplastic OS=Oryza sativa subsp. japonica GN=WAXY PE=1 SV=1	67004	85.2	8.34	0.0007	12083	57.47	FAFEDYPELNLSER
Q0DEV5	Granule-bound starch synthase 1, chloroplastic/amyloplastic OS=Oryza sativa subsp. japonica GN=WAXY PE=1 SV=1	67004	85.2	8.34	0.0008	12084	57.71	FAFEDYPELNLSER
Q0DEV5	Granule-bound starch synthase 1, chloroplastic/amyloplastic OS=Oryza sativa subsp. japonica GN=WAXY PE=1 SV=1	67004	85.2	8.34	0.0011	12085	60.18	FAFEDYPELNLSER
Q0DEV5	Granule-bound starch synthase 1, chloroplastic/amyloplastic OS=Oryza sativa subsp. japonica GN=WAXY PE=1 SV=1	67004	85.2	8.34	0.0011	12086	65.14	FAFEDYPELNLSER
Q0DEV5	Granule-bound starch synthase 1, chloroplastic/amyloplastic OS=Oryza sativa subsp. japonica GN=WAXY PE=1 SV=1	67004	85.2	8.34	0.0013	12087	64.82	FAFEDYPELNLSER
Q0DEV5	Granule-bound starch synthase 1, chloroplastic/amyloplastic OS=Oryza sativa subsp. japonica GN=WAXY PE=1 SV=1	67004	85.2	8.34	0.0018	12089	78.29	FAFEDYPELNLSER
Q0DEV5	Granule-bound starch synthase 1, chloroplastic/amyloplastic OS=Oryza sativa subsp. japonica GN=WAXY PE=1 SV=1	67004	85.2	8.34	0.0027	12090	25.17	FAFEDYPELNLSER
Q0DEV5	Granule-bound starch synthase 1, chloroplastic/amyloplastic OS=Oryza sativa subsp. japonica GN=WAXY PE=1 SV=1	67004	85.2	8.34	0.0032	12091	56.6	FAFEDYPELNLSER
Q0DEV5	Granule-bound starch synthase 1, chloroplastic/amyloplastic OS=Oryza sativa subsp. japonica GN=WAXY PE=1 SV=1	67004	85.2	8.34	0.0036	12092	28.81	FAFEDYPELNLSER
Q0DEV5	Granule-bound starch synthase 1, chloroplastic/amyloplastic OS=Oryza sativa subsp. japonica GN=WAXY PE=1 SV=1	67004	85.2	8.34	-0.0003	12869	60.47	ALNKEALQAEAGLPVDR
Q0DEV5	Granule-bound starch synthase 1, chloroplastic/amyloplastic OS=Oryza sativa subsp. japonica GN=WAXY PE=1 SV=1	67004	85.2	8.34	-0.0002	12870	78.74	ALNKEALQAEAGLPVDR
Q0DEV5	Granule-bound starch synthase 1, chloroplastic/amyloplastic OS=Oryza sativa subsp. japonica GN=WAXY PE=1 SV=1	67004	85.2	8.34	0.0002	12871	49.93	ALNKEALQAEAGLPVDR
Q0DEV5	Granule-bound starch synthase 1, chloroplastic/amyloplastic OS=Oryza sativa subsp. japonica GN=WAXY PE=1 SV=1	67004	85.2	8.34	0.0012	12872	94.05	ALNKEALQAEAGLPVDR
Q0DEV5	Granule-bound starch synthase 1, chloroplastic/amyloplastic OS=Oryza sativa subsp. japonica GN=WAXY PE=1 SV=1	67004	85.2	8.34	0.0031	12873	41.24	ALNKEALQAEAGLPVDR
Q0DEV5	Granule-bound starch synthase 1, chloroplastic/amyloplastic OS=Oryza sativa subsp. japonica GN=WAXY PE=1 SV=1	67004	85.2	8.34	0.0025	12952	38.98	VFIDHPSFLEKVWGK
Q0DEV5	Granule-bound starch synthase 1, chloroplastic/amyloplastic OS=Oryza sativa subsp. japonica GN=WAXY PE=1 SV=1	67004	85.2	8.34	-0.0091	12975	55.91	SSFDFIDGYDTPVEGR
Q0DEV5	Granule-bound starch synthase 1, chloroplastic/amyloplastic OS=Oryza sativa subsp. japonica GN=WAXY PE=1 SV=1	67004	85.2	8.34	-0.0033	12976	88.36	SSFDFIDGYDTPVEGR
Q0DEV5	Granule-bound starch synthase 1, chloroplastic/amyloplastic OS=Oryza sativa subsp. japonica GN=WAXY PE=1 SV=1	67004	85.2	8.34	-0.0026	12977	57.67	SSFDFIDGYDTPVEGR
Q0DEV5	Granule-bound starch synthase 1, chloroplastic/amyloplastic OS=Oryza sativa subsp. japonica GN=WAXY PE=1 SV=1	67004	85.2	8.34	-0.0022	12978	67.94	SSFDFIDGYDTPVEGR
Q0DEV5	Granule-bound starch synthase 1, chloroplastic/amyloplastic OS=Oryza sativa subsp. japonica GN=WAXY PE=1 SV=1	67004	85.2	8.34	-0.002	12979	71.95	SSFDFIDGYDTPVEGR
Q0DEV5	Granule-bound starch synthase 1, chloroplastic/amyloplastic OS=Oryza sativa subsp. japonica GN=WAXY PE=1 SV=1	67004	85.2	8.34	-0.0013	12980	32.28	SSFDFIDGYDTPVEGR
Q0DEV5	Granule-bound starch synthase 1, chloroplastic/amyloplastic OS=Oryza sativa subsp. japonica GN=WAXY PE=1 SV=1	67004	85.2	8.34	-0.001	12982	34.83	SSFDFIDGYDTPVEGR
Q0DEV5	Granule-bound starch synthase 1, chloroplastic/amyloplastic OS=Oryza sativa subsp. japonica GN=WAXY PE=1 SV=1	67004	85.2	8.34	-0.001	12983	30.15	SSFDFIDGYDTPVEGR
Q0DEV5	Granule-bound starch synthase 1, chloroplastic/amyloplastic OS=Oryza sativa subsp. japonica GN=WAXY PE=1 SV=1	67004	85.2	8.34	-0.0008	12984	70	SSFDFIDGYDTPVEGR
Q0DEV5	Granule-bound starch synthase 1, chloroplastic/amyloplastic OS=Oryza sativa subsp. japonica GN=WAXY PE=1 SV=1	67004	85.2	8.34	-0.0008	12985	68.1	SSFDFIDGYDTPVEGR
Q0DEV5	Granule-bound starch synthase 1, chloroplastic/amyloplastic OS=Oryza sativa subsp. japonica GN=WAXY PE=1 SV=1	67004	85.2	8.34	-0.0008	12986	81.54	SSFDFIDGYDTPVEGR
Q0DEV5	Granule-bound starch synthase 1, chloroplastic/amyloplastic OS=Oryza sativa subsp. japonica GN=WAXY PE=1 SV=1	67004	85.2	8.34	-0.0007	12987	70.14	SSFDFIDGYDTPVEGR
Q0DEV5	Granule-bound starch synthase 1, chloroplastic/amyloplastic OS=Oryza sativa subsp. japonica GN=WAXY PE=1 SV=1	67004	85.2	8.34	-0.0007	12988	100.81	SSFDFIDGYDTPVEGR
Q0DEV5	Granule-bound starch synthase 1, chloroplastic/amyloplastic OS=Oryza sativa subsp. japonica GN=WAXY PE=1 SV=1	67004	85.2	8.34	-0.0005	12989	23.79	SSFDFIDGYDTPVEGR
Q0DEV5	Granule-bound starch synthase 1, chloroplastic/amyloplastic OS=Oryza sativa subsp. japonica GN=WAXY PE=1 SV=1	67004	85.2	8.34	-0.0004	12990	65.85	SSFDFIDGYDTPVEGR
Q0DEV5	Granule-bound starch synthase 1, chloroplastic/amyloplastic OS=Oryza sativa subsp. japonica GN=WAXY PE=1 SV=1	67004	85.2	8.34	-0.0004	12991	94.91	SSFDFIDGYDTPVEGR
Q0DEV5	Granule-bound starch synthase 1, chloroplastic/amyloplastic OS=Oryza sativa subsp. japonica GN=WAXY PE=1 SV=1	67004	85.2	8.34	0	12992	74.84	SSFDFIDGYDTPVEGR
Q0DEV5	Granule-bound starch synthase 1, chloroplastic/amyloplastic OS=Oryza sativa subsp. japonica GN=WAXY PE=1 SV=1	67004	85.2	8.34	0.0001	12993	47.44	SSFDFIDGYDTPVEGR
Q0DEV5	Granule-bound starch synthase 1, chloroplastic/amyloplastic OS=Oryza sativa subsp. japonica GN=WAXY PE=1 SV=1	67004	85.2	8.34	0.0006	12994	42.24	SSFDFIDGYDTPVEGR
Q0DEV5	Granule-bound starch synthase 1, chloroplastic/amyloplastic OS=Oryza sativa subsp. japonica GN=WAXY PE=1 SV=1	67004	85.2	8.34	0.0006	12995	37.4	SSFDFIDGYDTPVEGR
Q0DEV5	Granule-bound starch synthase 1, chloroplastic/amyloplastic OS=Oryza sativa subsp. japonica GN=WAXY PE=1 SV=1	67004	85.2	8.34	0.0014	12998	76.34	SSFDFIDGYDTPVEGR
Q0DEV5	Granule-bound starch synthase 1, chloroplastic/amyloplastic OS=Oryza sativa subsp. japonica GN=WAXY PE=1 SV=1	67004	85.2	8.34	0.0019	12999	50.27	SSFDFIDGYDTPVEGR
Q0DEV5	Granule-bound starch synthase 1, chloroplastic/amyloplastic OS=Oryza sativa subsp. japonica GN=WAXY PE=1 SV=1	67004	85.2	8.34	0.002	13000	71.33	SSFDFIDGYDTPVEGR
Q0DEV5	Granule-bound starch synthase 1, chloroplastic/amyloplastic OS=Oryza sativa subsp. japonica GN=WAXY PE=1 SV=1	67004	85.2	8.34	0.003	13001	32.62	SSFDFIDGYDTPVEGR
Q0DEV5	Granule-bound starch synthase 1, chloroplastic/amyloplastic OS=Oryza sativa subsp. japonica GN=WAXY PE=1 SV=1	67004	85.2	8.34	0.0035	13002	51.16	SSFDFIDGYDTPVEGR
Q0DEV5	Granule-bound starch synthase 1, chloroplastic/amyloplastic OS=Oryza sativa subsp. japonica GN=WAXY PE=1 SV=1	67004	85.2	8.34	0.0041	13003	50.37	SSFDFIDGYDTPVEGR
Q0DEV5	Granule-bound starch synthase 1, chloroplastic/amyloplastic OS=Oryza sativa subsp. japonica GN=WAXY PE=1 SV=1	67004	85.2	8.34	-0.0007	13505	55.87	IYGPDTGVDYKDNQMR
Q0DEV5	Granule-bound starch synthase 1, chloroplastic/amyloplastic OS=Oryza sativa subsp. japonica GN=WAXY PE=1 SV=1	67004	85.2	8.34	-0.0003	13507	62.17	IYGPDTGVDYKDNQMR
Q0DEV5	Granule-bound starch synthase 1, chloroplastic/amyloplastic OS=Oryza sativa subsp. japonica GN=WAXY PE=1 SV=1	67004	85.2	8.34	-0.0002	13508	70.86	IYGPDTGVDYKDNQMR
Q0DEV5	Granule-bound starch synthase 1, chloroplastic/amyloplastic OS=Oryza sativa subsp. japonica GN=WAXY PE=1 SV=1	67004	85.2	8.34	0.0003	13509	48.85	IYGPDTGVDYKDNQMR
Q0DEV5	Granule-bound starch synthase 1, chloroplastic/amyloplastic OS=Oryza sativa subsp. japonica GN=WAXY PE=1 SV=1	67004	85.2	8.34	0.001	13510	33	IYGPDTGVDYKDNQMR
Q0DEV5	Granule-bound starch synthase 1, chloroplastic/amyloplastic OS=Oryza sativa subsp. japonica GN=WAXY PE=1 SV=1	67004	85.2	8.34	0.0012	13511	50.13	IYGPDTGVDYKDNQMR
Q0DEV5	Granule-bound starch synthase 1, chloroplastic/amyloplastic OS=Oryza sativa subsp. japonica GN=WAXY PE=1 SV=1	67004	85.2	8.34	-0.0027	13560	64.9	NAKVAFCIHNISYQGR
Q0DEV5	Granule-bound starch synthase 1, chloroplastic/amyloplastic OS=Oryza sativa subsp. japonica GN=WAXY PE=1 SV=1	67004	85.2	8.34	-0.0021	13561	78.5	NAKVAFCIHNISYQGR
Q0DEV5	Granule-bound starch synthase 1, chloroplastic/amyloplastic OS=Oryza sativa subsp. japonica GN=WAXY PE=1 SV=1	67004	85.2	8.34	-0.0011	13626	48.83	IYGPDTGVDYKDNQMR
Q0DEV5	Granule-bound starch synthase 1, chloroplastic/amyloplastic OS=Oryza sativa subsp. japonica GN=WAXY PE=1 SV=1	67004	85.2	8.34	-0.0002	13627	31.3	IYGPDTGVDYKDNQMR
Q0DEV5	Granule-bound starch synthase 1, chloroplastic/amyloplastic OS=Oryza sativa subsp. japonica GN=WAXY PE=1 SV=1	67004	85.2	8.34	0.0009	13628	60.61	IYGPDTGVDYKDNQMR
Q0DEV5	Granule-bound starch synthase 1, chloroplastic/amyloplastic OS=Oryza sativa subsp. japonica GN=WAXY PE=1 SV=1	67004	85.2	8.34	-0.0028	13892	48.68	ALNKEALQAEAGLPVDRK
Q0DEV5	Granule-bound starch synthase 1, chloroplastic/amyloplastic OS=Oryza sativa subsp. japonica GN=WAXY PE=1 SV=1	67004	85.2	8.34	-0.001	14124	44.44	TGGLGDVLGGLPPAMAANGHR
Q0DEV5	Granule-bound starch synthase 1, chloroplastic/amyloplastic OS=Oryza sativa subsp. japonica GN=WAXY PE=1 SV=1	67004	85.2	8.34	-0.001	14125	80.07	TGGLGDVLGGLPPAMAANGHR
Q0DEV5	Granule-bound starch synthase 1, chloroplastic/amyloplastic OS=Oryza sativa subsp. japonica GN=WAXY PE=1 SV=1	67004	85.2	8.34	-0.0005	14126	78.08	TGGLGDVLGGLPPAMAANGHR
Q0DEV5	Granule-bound starch synthase 1, chloroplastic/amyloplastic OS=Oryza sativa subsp. japonica GN=WAXY PE=1 SV=1	67004	85.2	8.34	-0.0003	14127	64.45	TGGLGDVLGGLPPAMAANGHR
Q0DEV5	Granule-bound starch synthase 1, chloroplastic/amyloplastic OS=Oryza sativa subsp. japonica GN=WAXY PE=1 SV=1	67004	85.2	8.34	0.0006	14128	45.58	TGGLGDVLGGLPPAMAANGHR
Q0DEV5	Granule-bound starch synthase 1, chloroplastic/amyloplastic OS=Oryza sativa subsp. japonica GN=WAXY PE=1 SV=1	67004	85.2	8.34	0.0028	14129	42.58	TGGLGDVLGGLPPAMAANGHR
Q0DEV5	Granule-bound starch synthase 1, chloroplastic/amyloplastic OS=Oryza sativa subsp. japonica GN=WAXY PE=1 SV=1	67004	85.2	8.34	0.0063	14258	25.46	TGGLGDVLGGLPPAMAANGHR
Q0DEV5	Granule-bound starch synthase 1, chloroplastic/amyloplastic OS=Oryza sativa subsp. japonica GN=WAXY PE=1 SV=1	67004	85.2	8.34	-0.0044	14293	79.76	VLTVSPYYAEELISGIAR
Q0DEV5	Granule-bound starch synthase 1, chloroplastic/amyloplastic OS=Oryza sativa subsp. japonica GN=WAXY PE=1 SV=1	67004	85.2	8.34	-0.0038	14294	71.71	VLTVSPYYAEELISGIAR
Q0DEV5	Granule-bound starch synthase 1, chloroplastic/amyloplastic OS=Oryza sativa subsp. japonica GN=WAXY PE=1 SV=1	67004	85.2	8.34	-0.0035	14295	62.45	VLTVSPYYAEELISGIAR
Q0DEV5	Granule-bound starch synthase 1, chloroplastic/amyloplastic OS=Oryza sativa subsp. japonica GN=WAXY PE=1 SV=1	67004	85.2	8.34	-0.0024	14296	40.55	VLTVSPYYAEELISGIAR
Q0DEV5	Granule-bound starch synthase 1, chloroplastic/amyloplastic OS=Oryza sativa subsp. japonica GN=WAXY PE=1 SV=1	67004	85.2	8.34	-0.0024	14297	63.68	VLTVSPYYAEELISGIAR
Q0DEV5	Granule-bound starch synthase 1, chloroplastic/amyloplastic OS=Oryza sativa subsp. japonica GN=WAXY PE=1 SV=1	67004	85.2	8.34	-0.0021	14298	61.75	VLTVSPYYAEELISGIAR
Q0DEV5	Granule-bound starch synthase 1, chloroplastic/amyloplastic OS=Oryza sativa subsp. japonica GN=WAXY PE=1 SV=1	67004	85.2	8.34	-0.002	14299	79.94	VLTVSPYYAEELISGIAR
Q0DEV5	Granule-bound starch synthase 1, chloroplastic/amyloplastic OS=Oryza sativa subsp. japonica GN=WAXY PE=1 SV=1	67004	85.2	8.34	-0.0017	14300	67.55	VLTVSPYYAEELISGIAR
Q0DEV5	Granule-bound starch synthase 1, chloroplastic/amyloplastic OS=Oryza sativa subsp. japonica GN=WAXY PE=1 SV=1	67004	85.2	8.34	-0.0016	14301	45.97	VLTVSPYYAEELISGIAR
Q0DEV5	Granule-bound starch synthase 1, chloroplastic/amyloplastic OS=Oryza sativa subsp. japonica GN=WAXY PE=1 SV=1	67004	85.2	8.34	-0.0015	14302	33.53	VLTVSPYYAEELISGIAR
Q0DEV5	Granule-bound starch synthase 1, chloroplastic/amyloplastic OS=Oryza sativa subsp. japonica GN=WAXY PE=1 SV=1	67004	85.2	8.34	-0.0013	14303	75	VLTVSPYYAEELISGIAR
Q0DEV5	Granule-bound starch synthase 1, chloroplastic/amyloplastic OS=Oryza sativa subsp. japonica GN=WAXY PE=1 SV=1	67004	85.2	8.34	-0.001	14304	91.39	VLTVSPYYAEELISGIAR
Q0DEV5	Granule-bound starch synthase 1, chloroplastic/amyloplastic OS=Oryza sativa subsp. japonica GN=WAXY PE=1 SV=1	67004	85.2	8.34	-0.0004	14305	36.78	VLTVSPYYAEELISGIAR
Q0DEV5	Granule-bound starch synthase 1, chloroplastic/amyloplastic OS=Oryza sativa subsp. japonica GN=WAXY PE=1 SV=1	67004	85.2	8.34	-0.0002	14306	68.3	VLTVSPYYAEELISGIAR
Q0DEV5	Granule-bound starch synthase 1, chloroplastic/amyloplastic OS=Oryza sativa subsp. japonica GN=WAXY PE=1 SV=1	67004	85.2	8.34	-0.0002	14307	75.61	VLTVSPYYAEELISGIAR
Q0DEV5	Granule-bound starch synthase 1, chloroplastic/amyloplastic OS=Oryza sativa subsp. japonica GN=WAXY PE=1 SV=1	67004	85.2	8.34	-0.0001	14308	61.05	VLTVSPYYAEELISGIAR
Q0DEV5	Granule-bound starch synthase 1, chloroplastic/amyloplastic OS=Oryza sativa subsp. japonica GN=WAXY PE=1 SV=1	67004	85.2	8.34	0	14309	113.43	VLTVSPYYAEELISGIAR
Q0DEV5	Granule-bound starch synthase 1, chloroplastic/amyloplastic OS=Oryza sativa subsp. japonica GN=WAXY PE=1 SV=1	67004	85.2	8.34	0.0002	14310	79.5	VLTVSPYYAEELISGIAR
Q0DEV5	Granule-bound starch synthase 1, chloroplastic/amyloplastic OS=Oryza sativa subsp. japonica GN=WAXY PE=1 SV=1	67004	85.2	8.34	0.0003	14311	84.78	VLTVSPYYAEELISGIAR
Q0DEV5	Granule-bound starch synthase 1, chloroplastic/amyloplastic OS=Oryza sativa subsp. japonica GN=WAXY PE=1 SV=1	67004	85.2	8.34	0.0005	14312	95.89	VLTVSPYYAEELISGIAR
Q0DEV5	Granule-bound starch synthase 1, chloroplastic/amyloplastic OS=Oryza sativa subsp. japonica GN=WAXY PE=1 SV=1	67004	85.2	8.34	0.0005	14313	56.06	VLTVSPYYAEELISGIAR
Q0DEV5	Granule-bound starch synthase 1, chloroplastic/amyloplastic OS=Oryza sativa subsp. japonica GN=WAXY PE=1 SV=1	67004	85.2	8.34	0.0007	14314	43.64	VLTVSPYYAEELISGIAR
Q0DEV5	Granule-bound starch synthase 1, chloroplastic/amyloplastic OS=Oryza sativa subsp. japonica GN=WAXY PE=1 SV=1	67004	85.2	8.34	0.0007	14315	95.51	VLTVSPYYAEELISGIAR
Q0DEV5	Granule-bound starch synthase 1, chloroplastic/amyloplastic OS=Oryza sativa subsp. japonica GN=WAXY PE=1 SV=1	67004	85.2	8.34	0.0011	14316	53.56	VLTVSPYYAEELISGIAR
Q0DEV5	Granule-bound starch synthase 1, chloroplastic/amyloplastic OS=Oryza sativa subsp. japonica GN=WAXY PE=1 SV=1	67004	85.2	8.34	0.0012	14317	54.36	VLTVSPYYAEELISGIAR
Q0DEV5	Granule-bound starch synthase 1, chloroplastic/amyloplastic OS=Oryza sativa subsp. japonica GN=WAXY PE=1 SV=1	67004	85.2	8.34	0.0016	14318	71.08	VLTVSPYYAEELISGIAR
Q0DEV5	Granule-bound starch synthase 1, chloroplastic/amyloplastic OS=Oryza sativa subsp. japonica GN=WAXY PE=1 SV=1	67004	85.2	8.34	0.0018	14319	56.62	VLTVSPYYAEELISGIAR
Q0DEV5	Granule-bound starch synthase 1, chloroplastic/amyloplastic OS=Oryza sativa subsp. japonica GN=WAXY PE=1 SV=1	67004	85.2	8.34	0.002	14320	72.69	VLTVSPYYAEELISGIAR
Q0DEV5	Granule-bound starch synthase 1, chloroplastic/amyloplastic OS=Oryza sativa subsp. japonica GN=WAXY PE=1 SV=1	67004	85.2	8.34	0.002	14321	67.06	VLTVSPYYAEELISGIAR
Q0DEV5	Granule-bound starch synthase 1, chloroplastic/amyloplastic OS=Oryza sativa subsp. japonica GN=WAXY PE=1 SV=1	67004	85.2	8.34	0.0027	14322	79.39	VLTVSPYYAEELISGIAR
Q0DEV5	Granule-bound starch synthase 1, chloroplastic/amyloplastic OS=Oryza sativa subsp. japonica GN=WAXY PE=1 SV=1	67004	85.2	8.34	0.0028	14323	114.57	VLTVSPYYAEELISGIAR
Q0DEV5	Granule-bound starch synthase 1, chloroplastic/amyloplastic OS=Oryza sativa subsp. japonica GN=WAXY PE=1 SV=1	67004	85.2	8.34	0.003	14324	47.88	VLTVSPYYAEELISGIAR
Q0DEV5	Granule-bound starch synthase 1, chloroplastic/amyloplastic OS=Oryza sativa subsp. japonica GN=WAXY PE=1 SV=1	67004	85.2	8.34	0.0041	14325	95.25	VLTVSPYYAEELISGIAR
Q0DEV5	Granule-bound starch synthase 1, chloroplastic/amyloplastic OS=Oryza sativa subsp. japonica GN=WAXY PE=1 SV=1	67004	85.2	8.34	0.005	14326	61.08	VLTVSPYYAEELISGIAR
Q0DEV5	Granule-bound starch synthase 1, chloroplastic/amyloplastic OS=Oryza sativa subsp. japonica GN=WAXY PE=1 SV=1	67004	85.2	8.34	0.0077	14327	23.96	VLTVSPYYAEELISGIAR
Q0DEV5	Granule-bound starch synthase 1, chloroplastic/amyloplastic OS=Oryza sativa subsp. japonica GN=WAXY PE=1 SV=1	67004	85.2	8.34	0.0106	14328	44.96	VLTVSPYYAEELISGIAR
Q0DEV5	Granule-bound starch synthase 1, chloroplastic/amyloplastic OS=Oryza sativa subsp. japonica GN=WAXY PE=1 SV=1	67004	85.2	8.34	-0.0085	14805	90.42	YDQYKDAWDTSVVAEIK
Q0DEV5	Granule-bound starch synthase 1, chloroplastic/amyloplastic OS=Oryza sativa subsp. japonica GN=WAXY PE=1 SV=1	67004	85.2	8.34	-0.008	14806	75.27	YDQYKDAWDTSVVAEIK
Q0DEV5	Granule-bound starch synthase 1, chloroplastic/amyloplastic OS=Oryza sativa subsp. japonica GN=WAXY PE=1 SV=1	67004	85.2	8.34	-0.0068	14807	79.43	YDQYKDAWDTSVVAEIK
Q0DEV5	Granule-bound starch synthase 1, chloroplastic/amyloplastic OS=Oryza sativa subsp. japonica GN=WAXY PE=1 SV=1	67004	85.2	8.34	-0.006	14808	83.5	YDQYKDAWDTSVVAEIK
Q0DEV5	Granule-bound starch synthase 1, chloroplastic/amyloplastic OS=Oryza sativa subsp. japonica GN=WAXY PE=1 SV=1	67004	85.2	8.34	-0.006	14809	62.4	YDQYKDAWDTSVVAEIK
Q0DEV5	Granule-bound starch synthase 1, chloroplastic/amyloplastic OS=Oryza sativa subsp. japonica GN=WAXY PE=1 SV=1	67004	85.2	8.34	-0.0054	14811	63.45	YDQYKDAWDTSVVAEIK
Q0DEV5	Granule-bound starch synthase 1, chloroplastic/amyloplastic OS=Oryza sativa subsp. japonica GN=WAXY PE=1 SV=1	67004	85.2	8.34	-0.0052	14812	90.49	YDQYKDAWDTSVVAEIK
Q0DEV5	Granule-bound starch synthase 1, chloroplastic/amyloplastic OS=Oryza sativa subsp. japonica GN=WAXY PE=1 SV=1	67004	85.2	8.34	-0.0047	14813	36.59	YDQYKDAWDTSVVAEIK
Q0DEV5	Granule-bound starch synthase 1, chloroplastic/amyloplastic OS=Oryza sativa subsp. japonica GN=WAXY PE=1 SV=1	67004	85.2	8.34	-0.0046	14814	68.61	YDQYKDAWDTSVVAEIK
Q0DEV5	Granule-bound starch synthase 1, chloroplastic/amyloplastic OS=Oryza sativa subsp. japonica GN=WAXY PE=1 SV=1	67004	85.2	8.34	-0.0039	14816	66.32	YDQYKDAWDTSVVAEIK
Q0DEV5	Granule-bound starch synthase 1, chloroplastic/amyloplastic OS=Oryza sativa subsp. japonica GN=WAXY PE=1 SV=1	67004	85.2	8.34	-0.0035	14817	75.26	YDQYKDAWDTSVVAEIK
Q0DEV5	Granule-bound starch synthase 1, chloroplastic/amyloplastic OS=Oryza sativa subsp. japonica GN=WAXY PE=1 SV=1	67004	85.2	8.34	-0.0033	14818	63.19	YDQYKDAWDTSVVAEIK
Q0DEV5	Granule-bound starch synthase 1, chloroplastic/amyloplastic OS=Oryza sativa subsp. japonica GN=WAXY PE=1 SV=1	67004	85.2	8.34	-0.0031	14819	72.98	YDQYKDAWDTSVVAEIK
Q0DEV5	Granule-bound starch synthase 1, chloroplastic/amyloplastic OS=Oryza sativa subsp. japonica GN=WAXY PE=1 SV=1	67004	85.2	8.34	-0.003	14820	56.91	YDQYKDAWDTSVVAEIK
Q0DEV5	Granule-bound starch synthase 1, chloroplastic/amyloplastic OS=Oryza sativa subsp. japonica GN=WAXY PE=1 SV=1	67004	85.2	8.34	-0.0027	14821	80.3	YDQYKDAWDTSVVAEIK
Q0DEV5	Granule-bound starch synthase 1, chloroplastic/amyloplastic OS=Oryza sativa subsp. japonica GN=WAXY PE=1 SV=1	67004	85.2	8.34	-0.0024	14822	79.14	YDQYKDAWDTSVVAEIK
Q0DEV5	Granule-bound starch synthase 1, chloroplastic/amyloplastic OS=Oryza sativa subsp. japonica GN=WAXY PE=1 SV=1	67004	85.2	8.34	-0.0024	14823	63	YDQYKDAWDTSVVAEIK
Q0DEV5	Granule-bound starch synthase 1, chloroplastic/amyloplastic OS=Oryza sativa subsp. japonica GN=WAXY PE=1 SV=1	67004	85.2	8.34	-0.0022	14824	40.08	YDQYKDAWDTSVVAEIK
Q0DEV5	Granule-bound starch synthase 1, chloroplastic/amyloplastic OS=Oryza sativa subsp. japonica GN=WAXY PE=1 SV=1	67004	85.2	8.34	-0.0022	14825	56.63	YDQYKDAWDTSVVAEIK
Q0DEV5	Granule-bound starch synthase 1, chloroplastic/amyloplastic OS=Oryza sativa subsp. japonica GN=WAXY PE=1 SV=1	67004	85.2	8.34	-0.0022	14826	70.36	YDQYKDAWDTSVVAEIK
Q0DEV5	Granule-bound starch synthase 1, chloroplastic/amyloplastic OS=Oryza sativa subsp. japonica GN=WAXY PE=1 SV=1	67004	85.2	8.34	-0.0021	14827	41.84	YDQYKDAWDTSVVAEIK
Q0DEV5	Granule-bound starch synthase 1, chloroplastic/amyloplastic OS=Oryza sativa subsp. japonica GN=WAXY PE=1 SV=1	67004	85.2	8.34	-0.0019	14829	48.6	YDQYKDAWDTSVVAEIK
Q0DEV5	Granule-bound starch synthase 1, chloroplastic/amyloplastic OS=Oryza sativa subsp. japonica GN=WAXY PE=1 SV=1	67004	85.2	8.34	-0.0019	14830	65.42	YDQYKDAWDTSVVAEIK
Q0DEV5	Granule-bound starch synthase 1, chloroplastic/amyloplastic OS=Oryza sativa subsp. japonica GN=WAXY PE=1 SV=1	67004	85.2	8.34	-0.0019	14831	51.3	YDQYKDAWDTSVVAEIK
Q0DEV5	Granule-bound starch synthase 1, chloroplastic/amyloplastic OS=Oryza sativa subsp. japonica GN=WAXY PE=1 SV=1	67004	85.2	8.34	-0.0019	14833	85.51	YDQYKDAWDTSVVAEIK
Q0DEV5	Granule-bound starch synthase 1, chloroplastic/amyloplastic OS=Oryza sativa subsp. japonica GN=WAXY PE=1 SV=1	67004	85.2	8.34	-0.0017	14834	57.14	YDQYKDAWDTSVVAEIK
Q0DEV5	Granule-bound starch synthase 1, chloroplastic/amyloplastic OS=Oryza sativa subsp. japonica GN=WAXY PE=1 SV=1	67004	85.2	8.34	-0.0017	14835	77.15	YDQYKDAWDTSVVAEIK
Q0DEV5	Granule-bound starch synthase 1, chloroplastic/amyloplastic OS=Oryza sativa subsp. japonica GN=WAXY PE=1 SV=1	67004	85.2	8.34	-0.0016	14836	63.39	YDQYKDAWDTSVVAEIK
Q0DEV5	Granule-bound starch synthase 1, chloroplastic/amyloplastic OS=Oryza sativa subsp. japonica GN=WAXY PE=1 SV=1	67004	85.2	8.34	-0.0016	14837	64.38	YDQYKDAWDTSVVAEIK
Q0DEV5	Granule-bound starch synthase 1, chloroplastic/amyloplastic OS=Oryza sativa subsp. japonica GN=WAXY PE=1 SV=1	67004	85.2	8.34	-0.0016	14838	85.18	YDQYKDAWDTSVVAEIK
Q0DEV5	Granule-bound starch synthase 1, chloroplastic/amyloplastic OS=Oryza sativa subsp. japonica GN=WAXY PE=1 SV=1	67004	85.2	8.34	-0.0016	14839	89.04	YDQYKDAWDTSVVAEIK
Q0DEV5	Granule-bound starch synthase 1, chloroplastic/amyloplastic OS=Oryza sativa subsp. japonica GN=WAXY PE=1 SV=1	67004	85.2	8.34	-0.0015	14840	59.97	YDQYKDAWDTSVVAEIK
Q0DEV5	Granule-bound starch synthase 1, chloroplastic/amyloplastic OS=Oryza sativa subsp. japonica GN=WAXY PE=1 SV=1	67004	85.2	8.34	-0.0015	14841	61.94	YDQYKDAWDTSVVAEIK
Q0DEV5	Granule-bound starch synthase 1, chloroplastic/amyloplastic OS=Oryza sativa subsp. japonica GN=WAXY PE=1 SV=1	67004	85.2	8.34	-0.0015	14842	62.12	YDQYKDAWDTSVVAEIK
Q0DEV5	Granule-bound starch synthase 1, chloroplastic/amyloplastic OS=Oryza sativa subsp. japonica GN=WAXY PE=1 SV=1	67004	85.2	8.34	-0.0015	14843	40.31	YDQYKDAWDTSVVAEIK
Q0DEV5	Granule-bound starch synthase 1, chloroplastic/amyloplastic OS=Oryza sativa subsp. japonica GN=WAXY PE=1 SV=1	67004	85.2	8.34	-0.0014	14844	54.31	YDQYKDAWDTSVVAEIK
Q0DEV5	Granule-bound starch synthase 1, chloroplastic/amyloplastic OS=Oryza sativa subsp. japonica GN=WAXY PE=1 SV=1	67004	85.2	8.34	-0.0014	14845	30.73	YDQYKDAWDTSVVAEIK
Q0DEV5	Granule-bound starch synthase 1, chloroplastic/amyloplastic OS=Oryza sativa subsp. japonica GN=WAXY PE=1 SV=1	67004	85.2	8.34	-0.0014	14846	48.86	YDQYKDAWDTSVVAEIK
Q0DEV5	Granule-bound starch synthase 1, chloroplastic/amyloplastic OS=Oryza sativa subsp. japonica GN=WAXY PE=1 SV=1	67004	85.2	8.34	-0.0012	14847	84.72	YDQYKDAWDTSVVAEIK
Q0DEV5	Granule-bound starch synthase 1, chloroplastic/amyloplastic OS=Oryza sativa subsp. japonica GN=WAXY PE=1 SV=1	67004	85.2	8.34	-0.0011	14848	77.01	YDQYKDAWDTSVVAEIK
Q0DEV5	Granule-bound starch synthase 1, chloroplastic/amyloplastic OS=Oryza sativa subsp. japonica GN=WAXY PE=1 SV=1	67004	85.2	8.34	-0.0011	14849	66.26	YDQYKDAWDTSVVAEIK
Q0DEV5	Granule-bound starch synthase 1, chloroplastic/amyloplastic OS=Oryza sativa subsp. japonica GN=WAXY PE=1 SV=1	67004	85.2	8.34	-0.0011	14850	42.13	YDQYKDAWDTSVVAEIK
Q0DEV5	Granule-bound starch synthase 1, chloroplastic/amyloplastic OS=Oryza sativa subsp. japonica GN=WAXY PE=1 SV=1	67004	85.2	8.34	-0.001	14851	75.18	YDQYKDAWDTSVVAEIK
Q0DEV5	Granule-bound starch synthase 1, chloroplastic/amyloplastic OS=Oryza sativa subsp. japonica GN=WAXY PE=1 SV=1	67004	85.2	8.34	-0.001	14852	69.77	YDQYKDAWDTSVVAEIK
Q0DEV5	Granule-bound starch synthase 1, chloroplastic/amyloplastic OS=Oryza sativa subsp. japonica GN=WAXY PE=1 SV=1	67004	85.2	8.34	-0.0009	14853	66.89	YDQYKDAWDTSVVAEIK
Q0DEV5	Granule-bound starch synthase 1, chloroplastic/amyloplastic OS=Oryza sativa subsp. japonica GN=WAXY PE=1 SV=1	67004	85.2	8.34	-0.0008	14854	80.06	YDQYKDAWDTSVVAEIK
Q0DEV5	Granule-bound starch synthase 1, chloroplastic/amyloplastic OS=Oryza sativa subsp. japonica GN=WAXY PE=1 SV=1	67004	85.2	8.34	-0.0008	14855	20.8	YDQYKDAWDTSVVAEIK
Q0DEV5	Granule-bound starch synthase 1, chloroplastic/amyloplastic OS=Oryza sativa subsp. japonica GN=WAXY PE=1 SV=1	67004	85.2	8.34	-0.0008	14856	87.21	YDQYKDAWDTSVVAEIK
Q0DEV5	Granule-bound starch synthase 1, chloroplastic/amyloplastic OS=Oryza sativa subsp. japonica GN=WAXY PE=1 SV=1	67004	85.2	8.34	-0.0006	14857	59.44	YDQYKDAWDTSVVAEIK
Q0DEV5	Granule-bound starch synthase 1, chloroplastic/amyloplastic OS=Oryza sativa subsp. japonica GN=WAXY PE=1 SV=1	67004	85.2	8.34	-0.0006	14858	50.14	YDQYKDAWDTSVVAEIK
Q0DEV5	Granule-bound starch synthase 1, chloroplastic/amyloplastic OS=Oryza sativa subsp. japonica GN=WAXY PE=1 SV=1	67004	85.2	8.34	-0.0005	14860	88.38	YDQYKDAWDTSVVAEIK
Q0DEV5	Granule-bound starch synthase 1, chloroplastic/amyloplastic OS=Oryza sativa subsp. japonica GN=WAXY PE=1 SV=1	67004	85.2	8.34	-0.0004	14861	59.09	YDQYKDAWDTSVVAEIK
Q0DEV5	Granule-bound starch synthase 1, chloroplastic/amyloplastic OS=Oryza sativa subsp. japonica GN=WAXY PE=1 SV=1	67004	85.2	8.34	-0.0004	14862	49.59	YDQYKDAWDTSVVAEIK
Q0DEV5	Granule-bound starch synthase 1, chloroplastic/amyloplastic OS=Oryza sativa subsp. japonica GN=WAXY PE=1 SV=1	67004	85.2	8.34	-0.0004	14863	58.56	YDQYKDAWDTSVVAEIK
Q0DEV5	Granule-bound starch synthase 1, chloroplastic/amyloplastic OS=Oryza sativa subsp. japonica GN=WAXY PE=1 SV=1	67004	85.2	8.34	-0.0004	14864	70.38	YDQYKDAWDTSVVAEIK
Q0DEV5	Granule-bound starch synthase 1, chloroplastic/amyloplastic OS=Oryza sativa subsp. japonica GN=WAXY PE=1 SV=1	67004	85.2	8.34	-0.0004	14865	56.49	YDQYKDAWDTSVVAEIK
Q0DEV5	Granule-bound starch synthase 1, chloroplastic/amyloplastic OS=Oryza sativa subsp. japonica GN=WAXY PE=1 SV=1	67004	85.2	8.34	-0.0004	14866	69.73	YDQYKDAWDTSVVAEIK
Q0DEV5	Granule-bound starch synthase 1, chloroplastic/amyloplastic OS=Oryza sativa subsp. japonica GN=WAXY PE=1 SV=1	67004	85.2	8.34	-0.0004	14867	80.93	YDQYKDAWDTSVVAEIK
Q0DEV5	Granule-bound starch synthase 1, chloroplastic/amyloplastic OS=Oryza sativa subsp. japonica GN=WAXY PE=1 SV=1	67004	85.2	8.34	-0.0003	14868	79.2	YDQYKDAWDTSVVAEIK
Q0DEV5	Granule-bound starch synthase 1, chloroplastic/amyloplastic OS=Oryza sativa subsp. japonica GN=WAXY PE=1 SV=1	67004	85.2	8.34	-0.0002	14869	58.77	YDQYKDAWDTSVVAEIK
Q0DEV5	Granule-bound starch synthase 1, chloroplastic/amyloplastic OS=Oryza sativa subsp. japonica GN=WAXY PE=1 SV=1	67004	85.2	8.34	-0.0002	14870	61.11	YDQYKDAWDTSVVAEIK
Q0DEV5	Granule-bound starch synthase 1, chloroplastic/amyloplastic OS=Oryza sativa subsp. japonica GN=WAXY PE=1 SV=1	67004	85.2	8.34	-0.0002	14871	65.62	YDQYKDAWDTSVVAEIK
Q0DEV5	Granule-bound starch synthase 1, chloroplastic/amyloplastic OS=Oryza sativa subsp. japonica GN=WAXY PE=1 SV=1	67004	85.2	8.34	-0.0002	14872	77.01	YDQYKDAWDTSVVAEIK
Q0DEV5	Granule-bound starch synthase 1, chloroplastic/amyloplastic OS=Oryza sativa subsp. japonica GN=WAXY PE=1 SV=1	67004	85.2	8.34	-0.0002	14873	71.73	YDQYKDAWDTSVVAEIK
Q0DEV5	Granule-bound starch synthase 1, chloroplastic/amyloplastic OS=Oryza sativa subsp. japonica GN=WAXY PE=1 SV=1	67004	85.2	8.34	-0.0002	14874	47.85	YDQYKDAWDTSVVAEIK
Q0DEV5	Granule-bound starch synthase 1, chloroplastic/amyloplastic OS=Oryza sativa subsp. japonica GN=WAXY PE=1 SV=1	67004	85.2	8.34	-0.0002	14875	82.27	YDQYKDAWDTSVVAEIK
Q0DEV5	Granule-bound starch synthase 1, chloroplastic/amyloplastic OS=Oryza sativa subsp. japonica GN=WAXY PE=1 SV=1	67004	85.2	8.34	-0.0002	14876	42.11	YDQYKDAWDTSVVAEIK
Q0DEV5	Granule-bound starch synthase 1, chloroplastic/amyloplastic OS=Oryza sativa subsp. japonica GN=WAXY PE=1 SV=1	67004	85.2	8.34	-0.0002	14877	94.94	YDQYKDAWDTSVVAEIK
Q0DEV5	Granule-bound starch synthase 1, chloroplastic/amyloplastic OS=Oryza sativa subsp. japonica GN=WAXY PE=1 SV=1	67004	85.2	8.34	-0.0001	14878	65.72	YDQYKDAWDTSVVAEIK
Q0DEV5	Granule-bound starch synthase 1, chloroplastic/amyloplastic OS=Oryza sativa subsp. japonica GN=WAXY PE=1 SV=1	67004	85.2	8.34	-0.0001	14879	64.11	YDQYKDAWDTSVVAEIK
Q0DEV5	Granule-bound starch synthase 1, chloroplastic/amyloplastic OS=Oryza sativa subsp. japonica GN=WAXY PE=1 SV=1	67004	85.2	8.34	-0.0001	14880	57.81	YDQYKDAWDTSVVAEIK
Q0DEV5	Granule-bound starch synthase 1, chloroplastic/amyloplastic OS=Oryza sativa subsp. japonica GN=WAXY PE=1 SV=1	67004	85.2	8.34	0	14881	78.89	YDQYKDAWDTSVVAEIK
Q0DEV5	Granule-bound starch synthase 1, chloroplastic/amyloplastic OS=Oryza sativa subsp. japonica GN=WAXY PE=1 SV=1	67004	85.2	8.34	0	14882	74.82	YDQYKDAWDTSVVAEIK
Q0DEV5	Granule-bound starch synthase 1, chloroplastic/amyloplastic OS=Oryza sativa subsp. japonica GN=WAXY PE=1 SV=1	67004	85.2	8.34	0	14883	72.74	YDQYKDAWDTSVVAEIK
Q0DEV5	Granule-bound starch synthase 1, chloroplastic/amyloplastic OS=Oryza sativa subsp. japonica GN=WAXY PE=1 SV=1	67004	85.2	8.34	0.0001	14884	90.56	YDQYKDAWDTSVVAEIK
Q0DEV5	Granule-bound starch synthase 1, chloroplastic/amyloplastic OS=Oryza sativa subsp. japonica GN=WAXY PE=1 SV=1	67004	85.2	8.34	0.0001	14885	91	YDQYKDAWDTSVVAEIK
Q0DEV5	Granule-bound starch synthase 1, chloroplastic/amyloplastic OS=Oryza sativa subsp. japonica GN=WAXY PE=1 SV=1	67004	85.2	8.34	0.0001	14886	63.57	YDQYKDAWDTSVVAEIK
Q0DEV5	Granule-bound starch synthase 1, chloroplastic/amyloplastic OS=Oryza sativa subsp. japonica GN=WAXY PE=1 SV=1	67004	85.2	8.34	0.0001	14887	65.49	YDQYKDAWDTSVVAEIK
Q0DEV5	Granule-bound starch synthase 1, chloroplastic/amyloplastic OS=Oryza sativa subsp. japonica GN=WAXY PE=1 SV=1	67004	85.2	8.34	0.0001	14888	58.72	YDQYKDAWDTSVVAEIK
Q0DEV5	Granule-bound starch synthase 1, chloroplastic/amyloplastic OS=Oryza sativa subsp. japonica GN=WAXY PE=1 SV=1	67004	85.2	8.34	0.0001	14889	65.33	YDQYKDAWDTSVVAEIK
Q0DEV5	Granule-bound starch synthase 1, chloroplastic/amyloplastic OS=Oryza sativa subsp. japonica GN=WAXY PE=1 SV=1	67004	85.2	8.34	0.0001	14890	63.22	YDQYKDAWDTSVVAEIK
Q0DEV5	Granule-bound starch synthase 1, chloroplastic/amyloplastic OS=Oryza sativa subsp. japonica GN=WAXY PE=1 SV=1	67004	85.2	8.34	0.0001	14891	71.51	YDQYKDAWDTSVVAEIK
Q0DEV5	Granule-bound starch synthase 1, chloroplastic/amyloplastic OS=Oryza sativa subsp. japonica GN=WAXY PE=1 SV=1	67004	85.2	8.34	0.0001	14892	52.66	YDQYKDAWDTSVVAEIK
Q0DEV5	Granule-bound starch synthase 1, chloroplastic/amyloplastic OS=Oryza sativa subsp. japonica GN=WAXY PE=1 SV=1	67004	85.2	8.34	0.0001	14893	71.46	YDQYKDAWDTSVVAEIK
Q0DEV5	Granule-bound starch synthase 1, chloroplastic/amyloplastic OS=Oryza sativa subsp. japonica GN=WAXY PE=1 SV=1	67004	85.2	8.34	0.0001	14894	67.65	YDQYKDAWDTSVVAEIK
Q0DEV5	Granule-bound starch synthase 1, chloroplastic/amyloplastic OS=Oryza sativa subsp. japonica GN=WAXY PE=1 SV=1	67004	85.2	8.34	0.0002	14895	95.66	YDQYKDAWDTSVVAEIK
Q0DEV5	Granule-bound starch synthase 1, chloroplastic/amyloplastic OS=Oryza sativa subsp. japonica GN=WAXY PE=1 SV=1	67004	85.2	8.34	0.0003	14896	51.18	YDQYKDAWDTSVVAEIK
Q0DEV5	Granule-bound starch synthase 1, chloroplastic/amyloplastic OS=Oryza sativa subsp. japonica GN=WAXY PE=1 SV=1	67004	85.2	8.34	0.0003	14897	53.79	YDQYKDAWDTSVVAEIK
Q0DEV5	Granule-bound starch synthase 1, chloroplastic/amyloplastic OS=Oryza sativa subsp. japonica GN=WAXY PE=1 SV=1	67004	85.2	8.34	0.0003	14898	51.91	YDQYKDAWDTSVVAEIK
Q0DEV5	Granule-bound starch synthase 1, chloroplastic/amyloplastic OS=Oryza sativa subsp. japonica GN=WAXY PE=1 SV=1	67004	85.2	8.34	0.0003	14899	63.83	YDQYKDAWDTSVVAEIK
Q0DEV5	Granule-bound starch synthase 1, chloroplastic/amyloplastic OS=Oryza sativa subsp. japonica GN=WAXY PE=1 SV=1	67004	85.2	8.34	0.0003	14900	67.71	YDQYKDAWDTSVVAEIK
Q0DEV5	Granule-bound starch synthase 1, chloroplastic/amyloplastic OS=Oryza sativa subsp. japonica GN=WAXY PE=1 SV=1	67004	85.2	8.34	0.0003	14901	39.55	YDQYKDAWDTSVVAEIK
Q0DEV5	Granule-bound starch synthase 1, chloroplastic/amyloplastic OS=Oryza sativa subsp. japonica GN=WAXY PE=1 SV=1	67004	85.2	8.34	0.0003	14902	53.13	YDQYKDAWDTSVVAEIK
Q0DEV5	Granule-bound starch synthase 1, chloroplastic/amyloplastic OS=Oryza sativa subsp. japonica GN=WAXY PE=1 SV=1	67004	85.2	8.34	0.0003	14903	80.18	YDQYKDAWDTSVVAEIK
Q0DEV5	Granule-bound starch synthase 1, chloroplastic/amyloplastic OS=Oryza sativa subsp. japonica GN=WAXY PE=1 SV=1	67004	85.2	8.34	0.0003	14904	69.16	YDQYKDAWDTSVVAEIK
Q0DEV5	Granule-bound starch synthase 1, chloroplastic/amyloplastic OS=Oryza sativa subsp. japonica GN=WAXY PE=1 SV=1	67004	85.2	8.34	0.0005	14905	60.51	YDQYKDAWDTSVVAEIK
Q0DEV5	Granule-bound starch synthase 1, chloroplastic/amyloplastic OS=Oryza sativa subsp. japonica GN=WAXY PE=1 SV=1	67004	85.2	8.34	0.0005	14906	58.7	YDQYKDAWDTSVVAEIK
Q0DEV5	Granule-bound starch synthase 1, chloroplastic/amyloplastic OS=Oryza sativa subsp. japonica GN=WAXY PE=1 SV=1	67004	85.2	8.34	0.0005	14907	60.3	YDQYKDAWDTSVVAEIK
Q0DEV5	Granule-bound starch synthase 1, chloroplastic/amyloplastic OS=Oryza sativa subsp. japonica GN=WAXY PE=1 SV=1	67004	85.2	8.34	0.0005	14908	47.08	YDQYKDAWDTSVVAEIK
Q0DEV5	Granule-bound starch synthase 1, chloroplastic/amyloplastic OS=Oryza sativa subsp. japonica GN=WAXY PE=1 SV=1	67004	85.2	8.34	0.0005	14909	75.1	YDQYKDAWDTSVVAEIK
Q0DEV5	Granule-bound starch synthase 1, chloroplastic/amyloplastic OS=Oryza sativa subsp. japonica GN=WAXY PE=1 SV=1	67004	85.2	8.34	0.0005	14910	75.93	YDQYKDAWDTSVVAEIK
Q0DEV5	Granule-bound starch synthase 1, chloroplastic/amyloplastic OS=Oryza sativa subsp. japonica GN=WAXY PE=1 SV=1	67004	85.2	8.34	0.0006	14911	74.32	YDQYKDAWDTSVVAEIK
Q0DEV5	Granule-bound starch synthase 1, chloroplastic/amyloplastic OS=Oryza sativa subsp. japonica GN=WAXY PE=1 SV=1	67004	85.2	8.34	0.0006	14912	90.7	YDQYKDAWDTSVVAEIK
Q0DEV5	Granule-bound starch synthase 1, chloroplastic/amyloplastic OS=Oryza sativa subsp. japonica GN=WAXY PE=1 SV=1	67004	85.2	8.34	0.0007	14913	50.68	YDQYKDAWDTSVVAEIK
Q0DEV5	Granule-bound starch synthase 1, chloroplastic/amyloplastic OS=Oryza sativa subsp. japonica GN=WAXY PE=1 SV=1	67004	85.2	8.34	0.0007	14914	79.99	YDQYKDAWDTSVVAEIK
Q0DEV5	Granule-bound starch synthase 1, chloroplastic/amyloplastic OS=Oryza sativa subsp. japonica GN=WAXY PE=1 SV=1	67004	85.2	8.34	0.0007	14915	54.67	YDQYKDAWDTSVVAEIK
Q0DEV5	Granule-bound starch synthase 1, chloroplastic/amyloplastic OS=Oryza sativa subsp. japonica GN=WAXY PE=1 SV=1	67004	85.2	8.34	0.0008	14916	80.5	YDQYKDAWDTSVVAEIK
Q0DEV5	Granule-bound starch synthase 1, chloroplastic/amyloplastic OS=Oryza sativa subsp. japonica GN=WAXY PE=1 SV=1	67004	85.2	8.34	0.0008	14917	58.21	YDQYKDAWDTSVVAEIK
Q0DEV5	Granule-bound starch synthase 1, chloroplastic/amyloplastic OS=Oryza sativa subsp. japonica GN=WAXY PE=1 SV=1	67004	85.2	8.34	0.0009	14918	70.97	YDQYKDAWDTSVVAEIK
Q0DEV5	Granule-bound starch synthase 1, chloroplastic/amyloplastic OS=Oryza sativa subsp. japonica GN=WAXY PE=1 SV=1	67004	85.2	8.34	0.0009	14919	56.99	YDQYKDAWDTSVVAEIK
Q0DEV5	Granule-bound starch synthase 1, chloroplastic/amyloplastic OS=Oryza sativa subsp. japonica GN=WAXY PE=1 SV=1	67004	85.2	8.34	0.0009	14920	69.76	YDQYKDAWDTSVVAEIK
Q0DEV5	Granule-bound starch synthase 1, chloroplastic/amyloplastic OS=Oryza sativa subsp. japonica GN=WAXY PE=1 SV=1	67004	85.2	8.34	0.0009	14921	71.54	YDQYKDAWDTSVVAEIK
Q0DEV5	Granule-bound starch synthase 1, chloroplastic/amyloplastic OS=Oryza sativa subsp. japonica GN=WAXY PE=1 SV=1	67004	85.2	8.34	0.001	14922	50.46	YDQYKDAWDTSVVAEIK
Q0DEV5	Granule-bound starch synthase 1, chloroplastic/amyloplastic OS=Oryza sativa subsp. japonica GN=WAXY PE=1 SV=1	67004	85.2	8.34	0.0012	14923	90.31	YDQYKDAWDTSVVAEIK
Q0DEV5	Granule-bound starch synthase 1, chloroplastic/amyloplastic OS=Oryza sativa subsp. japonica GN=WAXY PE=1 SV=1	67004	85.2	8.34	0.0012	14924	78.66	YDQYKDAWDTSVVAEIK
Q0DEV5	Granule-bound starch synthase 1, chloroplastic/amyloplastic OS=Oryza sativa subsp. japonica GN=WAXY PE=1 SV=1	67004	85.2	8.34	0.0012	14925	62.29	YDQYKDAWDTSVVAEIK
Q0DEV5	Granule-bound starch synthase 1, chloroplastic/amyloplastic OS=Oryza sativa subsp. japonica GN=WAXY PE=1 SV=1	67004	85.2	8.34	0.0012	14926	41.14	YDQYKDAWDTSVVAEIK
Q0DEV5	Granule-bound starch synthase 1, chloroplastic/amyloplastic OS=Oryza sativa subsp. japonica GN=WAXY PE=1 SV=1	67004	85.2	8.34	0.0012	14927	35.58	YDQYKDAWDTSVVAEIK
Q0DEV5	Granule-bound starch synthase 1, chloroplastic/amyloplastic OS=Oryza sativa subsp. japonica GN=WAXY PE=1 SV=1	67004	85.2	8.34	0.0013	14928	102.08	YDQYKDAWDTSVVAEIK
Q0DEV5	Granule-bound starch synthase 1, chloroplastic/amyloplastic OS=Oryza sativa subsp. japonica GN=WAXY PE=1 SV=1	67004	85.2	8.34	0.0014	14929	74.35	YDQYKDAWDTSVVAEIK
Q0DEV5	Granule-bound starch synthase 1, chloroplastic/amyloplastic OS=Oryza sativa subsp. japonica GN=WAXY PE=1 SV=1	67004	85.2	8.34	0.0014	14930	59.78	YDQYKDAWDTSVVAEIK
Q0DEV5	Granule-bound starch synthase 1, chloroplastic/amyloplastic OS=Oryza sativa subsp. japonica GN=WAXY PE=1 SV=1	67004	85.2	8.34	0.0016	14931	35.45	YDQYKDAWDTSVVAEIK
Q0DEV5	Granule-bound starch synthase 1, chloroplastic/amyloplastic OS=Oryza sativa subsp. japonica GN=WAXY PE=1 SV=1	67004	85.2	8.34	0.0016	14932	59.02	YDQYKDAWDTSVVAEIK
Q0DEV5	Granule-bound starch synthase 1, chloroplastic/amyloplastic OS=Oryza sativa subsp. japonica GN=WAXY PE=1 SV=1	67004	85.2	8.34	0.0016	14933	64.76	YDQYKDAWDTSVVAEIK
Q0DEV5	Granule-bound starch synthase 1, chloroplastic/amyloplastic OS=Oryza sativa subsp. japonica GN=WAXY PE=1 SV=1	67004	85.2	8.34	0.0018	14934	71.12	YDQYKDAWDTSVVAEIK
Q0DEV5	Granule-bound starch synthase 1, chloroplastic/amyloplastic OS=Oryza sativa subsp. japonica GN=WAXY PE=1 SV=1	67004	85.2	8.34	0.0019	14935	77.57	YDQYKDAWDTSVVAEIK
Q0DEV5	Granule-bound starch synthase 1, chloroplastic/amyloplastic OS=Oryza sativa subsp. japonica GN=WAXY PE=1 SV=1	67004	85.2	8.34	0.0019	14936	68.11	YDQYKDAWDTSVVAEIK
Q0DEV5	Granule-bound starch synthase 1, chloroplastic/amyloplastic OS=Oryza sativa subsp. japonica GN=WAXY PE=1 SV=1	67004	85.2	8.34	0.0023	14937	77.46	YDQYKDAWDTSVVAEIK
Q0DEV5	Granule-bound starch synthase 1, chloroplastic/amyloplastic OS=Oryza sativa subsp. japonica GN=WAXY PE=1 SV=1	67004	85.2	8.34	0.0024	14938	92.07	YDQYKDAWDTSVVAEIK
Q0DEV5	Granule-bound starch synthase 1, chloroplastic/amyloplastic OS=Oryza sativa subsp. japonica GN=WAXY PE=1 SV=1	67004	85.2	8.34	0.0028	14939	73.78	YDQYKDAWDTSVVAEIK
Q0DEV5	Granule-bound starch synthase 1, chloroplastic/amyloplastic OS=Oryza sativa subsp. japonica GN=WAXY PE=1 SV=1	67004	85.2	8.34	0.0036	14940	69.91	YDQYKDAWDTSVVAEIK
Q0DEV5	Granule-bound starch synthase 1, chloroplastic/amyloplastic OS=Oryza sativa subsp. japonica GN=WAXY PE=1 SV=1	67004	85.2	8.34	0.0037	14941	65.01	YDQYKDAWDTSVVAEIK
Q0DEV5	Granule-bound starch synthase 1, chloroplastic/amyloplastic OS=Oryza sativa subsp. japonica GN=WAXY PE=1 SV=1	67004	85.2	8.34	0.004	14942	47.89	YDQYKDAWDTSVVAEIK
Q0DEV5	Granule-bound starch synthase 1, chloroplastic/amyloplastic OS=Oryza sativa subsp. japonica GN=WAXY PE=1 SV=1	67004	85.2	8.34	0.0041	14943	60.02	YDQYKDAWDTSVVAEIK
Q0DEV5	Granule-bound starch synthase 1, chloroplastic/amyloplastic OS=Oryza sativa subsp. japonica GN=WAXY PE=1 SV=1	67004	85.2	8.34	0.0055	14944	53.66	YDQYKDAWDTSVVAEIK
Q0DEV5	Granule-bound starch synthase 1, chloroplastic/amyloplastic OS=Oryza sativa subsp. japonica GN=WAXY PE=1 SV=1	67004	85.2	8.34	0.0056	14945	81.92	YDQYKDAWDTSVVAEIK
Q0DEV5	Granule-bound starch synthase 1, chloroplastic/amyloplastic OS=Oryza sativa subsp. japonica GN=WAXY PE=1 SV=1	67004	85.2	8.34	0.0063	14946	67.06	YDQYKDAWDTSVVAEIK
Q0DEV5	Granule-bound starch synthase 1, chloroplastic/amyloplastic OS=Oryza sativa subsp. japonica GN=WAXY PE=1 SV=1	67004	85.2	8.34	0.0068	14947	59.44	YDQYKDAWDTSVVAEIK
Q0DEV5	Granule-bound starch synthase 1, chloroplastic/amyloplastic OS=Oryza sativa subsp. japonica GN=WAXY PE=1 SV=1	67004	85.2	8.34	0.0079	14948	26.6	YDQYKDAWDTSVVAEIK
Q0DEV5	Granule-bound starch synthase 1, chloroplastic/amyloplastic OS=Oryza sativa subsp. japonica GN=WAXY PE=1 SV=1	67004	85.2	8.34	0.0091	14949	38.23	YDQYKDAWDTSVVAEIK
Q0DEV5	Granule-bound starch synthase 1, chloroplastic/amyloplastic OS=Oryza sativa subsp. japonica GN=WAXY PE=1 SV=1	67004	85.2	8.34	0.0112	14950	59.4	YDQYKDAWDTSVVAEIK
Q0DEV5	Granule-bound starch synthase 1, chloroplastic/amyloplastic OS=Oryza sativa subsp. japonica GN=WAXY PE=1 SV=1	67004	85.2	8.34	-0.0007	15654	105.15	LTGITGIVNGMDVSEWDPSK
Q0DEV5	Granule-bound starch synthase 1, chloroplastic/amyloplastic OS=Oryza sativa subsp. japonica GN=WAXY PE=1 SV=1	67004	85.2	8.34	0.0005	15655	127.7	LTGITGIVNGMDVSEWDPSK
Q0DEV5	Granule-bound starch synthase 1, chloroplastic/amyloplastic OS=Oryza sativa subsp. japonica GN=WAXY PE=1 SV=1	67004	85.2	8.34	0.0034	15656	81.05	LTGITGIVNGMDVSEWDPSK
Q0DEV5	Granule-bound starch synthase 1, chloroplastic/amyloplastic OS=Oryza sativa subsp. japonica GN=WAXY PE=1 SV=1	67004	85.2	8.34	-0.0096	15864	96.83	YGTPCACASTGGLVDTVIEGK
Q0DEV5	Granule-bound starch synthase 1, chloroplastic/amyloplastic OS=Oryza sativa subsp. japonica GN=WAXY PE=1 SV=1	67004	85.2	8.34	-0.0082	15865	42.72	YGTPCACASTGGLVDTVIEGK
Q0DEV5	Granule-bound starch synthase 1, chloroplastic/amyloplastic OS=Oryza sativa subsp. japonica GN=WAXY PE=1 SV=1	67004	85.2	8.34	-0.0079	15866	26.15	YGTPCACASTGGLVDTVIEGK
Q0DEV5	Granule-bound starch synthase 1, chloroplastic/amyloplastic OS=Oryza sativa subsp. japonica GN=WAXY PE=1 SV=1	67004	85.2	8.34	-0.0076	15867	84.87	YGTPCACASTGGLVDTVIEGK
Q0DEV5	Granule-bound starch synthase 1, chloroplastic/amyloplastic OS=Oryza sativa subsp. japonica GN=WAXY PE=1 SV=1	67004	85.2	8.34	-0.0064	15868	22.87	YGTPCACASTGGLVDTVIEGK
Q0DEV5	Granule-bound starch synthase 1, chloroplastic/amyloplastic OS=Oryza sativa subsp. japonica GN=WAXY PE=1 SV=1	67004	85.2	8.34	-0.0061	15869	74.97	YGTPCACASTGGLVDTVIEGK
Q0DEV5	Granule-bound starch synthase 1, chloroplastic/amyloplastic OS=Oryza sativa subsp. japonica GN=WAXY PE=1 SV=1	67004	85.2	8.34	-0.0057	15870	106.13	YGTPCACASTGGLVDTVIEGK
Q0DEV5	Granule-bound starch synthase 1, chloroplastic/amyloplastic OS=Oryza sativa subsp. japonica GN=WAXY PE=1 SV=1	67004	85.2	8.34	-0.0057	15871	67.92	YGTPCACASTGGLVDTVIEGK
Q0DEV5	Granule-bound starch synthase 1, chloroplastic/amyloplastic OS=Oryza sativa subsp. japonica GN=WAXY PE=1 SV=1	67004	85.2	8.34	-0.0047	15872	105.82	YGTPCACASTGGLVDTVIEGK
Q0DEV5	Granule-bound starch synthase 1, chloroplastic/amyloplastic OS=Oryza sativa subsp. japonica GN=WAXY PE=1 SV=1	67004	85.2	8.34	-0.0046	15873	80.35	YGTPCACASTGGLVDTVIEGK
Q0DEV5	Granule-bound starch synthase 1, chloroplastic/amyloplastic OS=Oryza sativa subsp. japonica GN=WAXY PE=1 SV=1	67004	85.2	8.34	-0.0044	15874	69.92	YGTPCACASTGGLVDTVIEGK
Q0DEV5	Granule-bound starch synthase 1, chloroplastic/amyloplastic OS=Oryza sativa subsp. japonica GN=WAXY PE=1 SV=1	67004	85.2	8.34	-0.0042	15875	61.31	YGTPCACASTGGLVDTVIEGK
Q0DEV5	Granule-bound starch synthase 1, chloroplastic/amyloplastic OS=Oryza sativa subsp. japonica GN=WAXY PE=1 SV=1	67004	85.2	8.34	-0.004	15876	43.83	YGTPCACASTGGLVDTVIEGK
Q0DEV5	Granule-bound starch synthase 1, chloroplastic/amyloplastic OS=Oryza sativa subsp. japonica GN=WAXY PE=1 SV=1	67004	85.2	8.34	-0.004	15877	102.15	YGTPCACASTGGLVDTVIEGK
Q0DEV5	Granule-bound starch synthase 1, chloroplastic/amyloplastic OS=Oryza sativa subsp. japonica GN=WAXY PE=1 SV=1	67004	85.2	8.34	-0.0039	15878	69.73	YGTPCACASTGGLVDTVIEGK
Q0DEV5	Granule-bound starch synthase 1, chloroplastic/amyloplastic OS=Oryza sativa subsp. japonica GN=WAXY PE=1 SV=1	67004	85.2	8.34	-0.0037	15879	112.78	YGTPCACASTGGLVDTVIEGK
Q0DEV5	Granule-bound starch synthase 1, chloroplastic/amyloplastic OS=Oryza sativa subsp. japonica GN=WAXY PE=1 SV=1	67004	85.2	8.34	-0.0036	15880	69.72	YGTPCACASTGGLVDTVIEGK
Q0DEV5	Granule-bound starch synthase 1, chloroplastic/amyloplastic OS=Oryza sativa subsp. japonica GN=WAXY PE=1 SV=1	67004	85.2	8.34	-0.0035	15881	98.76	YGTPCACASTGGLVDTVIEGK
Q0DEV5	Granule-bound starch synthase 1, chloroplastic/amyloplastic OS=Oryza sativa subsp. japonica GN=WAXY PE=1 SV=1	67004	85.2	8.34	-0.0032	15882	111.89	YGTPCACASTGGLVDTVIEGK
Q0DEV5	Granule-bound starch synthase 1, chloroplastic/amyloplastic OS=Oryza sativa subsp. japonica GN=WAXY PE=1 SV=1	67004	85.2	8.34	-0.0031	15883	65.8	YGTPCACASTGGLVDTVIEGK
Q0DEV5	Granule-bound starch synthase 1, chloroplastic/amyloplastic OS=Oryza sativa subsp. japonica GN=WAXY PE=1 SV=1	67004	85.2	8.34	-0.0031	15884	62.04	YGTPCACASTGGLVDTVIEGK
Q0DEV5	Granule-bound starch synthase 1, chloroplastic/amyloplastic OS=Oryza sativa subsp. japonica GN=WAXY PE=1 SV=1	67004	85.2	8.34	-0.003	15885	65.72	YGTPCACASTGGLVDTVIEGK
Q0DEV5	Granule-bound starch synthase 1, chloroplastic/amyloplastic OS=Oryza sativa subsp. japonica GN=WAXY PE=1 SV=1	67004	85.2	8.34	-0.0029	15886	70.55	YGTPCACASTGGLVDTVIEGK
Q0DEV5	Granule-bound starch synthase 1, chloroplastic/amyloplastic OS=Oryza sativa subsp. japonica GN=WAXY PE=1 SV=1	67004	85.2	8.34	-0.0029	15887	69.73	YGTPCACASTGGLVDTVIEGK
Q0DEV5	Granule-bound starch synthase 1, chloroplastic/amyloplastic OS=Oryza sativa subsp. japonica GN=WAXY PE=1 SV=1	67004	85.2	8.34	-0.0029	15888	59.47	YGTPCACASTGGLVDTVIEGK
Q0DEV5	Granule-bound starch synthase 1, chloroplastic/amyloplastic OS=Oryza sativa subsp. japonica GN=WAXY PE=1 SV=1	67004	85.2	8.34	-0.0028	15889	86.62	YGTPCACASTGGLVDTVIEGK
Q0DEV5	Granule-bound starch synthase 1, chloroplastic/amyloplastic OS=Oryza sativa subsp. japonica GN=WAXY PE=1 SV=1	67004	85.2	8.34	-0.0028	15890	57.99	YGTPCACASTGGLVDTVIEGK
Q0DEV5	Granule-bound starch synthase 1, chloroplastic/amyloplastic OS=Oryza sativa subsp. japonica GN=WAXY PE=1 SV=1	67004	85.2	8.34	-0.0023	15891	127.04	YGTPCACASTGGLVDTVIEGK
Q0DEV5	Granule-bound starch synthase 1, chloroplastic/amyloplastic OS=Oryza sativa subsp. japonica GN=WAXY PE=1 SV=1	67004	85.2	8.34	-0.0023	15892	103.61	YGTPCACASTGGLVDTVIEGK
Q0DEV5	Granule-bound starch synthase 1, chloroplastic/amyloplastic OS=Oryza sativa subsp. japonica GN=WAXY PE=1 SV=1	67004	85.2	8.34	-0.0023	15893	85.83	YGTPCACASTGGLVDTVIEGK
Q0DEV5	Granule-bound starch synthase 1, chloroplastic/amyloplastic OS=Oryza sativa subsp. japonica GN=WAXY PE=1 SV=1	67004	85.2	8.34	-0.002	15894	52.4	YGTPCACASTGGLVDTVIEGK
Q0DEV5	Granule-bound starch synthase 1, chloroplastic/amyloplastic OS=Oryza sativa subsp. japonica GN=WAXY PE=1 SV=1	67004	85.2	8.34	-0.002	15895	69.95	YGTPCACASTGGLVDTVIEGK
Q0DEV5	Granule-bound starch synthase 1, chloroplastic/amyloplastic OS=Oryza sativa subsp. japonica GN=WAXY PE=1 SV=1	67004	85.2	8.34	-0.002	15896	119.86	YGTPCACASTGGLVDTVIEGK
Q0DEV5	Granule-bound starch synthase 1, chloroplastic/amyloplastic OS=Oryza sativa subsp. japonica GN=WAXY PE=1 SV=1	67004	85.2	8.34	-0.0019	15897	74.83	YGTPCACASTGGLVDTVIEGK
Q0DEV5	Granule-bound starch synthase 1, chloroplastic/amyloplastic OS=Oryza sativa subsp. japonica GN=WAXY PE=1 SV=1	67004	85.2	8.34	-0.0019	15898	62.72	YGTPCACASTGGLVDTVIEGK
Q0DEV5	Granule-bound starch synthase 1, chloroplastic/amyloplastic OS=Oryza sativa subsp. japonica GN=WAXY PE=1 SV=1	67004	85.2	8.34	-0.0018	15899	110.2	YGTPCACASTGGLVDTVIEGK
Q0DEV5	Granule-bound starch synthase 1, chloroplastic/amyloplastic OS=Oryza sativa subsp. japonica GN=WAXY PE=1 SV=1	67004	85.2	8.34	-0.0018	15900	109.22	YGTPCACASTGGLVDTVIEGK
Q0DEV5	Granule-bound starch synthase 1, chloroplastic/amyloplastic OS=Oryza sativa subsp. japonica GN=WAXY PE=1 SV=1	67004	85.2	8.34	-0.0016	15901	25.05	YGTPCACASTGGLVDTVIEGK
Q0DEV5	Granule-bound starch synthase 1, chloroplastic/amyloplastic OS=Oryza sativa subsp. japonica GN=WAXY PE=1 SV=1	67004	85.2	8.34	-0.0016	15902	54.33	YGTPCACASTGGLVDTVIEGK
Q0DEV5	Granule-bound starch synthase 1, chloroplastic/amyloplastic OS=Oryza sativa subsp. japonica GN=WAXY PE=1 SV=1	67004	85.2	8.34	-0.0015	15903	125.33	YGTPCACASTGGLVDTVIEGK
Q0DEV5	Granule-bound starch synthase 1, chloroplastic/amyloplastic OS=Oryza sativa subsp. japonica GN=WAXY PE=1 SV=1	67004	85.2	8.34	-0.0015	15904	67.56	YGTPCACASTGGLVDTVIEGK
Q0DEV5	Granule-bound starch synthase 1, chloroplastic/amyloplastic OS=Oryza sativa subsp. japonica GN=WAXY PE=1 SV=1	67004	85.2	8.34	-0.0013	15905	28.16	YGTPCACASTGGLVDTVIEGK
Q0DEV5	Granule-bound starch synthase 1, chloroplastic/amyloplastic OS=Oryza sativa subsp. japonica GN=WAXY PE=1 SV=1	67004	85.2	8.34	-0.0013	15906	121.94	YGTPCACASTGGLVDTVIEGK
Q0DEV5	Granule-bound starch synthase 1, chloroplastic/amyloplastic OS=Oryza sativa subsp. japonica GN=WAXY PE=1 SV=1	67004	85.2	8.34	-0.0013	15907	120.74	YGTPCACASTGGLVDTVIEGK
Q0DEV5	Granule-bound starch synthase 1, chloroplastic/amyloplastic OS=Oryza sativa subsp. japonica GN=WAXY PE=1 SV=1	67004	85.2	8.34	-0.0013	15908	87.54	YGTPCACASTGGLVDTVIEGK
Q0DEV5	Granule-bound starch synthase 1, chloroplastic/amyloplastic OS=Oryza sativa subsp. japonica GN=WAXY PE=1 SV=1	67004	85.2	8.34	-0.001	15909	115.09	YGTPCACASTGGLVDTVIEGK
Q0DEV5	Granule-bound starch synthase 1, chloroplastic/amyloplastic OS=Oryza sativa subsp. japonica GN=WAXY PE=1 SV=1	67004	85.2	8.34	-0.0008	15910	85.09	YGTPCACASTGGLVDTVIEGK
Q0DEV5	Granule-bound starch synthase 1, chloroplastic/amyloplastic OS=Oryza sativa subsp. japonica GN=WAXY PE=1 SV=1	67004	85.2	8.34	-0.0008	15911	108.34	YGTPCACASTGGLVDTVIEGK
Q0DEV5	Granule-bound starch synthase 1, chloroplastic/amyloplastic OS=Oryza sativa subsp. japonica GN=WAXY PE=1 SV=1	67004	85.2	8.34	-0.0007	15912	58.04	YGTPCACASTGGLVDTVIEGK
Q0DEV5	Granule-bound starch synthase 1, chloroplastic/amyloplastic OS=Oryza sativa subsp. japonica GN=WAXY PE=1 SV=1	67004	85.2	8.34	-0.0005	15913	103.79	YGTPCACASTGGLVDTVIEGK
Q0DEV5	Granule-bound starch synthase 1, chloroplastic/amyloplastic OS=Oryza sativa subsp. japonica GN=WAXY PE=1 SV=1	67004	85.2	8.34	-0.0005	15914	133.12	YGTPCACASTGGLVDTVIEGK
Q0DEV5	Granule-bound starch synthase 1, chloroplastic/amyloplastic OS=Oryza sativa subsp. japonica GN=WAXY PE=1 SV=1	67004	85.2	8.34	-0.0004	15915	75.53	YGTPCACASTGGLVDTVIEGK
Q0DEV5	Granule-bound starch synthase 1, chloroplastic/amyloplastic OS=Oryza sativa subsp. japonica GN=WAXY PE=1 SV=1	67004	85.2	8.34	-0.0004	15916	75.07	YGTPCACASTGGLVDTVIEGK
Q0DEV5	Granule-bound starch synthase 1, chloroplastic/amyloplastic OS=Oryza sativa subsp. japonica GN=WAXY PE=1 SV=1	67004	85.2	8.34	-0.0004	15917	58.82	YGTPCACASTGGLVDTVIEGK
Q0DEV5	Granule-bound starch synthase 1, chloroplastic/amyloplastic OS=Oryza sativa subsp. japonica GN=WAXY PE=1 SV=1	67004	85.2	8.34	-0.0004	15918	47.89	YGTPCACASTGGLVDTVIEGK
Q0DEV5	Granule-bound starch synthase 1, chloroplastic/amyloplastic OS=Oryza sativa subsp. japonica GN=WAXY PE=1 SV=1	67004	85.2	8.34	-0.0003	15919	101.69	YGTPCACASTGGLVDTVIEGK
Q0DEV5	Granule-bound starch synthase 1, chloroplastic/amyloplastic OS=Oryza sativa subsp. japonica GN=WAXY PE=1 SV=1	67004	85.2	8.34	-0.0003	15920	125.77	YGTPCACASTGGLVDTVIEGK
Q0DEV5	Granule-bound starch synthase 1, chloroplastic/amyloplastic OS=Oryza sativa subsp. japonica GN=WAXY PE=1 SV=1	67004	85.2	8.34	-0.0003	15921	91.88	YGTPCACASTGGLVDTVIEGK
Q0DEV5	Granule-bound starch synthase 1, chloroplastic/amyloplastic OS=Oryza sativa subsp. japonica GN=WAXY PE=1 SV=1	67004	85.2	8.34	-0.0003	15922	102.02	YGTPCACASTGGLVDTVIEGK
Q0DEV5	Granule-bound starch synthase 1, chloroplastic/amyloplastic OS=Oryza sativa subsp. japonica GN=WAXY PE=1 SV=1	67004	85.2	8.34	-0.0003	15923	102.11	YGTPCACASTGGLVDTVIEGK
Q0DEV5	Granule-bound starch synthase 1, chloroplastic/amyloplastic OS=Oryza sativa subsp. japonica GN=WAXY PE=1 SV=1	67004	85.2	8.34	-0.0002	15924	75.18	YGTPCACASTGGLVDTVIEGK
Q0DEV5	Granule-bound starch synthase 1, chloroplastic/amyloplastic OS=Oryza sativa subsp. japonica GN=WAXY PE=1 SV=1	67004	85.2	8.34	-0.0002	15925	53.89	YGTPCACASTGGLVDTVIEGK
Q0DEV5	Granule-bound starch synthase 1, chloroplastic/amyloplastic OS=Oryza sativa subsp. japonica GN=WAXY PE=1 SV=1	67004	85.2	8.34	-0.0001	15926	112.15	YGTPCACASTGGLVDTVIEGK
Q0DEV5	Granule-bound starch synthase 1, chloroplastic/amyloplastic OS=Oryza sativa subsp. japonica GN=WAXY PE=1 SV=1	67004	85.2	8.34	-0.0001	15927	104.3	YGTPCACASTGGLVDTVIEGK
Q0DEV5	Granule-bound starch synthase 1, chloroplastic/amyloplastic OS=Oryza sativa subsp. japonica GN=WAXY PE=1 SV=1	67004	85.2	8.34	-0.0001	15928	111.72	YGTPCACASTGGLVDTVIEGK
Q0DEV5	Granule-bound starch synthase 1, chloroplastic/amyloplastic OS=Oryza sativa subsp. japonica GN=WAXY PE=1 SV=1	67004	85.2	8.34	0	15929	52.71	YGTPCACASTGGLVDTVIEGK
Q0DEV5	Granule-bound starch synthase 1, chloroplastic/amyloplastic OS=Oryza sativa subsp. japonica GN=WAXY PE=1 SV=1	67004	85.2	8.34	0	15930	69.93	YGTPCACASTGGLVDTVIEGK
Q0DEV5	Granule-bound starch synthase 1, chloroplastic/amyloplastic OS=Oryza sativa subsp. japonica GN=WAXY PE=1 SV=1	67004	85.2	8.34	0.0002	15931	120.53	YGTPCACASTGGLVDTVIEGK
Q0DEV5	Granule-bound starch synthase 1, chloroplastic/amyloplastic OS=Oryza sativa subsp. japonica GN=WAXY PE=1 SV=1	67004	85.2	8.34	0.0002	15932	90.61	YGTPCACASTGGLVDTVIEGK
Q0DEV5	Granule-bound starch synthase 1, chloroplastic/amyloplastic OS=Oryza sativa subsp. japonica GN=WAXY PE=1 SV=1	67004	85.2	8.34	0.0002	15933	71.65	YGTPCACASTGGLVDTVIEGK
Q0DEV5	Granule-bound starch synthase 1, chloroplastic/amyloplastic OS=Oryza sativa subsp. japonica GN=WAXY PE=1 SV=1	67004	85.2	8.34	0.0002	15934	74.84	YGTPCACASTGGLVDTVIEGK
Q0DEV5	Granule-bound starch synthase 1, chloroplastic/amyloplastic OS=Oryza sativa subsp. japonica GN=WAXY PE=1 SV=1	67004	85.2	8.34	0.0004	15935	57.72	YGTPCACASTGGLVDTVIEGK
Q0DEV5	Granule-bound starch synthase 1, chloroplastic/amyloplastic OS=Oryza sativa subsp. japonica GN=WAXY PE=1 SV=1	67004	85.2	8.34	0.0004	15936	140.55	YGTPCACASTGGLVDTVIEGK
Q0DEV5	Granule-bound starch synthase 1, chloroplastic/amyloplastic OS=Oryza sativa subsp. japonica GN=WAXY PE=1 SV=1	67004	85.2	8.34	0.0004	15937	112.73	YGTPCACASTGGLVDTVIEGK
Q0DEV5	Granule-bound starch synthase 1, chloroplastic/amyloplastic OS=Oryza sativa subsp. japonica GN=WAXY PE=1 SV=1	67004	85.2	8.34	0.0004	15938	68.27	YGTPCACASTGGLVDTVIEGK
Q0DEV5	Granule-bound starch synthase 1, chloroplastic/amyloplastic OS=Oryza sativa subsp. japonica GN=WAXY PE=1 SV=1	67004	85.2	8.34	0.0004	15939	96.26	YGTPCACASTGGLVDTVIEGK
Q0DEV5	Granule-bound starch synthase 1, chloroplastic/amyloplastic OS=Oryza sativa subsp. japonica GN=WAXY PE=1 SV=1	67004	85.2	8.34	0.0004	15940	98.74	YGTPCACASTGGLVDTVIEGK
Q0DEV5	Granule-bound starch synthase 1, chloroplastic/amyloplastic OS=Oryza sativa subsp. japonica GN=WAXY PE=1 SV=1	67004	85.2	8.34	0.0004	15941	102.01	YGTPCACASTGGLVDTVIEGK
Q0DEV5	Granule-bound starch synthase 1, chloroplastic/amyloplastic OS=Oryza sativa subsp. japonica GN=WAXY PE=1 SV=1	67004	85.2	8.34	0.0005	15942	67.66	YGTPCACASTGGLVDTVIEGK
Q0DEV5	Granule-bound starch synthase 1, chloroplastic/amyloplastic OS=Oryza sativa subsp. japonica GN=WAXY PE=1 SV=1	67004	85.2	8.34	0.0007	15943	97.88	YGTPCACASTGGLVDTVIEGK
Q0DEV5	Granule-bound starch synthase 1, chloroplastic/amyloplastic OS=Oryza sativa subsp. japonica GN=WAXY PE=1 SV=1	67004	85.2	8.34	0.0007	15944	121.65	YGTPCACASTGGLVDTVIEGK
Q0DEV5	Granule-bound starch synthase 1, chloroplastic/amyloplastic OS=Oryza sativa subsp. japonica GN=WAXY PE=1 SV=1	67004	85.2	8.34	0.0007	15945	110.74	YGTPCACASTGGLVDTVIEGK
Q0DEV5	Granule-bound starch synthase 1, chloroplastic/amyloplastic OS=Oryza sativa subsp. japonica GN=WAXY PE=1 SV=1	67004	85.2	8.34	0.0007	15946	111.51	YGTPCACASTGGLVDTVIEGK
Q0DEV5	Granule-bound starch synthase 1, chloroplastic/amyloplastic OS=Oryza sativa subsp. japonica GN=WAXY PE=1 SV=1	67004	85.2	8.34	0.0007	15947	102.86	YGTPCACASTGGLVDTVIEGK
Q0DEV5	Granule-bound starch synthase 1, chloroplastic/amyloplastic OS=Oryza sativa subsp. japonica GN=WAXY PE=1 SV=1	67004	85.2	8.34	0.0007	15948	93.31	YGTPCACASTGGLVDTVIEGK
Q0DEV5	Granule-bound starch synthase 1, chloroplastic/amyloplastic OS=Oryza sativa subsp. japonica GN=WAXY PE=1 SV=1	67004	85.2	8.34	0.0009	15949	64.03	YGTPCACASTGGLVDTVIEGK
Q0DEV5	Granule-bound starch synthase 1, chloroplastic/amyloplastic OS=Oryza sativa subsp. japonica GN=WAXY PE=1 SV=1	67004	85.2	8.34	0.0009	15950	62.56	YGTPCACASTGGLVDTVIEGK
Q0DEV5	Granule-bound starch synthase 1, chloroplastic/amyloplastic OS=Oryza sativa subsp. japonica GN=WAXY PE=1 SV=1	67004	85.2	8.34	0.0009	15951	121.25	YGTPCACASTGGLVDTVIEGK
Q0DEV5	Granule-bound starch synthase 1, chloroplastic/amyloplastic OS=Oryza sativa subsp. japonica GN=WAXY PE=1 SV=1	67004	85.2	8.34	0.0009	15952	138.96	YGTPCACASTGGLVDTVIEGK
Q0DEV5	Granule-bound starch synthase 1, chloroplastic/amyloplastic OS=Oryza sativa subsp. japonica GN=WAXY PE=1 SV=1	67004	85.2	8.34	0.0009	15953	102.63	YGTPCACASTGGLVDTVIEGK
Q0DEV5	Granule-bound starch synthase 1, chloroplastic/amyloplastic OS=Oryza sativa subsp. japonica GN=WAXY PE=1 SV=1	67004	85.2	8.34	0.0009	15954	105.52	YGTPCACASTGGLVDTVIEGK
Q0DEV5	Granule-bound starch synthase 1, chloroplastic/amyloplastic OS=Oryza sativa subsp. japonica GN=WAXY PE=1 SV=1	67004	85.2	8.34	0.0009	15955	103.41	YGTPCACASTGGLVDTVIEGK
Q0DEV5	Granule-bound starch synthase 1, chloroplastic/amyloplastic OS=Oryza sativa subsp. japonica GN=WAXY PE=1 SV=1	67004	85.2	8.34	0.0009	15956	107.57	YGTPCACASTGGLVDTVIEGK
Q0DEV5	Granule-bound starch synthase 1, chloroplastic/amyloplastic OS=Oryza sativa subsp. japonica GN=WAXY PE=1 SV=1	67004	85.2	8.34	0.0009	15957	119.71	YGTPCACASTGGLVDTVIEGK
Q0DEV5	Granule-bound starch synthase 1, chloroplastic/amyloplastic OS=Oryza sativa subsp. japonica GN=WAXY PE=1 SV=1	67004	85.2	8.34	0.0009	15958	102.13	YGTPCACASTGGLVDTVIEGK
Q0DEV5	Granule-bound starch synthase 1, chloroplastic/amyloplastic OS=Oryza sativa subsp. japonica GN=WAXY PE=1 SV=1	67004	85.2	8.34	0.0011	15959	122.86	YGTPCACASTGGLVDTVIEGK
Q0DEV5	Granule-bound starch synthase 1, chloroplastic/amyloplastic OS=Oryza sativa subsp. japonica GN=WAXY PE=1 SV=1	67004	85.2	8.34	0.0012	15960	92.37	YGTPCACASTGGLVDTVIEGK
Q0DEV5	Granule-bound starch synthase 1, chloroplastic/amyloplastic OS=Oryza sativa subsp. japonica GN=WAXY PE=1 SV=1	67004	85.2	8.34	0.0012	15961	118.94	YGTPCACASTGGLVDTVIEGK
Q0DEV5	Granule-bound starch synthase 1, chloroplastic/amyloplastic OS=Oryza sativa subsp. japonica GN=WAXY PE=1 SV=1	67004	85.2	8.34	0.0012	15962	89.06	YGTPCACASTGGLVDTVIEGK
Q0DEV5	Granule-bound starch synthase 1, chloroplastic/amyloplastic OS=Oryza sativa subsp. japonica GN=WAXY PE=1 SV=1	67004	85.2	8.34	0.0012	15963	83.26	YGTPCACASTGGLVDTVIEGK
Q0DEV5	Granule-bound starch synthase 1, chloroplastic/amyloplastic OS=Oryza sativa subsp. japonica GN=WAXY PE=1 SV=1	67004	85.2	8.34	0.0012	15964	125.05	YGTPCACASTGGLVDTVIEGK
Q0DEV5	Granule-bound starch synthase 1, chloroplastic/amyloplastic OS=Oryza sativa subsp. japonica GN=WAXY PE=1 SV=1	67004	85.2	8.34	0.0012	15965	101.06	YGTPCACASTGGLVDTVIEGK
Q0DEV5	Granule-bound starch synthase 1, chloroplastic/amyloplastic OS=Oryza sativa subsp. japonica GN=WAXY PE=1 SV=1	67004	85.2	8.34	0.0012	15966	101	YGTPCACASTGGLVDTVIEGK
Q0DEV5	Granule-bound starch synthase 1, chloroplastic/amyloplastic OS=Oryza sativa subsp. japonica GN=WAXY PE=1 SV=1	67004	85.2	8.34	0.0012	15967	101.18	YGTPCACASTGGLVDTVIEGK
Q0DEV5	Granule-bound starch synthase 1, chloroplastic/amyloplastic OS=Oryza sativa subsp. japonica GN=WAXY PE=1 SV=1	67004	85.2	8.34	0.0012	15968	97.1	YGTPCACASTGGLVDTVIEGK
Q0DEV5	Granule-bound starch synthase 1, chloroplastic/amyloplastic OS=Oryza sativa subsp. japonica GN=WAXY PE=1 SV=1	67004	85.2	8.34	0.0013	15969	58.37	YGTPCACASTGGLVDTVIEGK
Q0DEV5	Granule-bound starch synthase 1, chloroplastic/amyloplastic OS=Oryza sativa subsp. japonica GN=WAXY PE=1 SV=1	67004	85.2	8.34	0.0014	15970	116.73	YGTPCACASTGGLVDTVIEGK
Q0DEV5	Granule-bound starch synthase 1, chloroplastic/amyloplastic OS=Oryza sativa subsp. japonica GN=WAXY PE=1 SV=1	67004	85.2	8.34	0.0014	15971	126.12	YGTPCACASTGGLVDTVIEGK
Q0DEV5	Granule-bound starch synthase 1, chloroplastic/amyloplastic OS=Oryza sativa subsp. japonica GN=WAXY PE=1 SV=1	67004	85.2	8.34	0.0014	15972	121.64	YGTPCACASTGGLVDTVIEGK
Q0DEV5	Granule-bound starch synthase 1, chloroplastic/amyloplastic OS=Oryza sativa subsp. japonica GN=WAXY PE=1 SV=1	67004	85.2	8.34	0.0014	15973	93.66	YGTPCACASTGGLVDTVIEGK
Q0DEV5	Granule-bound starch synthase 1, chloroplastic/amyloplastic OS=Oryza sativa subsp. japonica GN=WAXY PE=1 SV=1	67004	85.2	8.34	0.0014	15974	77.05	YGTPCACASTGGLVDTVIEGK
Q0DEV5	Granule-bound starch synthase 1, chloroplastic/amyloplastic OS=Oryza sativa subsp. japonica GN=WAXY PE=1 SV=1	67004	85.2	8.34	0.0016	15975	105.81	YGTPCACASTGGLVDTVIEGK
Q0DEV5	Granule-bound starch synthase 1, chloroplastic/amyloplastic OS=Oryza sativa subsp. japonica GN=WAXY PE=1 SV=1	67004	85.2	8.34	0.0016	15976	87.96	YGTPCACASTGGLVDTVIEGK
Q0DEV5	Granule-bound starch synthase 1, chloroplastic/amyloplastic OS=Oryza sativa subsp. japonica GN=WAXY PE=1 SV=1	67004	85.2	8.34	0.0018	15977	59.01	YGTPCACASTGGLVDTVIEGK
Q0DEV5	Granule-bound starch synthase 1, chloroplastic/amyloplastic OS=Oryza sativa subsp. japonica GN=WAXY PE=1 SV=1	67004	85.2	8.34	0.0018	15978	68.45	YGTPCACASTGGLVDTVIEGK
Q0DEV5	Granule-bound starch synthase 1, chloroplastic/amyloplastic OS=Oryza sativa subsp. japonica GN=WAXY PE=1 SV=1	67004	85.2	8.34	0.0021	15979	95.63	YGTPCACASTGGLVDTVIEGK
Q0DEV5	Granule-bound starch synthase 1, chloroplastic/amyloplastic OS=Oryza sativa subsp. japonica GN=WAXY PE=1 SV=1	67004	85.2	8.34	0.0022	15980	74.15	YGTPCACASTGGLVDTVIEGK
Q0DEV5	Granule-bound starch synthase 1, chloroplastic/amyloplastic OS=Oryza sativa subsp. japonica GN=WAXY PE=1 SV=1	67004	85.2	8.34	0.0022	15981	74.33	YGTPCACASTGGLVDTVIEGK
Q0DEV5	Granule-bound starch synthase 1, chloroplastic/amyloplastic OS=Oryza sativa subsp. japonica GN=WAXY PE=1 SV=1	67004	85.2	8.34	0.0024	15982	103.32	YGTPCACASTGGLVDTVIEGK
Q0DEV5	Granule-bound starch synthase 1, chloroplastic/amyloplastic OS=Oryza sativa subsp. japonica GN=WAXY PE=1 SV=1	67004	85.2	8.34	0.0024	15983	115.49	YGTPCACASTGGLVDTVIEGK
Q0DEV5	Granule-bound starch synthase 1, chloroplastic/amyloplastic OS=Oryza sativa subsp. japonica GN=WAXY PE=1 SV=1	67004	85.2	8.34	0.0024	15984	139.86	YGTPCACASTGGLVDTVIEGK
Q0DEV5	Granule-bound starch synthase 1, chloroplastic/amyloplastic OS=Oryza sativa subsp. japonica GN=WAXY PE=1 SV=1	67004	85.2	8.34	0.0026	15985	88.97	YGTPCACASTGGLVDTVIEGK
Q0DEV5	Granule-bound starch synthase 1, chloroplastic/amyloplastic OS=Oryza sativa subsp. japonica GN=WAXY PE=1 SV=1	67004	85.2	8.34	0.0034	15986	121.18	YGTPCACASTGGLVDTVIEGK
Q0DEV5	Granule-bound starch synthase 1, chloroplastic/amyloplastic OS=Oryza sativa subsp. japonica GN=WAXY PE=1 SV=1	67004	85.2	8.34	0.0034	15987	111.18	YGTPCACASTGGLVDTVIEGK
Q0DEV5	Granule-bound starch synthase 1, chloroplastic/amyloplastic OS=Oryza sativa subsp. japonica GN=WAXY PE=1 SV=1	67004	85.2	8.34	0.0034	15988	87.6	YGTPCACASTGGLVDTVIEGK
Q0DEV5	Granule-bound starch synthase 1, chloroplastic/amyloplastic OS=Oryza sativa subsp. japonica GN=WAXY PE=1 SV=1	67004	85.2	8.34	0.0036	15989	105.6	YGTPCACASTGGLVDTVIEGK
Q0DEV5	Granule-bound starch synthase 1, chloroplastic/amyloplastic OS=Oryza sativa subsp. japonica GN=WAXY PE=1 SV=1	67004	85.2	8.34	0.0036	15990	88.7	YGTPCACASTGGLVDTVIEGK
Q0DEV5	Granule-bound starch synthase 1, chloroplastic/amyloplastic OS=Oryza sativa subsp. japonica GN=WAXY PE=1 SV=1	67004	85.2	8.34	0.0041	15991	105.92	YGTPCACASTGGLVDTVIEGK
Q0DEV5	Granule-bound starch synthase 1, chloroplastic/amyloplastic OS=Oryza sativa subsp. japonica GN=WAXY PE=1 SV=1	67004	85.2	8.34	0.0042	15992	69.04	YGTPCACASTGGLVDTVIEGK
Q0DEV5	Granule-bound starch synthase 1, chloroplastic/amyloplastic OS=Oryza sativa subsp. japonica GN=WAXY PE=1 SV=1	67004	85.2	8.34	0.0046	15993	54.45	YGTPCACASTGGLVDTVIEGK
Q0DEV5	Granule-bound starch synthase 1, chloroplastic/amyloplastic OS=Oryza sativa subsp. japonica GN=WAXY PE=1 SV=1	67004	85.2	8.34	0.0068	15994	93.4	YGTPCACASTGGLVDTVIEGK
Q0DEV5	Granule-bound starch synthase 1, chloroplastic/amyloplastic OS=Oryza sativa subsp. japonica GN=WAXY PE=1 SV=1	67004	85.2	8.34	-0.0079	16026	90.85	FNAPLAHLIMAGADVLAVPSR
Q0DEV5	Granule-bound starch synthase 1, chloroplastic/amyloplastic OS=Oryza sativa subsp. japonica GN=WAXY PE=1 SV=1	67004	85.2	8.34	-0.0033	16027	81.61	FNAPLAHLIMAGADVLAVPSR
Q0DEV5	Granule-bound starch synthase 1, chloroplastic/amyloplastic OS=Oryza sativa subsp. japonica GN=WAXY PE=1 SV=1	67004	85.2	8.34	-0.0029	16028	91.04	FNAPLAHLIMAGADVLAVPSR
Q0DEV5	Granule-bound starch synthase 1, chloroplastic/amyloplastic OS=Oryza sativa subsp. japonica GN=WAXY PE=1 SV=1	67004	85.2	8.34	-0.0024	16029	99.93	FNAPLAHLIMAGADVLAVPSR
Q0DEV5	Granule-bound starch synthase 1, chloroplastic/amyloplastic OS=Oryza sativa subsp. japonica GN=WAXY PE=1 SV=1	67004	85.2	8.34	-0.002	16030	92.7	FNAPLAHLIMAGADVLAVPSR
Q0DEV5	Granule-bound starch synthase 1, chloroplastic/amyloplastic OS=Oryza sativa subsp. japonica GN=WAXY PE=1 SV=1	67004	85.2	8.34	-0.0018	16031	76.74	FNAPLAHLIMAGADVLAVPSR
Q0DEV5	Granule-bound starch synthase 1, chloroplastic/amyloplastic OS=Oryza sativa subsp. japonica GN=WAXY PE=1 SV=1	67004	85.2	8.34	-0.0011	16032	129.87	FNAPLAHLIMAGADVLAVPSR
Q0DEV5	Granule-bound starch synthase 1, chloroplastic/amyloplastic OS=Oryza sativa subsp. japonica GN=WAXY PE=1 SV=1	67004	85.2	8.34	-0.0011	16033	85.12	FNAPLAHLIMAGADVLAVPSR
Q0DEV5	Granule-bound starch synthase 1, chloroplastic/amyloplastic OS=Oryza sativa subsp. japonica GN=WAXY PE=1 SV=1	67004	85.2	8.34	-0.0011	16034	67.99	FNAPLAHLIMAGADVLAVPSR
Q0DEV5	Granule-bound starch synthase 1, chloroplastic/amyloplastic OS=Oryza sativa subsp. japonica GN=WAXY PE=1 SV=1	67004	85.2	8.34	0	16036	50.93	FNAPLAHLIMAGADVLAVPSR
Q0DEV5	Granule-bound starch synthase 1, chloroplastic/amyloplastic OS=Oryza sativa subsp. japonica GN=WAXY PE=1 SV=1	67004	85.2	8.34	0.0001	16037	103.89	FNAPLAHLIMAGADVLAVPSR
Q0DEV5	Granule-bound starch synthase 1, chloroplastic/amyloplastic OS=Oryza sativa subsp. japonica GN=WAXY PE=1 SV=1	67004	85.2	8.34	0.0002	16038	36.96	FNAPLAHLIMAGADVLAVPSR
Q0DEV5	Granule-bound starch synthase 1, chloroplastic/amyloplastic OS=Oryza sativa subsp. japonica GN=WAXY PE=1 SV=1	67004	85.2	8.34	0.0002	16039	79.34	FNAPLAHLIMAGADVLAVPSR
Q0DEV5	Granule-bound starch synthase 1, chloroplastic/amyloplastic OS=Oryza sativa subsp. japonica GN=WAXY PE=1 SV=1	67004	85.2	8.34	0.0002	16040	84.11	FNAPLAHLIMAGADVLAVPSR
Q0DEV5	Granule-bound starch synthase 1, chloroplastic/amyloplastic OS=Oryza sativa subsp. japonica GN=WAXY PE=1 SV=1	67004	85.2	8.34	0.0006	16041	50.66	FNAPLAHLIMAGADVLAVPSR
Q0DEV5	Granule-bound starch synthase 1, chloroplastic/amyloplastic OS=Oryza sativa subsp. japonica GN=WAXY PE=1 SV=1	67004	85.2	8.34	0.0007	16042	85.99	FNAPLAHLIMAGADVLAVPSR
Q0DEV5	Granule-bound starch synthase 1, chloroplastic/amyloplastic OS=Oryza sativa subsp. japonica GN=WAXY PE=1 SV=1	67004	85.2	8.34	0.0007	16043	78.83	FNAPLAHLIMAGADVLAVPSR
Q0DEV5	Granule-bound starch synthase 1, chloroplastic/amyloplastic OS=Oryza sativa subsp. japonica GN=WAXY PE=1 SV=1	67004	85.2	8.34	0.0008	16044	89.21	FNAPLAHLIMAGADVLAVPSR
Q0DEV5	Granule-bound starch synthase 1, chloroplastic/amyloplastic OS=Oryza sativa subsp. japonica GN=WAXY PE=1 SV=1	67004	85.2	8.34	0.0009	16045	93.3	FNAPLAHLIMAGADVLAVPSR
Q0DEV5	Granule-bound starch synthase 1, chloroplastic/amyloplastic OS=Oryza sativa subsp. japonica GN=WAXY PE=1 SV=1	67004	85.2	8.34	0.0009	16046	82.14	FNAPLAHLIMAGADVLAVPSR
Q0DEV5	Granule-bound starch synthase 1, chloroplastic/amyloplastic OS=Oryza sativa subsp. japonica GN=WAXY PE=1 SV=1	67004	85.2	8.34	0.0011	16047	123.89	FNAPLAHLIMAGADVLAVPSR
Q0DEV5	Granule-bound starch synthase 1, chloroplastic/amyloplastic OS=Oryza sativa subsp. japonica GN=WAXY PE=1 SV=1	67004	85.2	8.34	0.0013	16048	71.62	FNAPLAHLIMAGADVLAVPSR
Q0DEV5	Granule-bound starch synthase 1, chloroplastic/amyloplastic OS=Oryza sativa subsp. japonica GN=WAXY PE=1 SV=1	67004	85.2	8.34	0.0015	16049	65.31	FNAPLAHLIMAGADVLAVPSR
Q0DEV5	Granule-bound starch synthase 1, chloroplastic/amyloplastic OS=Oryza sativa subsp. japonica GN=WAXY PE=1 SV=1	67004	85.2	8.34	0.0015	16050	80.84	FNAPLAHLIMAGADVLAVPSR
Q0DEV5	Granule-bound starch synthase 1, chloroplastic/amyloplastic OS=Oryza sativa subsp. japonica GN=WAXY PE=1 SV=1	67004	85.2	8.34	0.0015	16051	92.89	FNAPLAHLIMAGADVLAVPSR
Q0DEV5	Granule-bound starch synthase 1, chloroplastic/amyloplastic OS=Oryza sativa subsp. japonica GN=WAXY PE=1 SV=1	67004	85.2	8.34	0.0016	16052	28.62	FNAPLAHLIMAGADVLAVPSR
Q0DEV5	Granule-bound starch synthase 1, chloroplastic/amyloplastic OS=Oryza sativa subsp. japonica GN=WAXY PE=1 SV=1	67004	85.2	8.34	0.0018	16053	65.9	FNAPLAHLIMAGADVLAVPSR
Q0DEV5	Granule-bound starch synthase 1, chloroplastic/amyloplastic OS=Oryza sativa subsp. japonica GN=WAXY PE=1 SV=1	67004	85.2	8.34	0.002	16054	93.15	FNAPLAHLIMAGADVLAVPSR
Q0DEV5	Granule-bound starch synthase 1, chloroplastic/amyloplastic OS=Oryza sativa subsp. japonica GN=WAXY PE=1 SV=1	67004	85.2	8.34	0.002	16055	103.25	FNAPLAHLIMAGADVLAVPSR
Q0DEV5	Granule-bound starch synthase 1, chloroplastic/amyloplastic OS=Oryza sativa subsp. japonica GN=WAXY PE=1 SV=1	67004	85.2	8.34	0.0022	16056	91.76	FNAPLAHLIMAGADVLAVPSR
Q0DEV5	Granule-bound starch synthase 1, chloroplastic/amyloplastic OS=Oryza sativa subsp. japonica GN=WAXY PE=1 SV=1	67004	85.2	8.34	0.0026	16057	88.53	FNAPLAHLIMAGADVLAVPSR
Q0DEV5	Granule-bound starch synthase 1, chloroplastic/amyloplastic OS=Oryza sativa subsp. japonica GN=WAXY PE=1 SV=1	67004	85.2	8.34	0.0026	16058	82.47	FNAPLAHLIMAGADVLAVPSR
Q0DEV5	Granule-bound starch synthase 1, chloroplastic/amyloplastic OS=Oryza sativa subsp. japonica GN=WAXY PE=1 SV=1	67004	85.2	8.34	0.0029	16059	65.91	FNAPLAHLIMAGADVLAVPSR
Q0DEV5	Granule-bound starch synthase 1, chloroplastic/amyloplastic OS=Oryza sativa subsp. japonica GN=WAXY PE=1 SV=1	67004	85.2	8.34	0.0039	16060	82.05	FNAPLAHLIMAGADVLAVPSR
Q0DEV5	Granule-bound starch synthase 1, chloroplastic/amyloplastic OS=Oryza sativa subsp. japonica GN=WAXY PE=1 SV=1	67004	85.2	8.34	0.004	16061	71.85	FNAPLAHLIMAGADVLAVPSR
Q0DEV5	Granule-bound starch synthase 1, chloroplastic/amyloplastic OS=Oryza sativa subsp. japonica GN=WAXY PE=1 SV=1	67004	85.2	8.34	0.0057	16062	76.18	FNAPLAHLIMAGADVLAVPSR
Q0DEV5	Granule-bound starch synthase 1, chloroplastic/amyloplastic OS=Oryza sativa subsp. japonica GN=WAXY PE=1 SV=1	67004	85.2	8.34	-0.0091	16207	30.43	FNAPLAHLIMAGADVLAVPSR
Q0DEV5	Granule-bound starch synthase 1, chloroplastic/amyloplastic OS=Oryza sativa subsp. japonica GN=WAXY PE=1 SV=1	67004	85.2	8.34	-0.0067	16208	40.02	FNAPLAHLIMAGADVLAVPSR
Q0DEV5	Granule-bound starch synthase 1, chloroplastic/amyloplastic OS=Oryza sativa subsp. japonica GN=WAXY PE=1 SV=1	67004	85.2	8.34	-0.0058	16209	78.7	FNAPLAHLIMAGADVLAVPSR
Q0DEV5	Granule-bound starch synthase 1, chloroplastic/amyloplastic OS=Oryza sativa subsp. japonica GN=WAXY PE=1 SV=1	67004	85.2	8.34	-0.0046	16210	45.69	FNAPLAHLIMAGADVLAVPSR
Q0DEV5	Granule-bound starch synthase 1, chloroplastic/amyloplastic OS=Oryza sativa subsp. japonica GN=WAXY PE=1 SV=1	67004	85.2	8.34	-0.0029	16211	85.48	FNAPLAHLIMAGADVLAVPSR
Q0DEV5	Granule-bound starch synthase 1, chloroplastic/amyloplastic OS=Oryza sativa subsp. japonica GN=WAXY PE=1 SV=1	67004	85.2	8.34	-0.0021	16212	42.8	FNAPLAHLIMAGADVLAVPSR
Q0DEV5	Granule-bound starch synthase 1, chloroplastic/amyloplastic OS=Oryza sativa subsp. japonica GN=WAXY PE=1 SV=1	67004	85.2	8.34	-0.0008	16213	48.59	FNAPLAHLIMAGADVLAVPSR
Q0DEV5	Granule-bound starch synthase 1, chloroplastic/amyloplastic OS=Oryza sativa subsp. japonica GN=WAXY PE=1 SV=1	67004	85.2	8.34	-0.0007	16214	69.28	FNAPLAHLIMAGADVLAVPSR
Q0DEV5	Granule-bound starch synthase 1, chloroplastic/amyloplastic OS=Oryza sativa subsp. japonica GN=WAXY PE=1 SV=1	67004	85.2	8.34	-0.0006	16215	58.22	FNAPLAHLIMAGADVLAVPSR
Q0DEV5	Granule-bound starch synthase 1, chloroplastic/amyloplastic OS=Oryza sativa subsp. japonica GN=WAXY PE=1 SV=1	67004	85.2	8.34	-0.0006	16216	40.11	FNAPLAHLIMAGADVLAVPSR
Q0DEV5	Granule-bound starch synthase 1, chloroplastic/amyloplastic OS=Oryza sativa subsp. japonica GN=WAXY PE=1 SV=1	67004	85.2	8.34	-0.0005	16217	56.15	FNAPLAHLIMAGADVLAVPSR
Q0DEV5	Granule-bound starch synthase 1, chloroplastic/amyloplastic OS=Oryza sativa subsp. japonica GN=WAXY PE=1 SV=1	67004	85.2	8.34	-0.0005	16218	25.76	FNAPLAHLIMAGADVLAVPSR
Q0DEV5	Granule-bound starch synthase 1, chloroplastic/amyloplastic OS=Oryza sativa subsp. japonica GN=WAXY PE=1 SV=1	67004	85.2	8.34	-0.0003	16219	51.43	FNAPLAHLIMAGADVLAVPSR
Q0DEV5	Granule-bound starch synthase 1, chloroplastic/amyloplastic OS=Oryza sativa subsp. japonica GN=WAXY PE=1 SV=1	67004	85.2	8.34	-0.0003	16220	93.01	FNAPLAHLIMAGADVLAVPSR
Q0DEV5	Granule-bound starch synthase 1, chloroplastic/amyloplastic OS=Oryza sativa subsp. japonica GN=WAXY PE=1 SV=1	67004	85.2	8.34	-0.0002	16221	76.84	FNAPLAHLIMAGADVLAVPSR
Q0DEV5	Granule-bound starch synthase 1, chloroplastic/amyloplastic OS=Oryza sativa subsp. japonica GN=WAXY PE=1 SV=1	67004	85.2	8.34	0.0001	16222	85.68	FNAPLAHLIMAGADVLAVPSR
Q0DEV5	Granule-bound starch synthase 1, chloroplastic/amyloplastic OS=Oryza sativa subsp. japonica GN=WAXY PE=1 SV=1	67004	85.2	8.34	0.0004	16223	33.05	FNAPLAHLIMAGADVLAVPSR
Q0DEV5	Granule-bound starch synthase 1, chloroplastic/amyloplastic OS=Oryza sativa subsp. japonica GN=WAXY PE=1 SV=1	67004	85.2	8.34	0.0006	16224	20.93	FNAPLAHLIMAGADVLAVPSR
Q0DEV5	Granule-bound starch synthase 1, chloroplastic/amyloplastic OS=Oryza sativa subsp. japonica GN=WAXY PE=1 SV=1	67004	85.2	8.34	0.0006	16225	72.32	FNAPLAHLIMAGADVLAVPSR
Q0DEV5	Granule-bound starch synthase 1, chloroplastic/amyloplastic OS=Oryza sativa subsp. japonica GN=WAXY PE=1 SV=1	67004	85.2	8.34	0.0006	16226	105.46	FNAPLAHLIMAGADVLAVPSR
Q0DEV5	Granule-bound starch synthase 1, chloroplastic/amyloplastic OS=Oryza sativa subsp. japonica GN=WAXY PE=1 SV=1	67004	85.2	8.34	0.001	16227	81.49	FNAPLAHLIMAGADVLAVPSR
Q0DEV5	Granule-bound starch synthase 1, chloroplastic/amyloplastic OS=Oryza sativa subsp. japonica GN=WAXY PE=1 SV=1	67004	85.2	8.34	0.001	16228	84.14	FNAPLAHLIMAGADVLAVPSR
Q0DEV5	Granule-bound starch synthase 1, chloroplastic/amyloplastic OS=Oryza sativa subsp. japonica GN=WAXY PE=1 SV=1	67004	85.2	8.34	0.0013	16229	84.69	FNAPLAHLIMAGADVLAVPSR
Q0DEV5	Granule-bound starch synthase 1, chloroplastic/amyloplastic OS=Oryza sativa subsp. japonica GN=WAXY PE=1 SV=1	67004	85.2	8.34	0.0022	16230	87.89	FNAPLAHLIMAGADVLAVPSR
Q0DEV5	Granule-bound starch synthase 1, chloroplastic/amyloplastic OS=Oryza sativa subsp. japonica GN=WAXY PE=1 SV=1	67004	85.2	8.34	0.0022	16231	101.16	FNAPLAHLIMAGADVLAVPSR
Q0DEV5	Granule-bound starch synthase 1, chloroplastic/amyloplastic OS=Oryza sativa subsp. japonica GN=WAXY PE=1 SV=1	67004	85.2	8.34	0.0059	16232	48.14	FNAPLAHLIMAGADVLAVPSR
Q0DEV5	Granule-bound starch synthase 1, chloroplastic/amyloplastic OS=Oryza sativa subsp. japonica GN=WAXY PE=1 SV=1	67004	85.2	8.34	-0.0179	17169	38.18	LTGITGIVNGMDVSEWDPSKDK
Q0DEV5	Granule-bound starch synthase 1, chloroplastic/amyloplastic OS=Oryza sativa subsp. japonica GN=WAXY PE=1 SV=1	67004	85.2	8.34	-0.0005	17171	66.28	LTGITGIVNGMDVSEWDPSKDK
Q0DEV5	Granule-bound starch synthase 1, chloroplastic/amyloplastic OS=Oryza sativa subsp. japonica GN=WAXY PE=1 SV=1	67004	85.2	8.34	0	17172	132.89	LTGITGIVNGMDVSEWDPSKDK
Q0DEV5	Granule-bound starch synthase 1, chloroplastic/amyloplastic OS=Oryza sativa subsp. japonica GN=WAXY PE=1 SV=1	67004	85.2	8.34	0.0001	17173	73.47	LTGITGIVNGMDVSEWDPSKDK
Q0DEV5	Granule-bound starch synthase 1, chloroplastic/amyloplastic OS=Oryza sativa subsp. japonica GN=WAXY PE=1 SV=1	67004	85.2	8.34	0.0005	17174	138.13	LTGITGIVNGMDVSEWDPSKDK
Q0DEV5	Granule-bound starch synthase 1, chloroplastic/amyloplastic OS=Oryza sativa subsp. japonica GN=WAXY PE=1 SV=1	67004	85.2	8.34	0.0015	17175	73.38	LTGITGIVNGMDVSEWDPSKDK
Q0DEV5	Granule-bound starch synthase 1, chloroplastic/amyloplastic OS=Oryza sativa subsp. japonica GN=WAXY PE=1 SV=1	67004	85.2	8.34	0.0044	17176	101.94	LTGITGIVNGMDVSEWDPSKDK
Q0DEV5	Granule-bound starch synthase 1, chloroplastic/amyloplastic OS=Oryza sativa subsp. japonica GN=WAXY PE=1 SV=1	67004	85.2	8.34	-0.004	17265	28.66	LTGITGIVNGMDVSEWDPSKDK
Q0DEV5	Granule-bound starch synthase 1, chloroplastic/amyloplastic OS=Oryza sativa subsp. japonica GN=WAXY PE=1 SV=1	67004	85.2	8.34	0.0036	17266	46.97	LTGITGIVNGMDVSEWDPSKDK
Q0DEV5	Granule-bound starch synthase 1, chloroplastic/amyloplastic OS=Oryza sativa subsp. japonica GN=WAXY PE=1 SV=1	67004	85.2	8.34	0.0069	17267	33.17	LTGITGIVNGMDVSEWDPSKDK
Q0DEV5	Granule-bound starch synthase 1, chloroplastic/amyloplastic OS=Oryza sativa subsp. japonica GN=WAXY PE=1 SV=1	67004	85.2	8.34	0.0102	17268	38.08	LTGITGIVNGMDVSEWDPSKDK
Q0DEV5	Granule-bound starch synthase 1, chloroplastic/amyloplastic OS=Oryza sativa subsp. japonica GN=WAXY PE=1 SV=1	67004	85.2	8.34	-0.0035	17850	94.44	AVVKFNAPLAHLIMAGADVLAVPSR
Q0DEV5	Granule-bound starch synthase 1, chloroplastic/amyloplastic OS=Oryza sativa subsp. japonica GN=WAXY PE=1 SV=1	67004	85.2	8.34	-0.0092	18252	73.06	GPDVMAAAIPELMQEDVQIVLLGTGK
Q0DEV5	Granule-bound starch synthase 1, chloroplastic/amyloplastic OS=Oryza sativa subsp. japonica GN=WAXY PE=1 SV=1	67004	85.2	8.34	-0.0017	18254	82.82	GPDVMAAAIPELMQEDVQIVLLGTGK
Q0DEV5	Granule-bound starch synthase 1, chloroplastic/amyloplastic OS=Oryza sativa subsp. japonica GN=WAXY PE=1 SV=1	67004	85.2	8.34	-0.0001	18255	89.12	GPDVMAAAIPELMQEDVQIVLLGTGK
Q0DEV5	Granule-bound starch synthase 1, chloroplastic/amyloplastic OS=Oryza sativa subsp. japonica GN=WAXY PE=1 SV=1	67004	85.2	8.34	0.0003	18256	95.56	GPDVMAAAIPELMQEDVQIVLLGTGK
Q0DEV5	Granule-bound starch synthase 1, chloroplastic/amyloplastic OS=Oryza sativa subsp. japonica GN=WAXY PE=1 SV=1	67004	85.2	8.34	0.0004	18257	47.58	GPDVMAAAIPELMQEDVQIVLLGTGK
Q0DEV5	Granule-bound starch synthase 1, chloroplastic/amyloplastic OS=Oryza sativa subsp. japonica GN=WAXY PE=1 SV=1	67004	85.2	8.34	0.0008	18258	32.92	GPDVMAAAIPELMQEDVQIVLLGTGK
Q0DEV5	Granule-bound starch synthase 1, chloroplastic/amyloplastic OS=Oryza sativa subsp. japonica GN=WAXY PE=1 SV=1	67004	85.2	8.34	0.001	18259	94.28	GPDVMAAAIPELMQEDVQIVLLGTGK
Q0DEV5	Granule-bound starch synthase 1, chloroplastic/amyloplastic OS=Oryza sativa subsp. japonica GN=WAXY PE=1 SV=1	67004	85.2	8.34	0.001	18260	80.91	GPDVMAAAIPELMQEDVQIVLLGTGK
Q0DEV5	Granule-bound starch synthase 1, chloroplastic/amyloplastic OS=Oryza sativa subsp. japonica GN=WAXY PE=1 SV=1	67004	85.2	8.34	0.001	18261	89.47	GPDVMAAAIPELMQEDVQIVLLGTGK
Q0DEV5	Granule-bound starch synthase 1, chloroplastic/amyloplastic OS=Oryza sativa subsp. japonica GN=WAXY PE=1 SV=1	67004	85.2	8.34	0.0019	18262	84.75	GPDVMAAAIPELMQEDVQIVLLGTGK
Q0DEV5	Granule-bound starch synthase 1, chloroplastic/amyloplastic OS=Oryza sativa subsp. japonica GN=WAXY PE=1 SV=1	67004	85.2	8.34	0.0021	18263	97.14	GPDVMAAAIPELMQEDVQIVLLGTGK
Q0DEV5	Granule-bound starch synthase 1, chloroplastic/amyloplastic OS=Oryza sativa subsp. japonica GN=WAXY PE=1 SV=1	67004	85.2	8.34	0.0022	18264	76.48	GPDVMAAAIPELMQEDVQIVLLGTGK
Q0DEV5	Granule-bound starch synthase 1, chloroplastic/amyloplastic OS=Oryza sativa subsp. japonica GN=WAXY PE=1 SV=1	67004	85.2	8.34	0.0028	18265	98.61	GPDVMAAAIPELMQEDVQIVLLGTGK
Q0DEV5	Granule-bound starch synthase 1, chloroplastic/amyloplastic OS=Oryza sativa subsp. japonica GN=WAXY PE=1 SV=1	67004	85.2	8.34	0.0028	18266	55.46	GPDVMAAAIPELMQEDVQIVLLGTGK
Q0DEV5	Granule-bound starch synthase 1, chloroplastic/amyloplastic OS=Oryza sativa subsp. japonica GN=WAXY PE=1 SV=1	67004	85.2	8.34	0.0028	18267	40.62	GPDVMAAAIPELMQEDVQIVLLGTGK
Q0DEV5	Granule-bound starch synthase 1, chloroplastic/amyloplastic OS=Oryza sativa subsp. japonica GN=WAXY PE=1 SV=1	67004	85.2	8.34	0.004	18268	37.08	GPDVMAAAIPELMQEDVQIVLLGTGK
Q0DEV5	Granule-bound starch synthase 1, chloroplastic/amyloplastic OS=Oryza sativa subsp. japonica GN=WAXY PE=1 SV=1	67004	85.2	8.34	0.006	18269	83.12	GPDVMAAAIPELMQEDVQIVLLGTGK
Q0DEV5	Granule-bound starch synthase 1, chloroplastic/amyloplastic OS=Oryza sativa subsp. japonica GN=WAXY PE=1 SV=1	67004	85.2	8.34	0.0089	18270	75.48	GPDVMAAAIPELMQEDVQIVLLGTGK
Q0DEV5	Granule-bound starch synthase 1, chloroplastic/amyloplastic OS=Oryza sativa subsp. japonica GN=WAXY PE=1 SV=1	67004	85.2	8.34	0.0109	18271	45.86	GPDVMAAAIPELMQEDVQIVLLGTGK
Q0DEV5	Granule-bound starch synthase 1, chloroplastic/amyloplastic OS=Oryza sativa subsp. japonica GN=WAXY PE=1 SV=1	67004	85.2	8.34	-0.0041	18308	39.57	GPDVMAAAIPELMQEDVQIVLLGTGK
Q0DEV5	Granule-bound starch synthase 1, chloroplastic/amyloplastic OS=Oryza sativa subsp. japonica GN=WAXY PE=1 SV=1	67004	85.2	8.34	-0.0018	18309	21.59	GPDVMAAAIPELMQEDVQIVLLGTGK
Q0DEV5	Granule-bound starch synthase 1, chloroplastic/amyloplastic OS=Oryza sativa subsp. japonica GN=WAXY PE=1 SV=1	67004	85.2	8.34	-0.0017	18310	59.93	GPDVMAAAIPELMQEDVQIVLLGTGK
Q0DEV5	Granule-bound starch synthase 1, chloroplastic/amyloplastic OS=Oryza sativa subsp. japonica GN=WAXY PE=1 SV=1	67004	85.2	8.34	-0.0001	18311	51	GPDVMAAAIPELMQEDVQIVLLGTGK
Q0DEV5	Granule-bound starch synthase 1, chloroplastic/amyloplastic OS=Oryza sativa subsp. japonica GN=WAXY PE=1 SV=1	67004	85.2	8.34	0.001	18312	72.56	GPDVMAAAIPELMQEDVQIVLLGTGK
Q0DEV5	Granule-bound starch synthase 1, chloroplastic/amyloplastic OS=Oryza sativa subsp. japonica GN=WAXY PE=1 SV=1	67004	85.2	8.34	0.0027	18313	71.99	GPDVMAAAIPELMQEDVQIVLLGTGK
Q0DEV5	Granule-bound starch synthase 1, chloroplastic/amyloplastic OS=Oryza sativa subsp. japonica GN=WAXY PE=1 SV=1	67004	85.2	8.34	0.0027	18314	49.08	GPDVMAAAIPELMQEDVQIVLLGTGK
Q0DEV5	Granule-bound starch synthase 1, chloroplastic/amyloplastic OS=Oryza sativa subsp. japonica GN=WAXY PE=1 SV=1	67004	85.2	8.34	0.0034	18315	58.94	GPDVMAAAIPELMQEDVQIVLLGTGK
Q0DEV5	Granule-bound starch synthase 1, chloroplastic/amyloplastic OS=Oryza sativa subsp. japonica GN=WAXY PE=1 SV=1	67004	85.2	8.34	0.0037	18316	89.56	GPDVMAAAIPELMQEDVQIVLLGTGK
Q0DEV5	Granule-bound starch synthase 1, chloroplastic/amyloplastic OS=Oryza sativa subsp. japonica GN=WAXY PE=1 SV=1	67004	85.2	8.34	0.0046	18317	34.5	GPDVMAAAIPELMQEDVQIVLLGTGK
Q0DEV5	Granule-bound starch synthase 1, chloroplastic/amyloplastic OS=Oryza sativa subsp. japonica GN=WAXY PE=1 SV=1	67004	85.2	8.34	0.0053	18318	39.3	GPDVMAAAIPELMQEDVQIVLLGTGK
Q0DEV5	Granule-bound starch synthase 1, chloroplastic/amyloplastic OS=Oryza sativa subsp. japonica GN=WAXY PE=1 SV=1	67004	85.2	8.34	0.006	18319	50.06	GPDVMAAAIPELMQEDVQIVLLGTGK
Q0DEV5	Granule-bound starch synthase 1, chloroplastic/amyloplastic OS=Oryza sativa subsp. japonica GN=WAXY PE=1 SV=1	67004	85.2	8.34	0.0066	18320	40.71	GPDVMAAAIPELMQEDVQIVLLGTGK
Q0DEV5	Granule-bound starch synthase 1, chloroplastic/amyloplastic OS=Oryza sativa subsp. japonica GN=WAXY PE=1 SV=1	67004	85.2	8.34	0.0079	18321	30.89	GPDVMAAAIPELMQEDVQIVLLGTGK
Q0DEV5	Granule-bound starch synthase 1, chloroplastic/amyloplastic OS=Oryza sativa subsp. japonica GN=WAXY PE=1 SV=1	67004	85.2	8.34	-0.0133	18359	46.68	GTYGEDVVFVCNDWHTGPLASYLK
Q0DEV5	Granule-bound starch synthase 1, chloroplastic/amyloplastic OS=Oryza sativa subsp. japonica GN=WAXY PE=1 SV=1	67004	85.2	8.34	-0.0131	18360	55.18	GTYGEDVVFVCNDWHTGPLASYLK
Q0DEV5	Granule-bound starch synthase 1, chloroplastic/amyloplastic OS=Oryza sativa subsp. japonica GN=WAXY PE=1 SV=1	67004	85.2	8.34	-0.0126	18361	74.02	GTYGEDVVFVCNDWHTGPLASYLK
Q0DEV5	Granule-bound starch synthase 1, chloroplastic/amyloplastic OS=Oryza sativa subsp. japonica GN=WAXY PE=1 SV=1	67004	85.2	8.34	-0.0116	18362	39.49	GTYGEDVVFVCNDWHTGPLASYLK
Q0DEV5	Granule-bound starch synthase 1, chloroplastic/amyloplastic OS=Oryza sativa subsp. japonica GN=WAXY PE=1 SV=1	67004	85.2	8.34	-0.0116	18363	61.63	GTYGEDVVFVCNDWHTGPLASYLK
Q0DEV5	Granule-bound starch synthase 1, chloroplastic/amyloplastic OS=Oryza sativa subsp. japonica GN=WAXY PE=1 SV=1	67004	85.2	8.34	-0.0116	18364	64.9	GTYGEDVVFVCNDWHTGPLASYLK
Q0DEV5	Granule-bound starch synthase 1, chloroplastic/amyloplastic OS=Oryza sativa subsp. japonica GN=WAXY PE=1 SV=1	67004	85.2	8.34	-0.0092	18365	84.93	GTYGEDVVFVCNDWHTGPLASYLK
Q0DEV5	Granule-bound starch synthase 1, chloroplastic/amyloplastic OS=Oryza sativa subsp. japonica GN=WAXY PE=1 SV=1	67004	85.2	8.34	-0.0082	18366	79.86	GTYGEDVVFVCNDWHTGPLASYLK
Q0DEV5	Granule-bound starch synthase 1, chloroplastic/amyloplastic OS=Oryza sativa subsp. japonica GN=WAXY PE=1 SV=1	67004	85.2	8.34	-0.0076	18367	32.63	GTYGEDVVFVCNDWHTGPLASYLK
Q0DEV5	Granule-bound starch synthase 1, chloroplastic/amyloplastic OS=Oryza sativa subsp. japonica GN=WAXY PE=1 SV=1	67004	85.2	8.34	-0.0071	18368	65.77	GTYGEDVVFVCNDWHTGPLASYLK
Q0DEV5	Granule-bound starch synthase 1, chloroplastic/amyloplastic OS=Oryza sativa subsp. japonica GN=WAXY PE=1 SV=1	67004	85.2	8.34	-0.0062	18369	31.56	GTYGEDVVFVCNDWHTGPLASYLK
Q0DEV5	Granule-bound starch synthase 1, chloroplastic/amyloplastic OS=Oryza sativa subsp. japonica GN=WAXY PE=1 SV=1	67004	85.2	8.34	-0.006	18370	84.13	GTYGEDVVFVCNDWHTGPLASYLK
Q0DEV5	Granule-bound starch synthase 1, chloroplastic/amyloplastic OS=Oryza sativa subsp. japonica GN=WAXY PE=1 SV=1	67004	85.2	8.34	-0.0052	18371	24.03	GTYGEDVVFVCNDWHTGPLASYLK
Q0DEV5	Granule-bound starch synthase 1, chloroplastic/amyloplastic OS=Oryza sativa subsp. japonica GN=WAXY PE=1 SV=1	67004	85.2	8.34	-0.0049	18372	43.06	GTYGEDVVFVCNDWHTGPLASYLK
Q0DEV5	Granule-bound starch synthase 1, chloroplastic/amyloplastic OS=Oryza sativa subsp. japonica GN=WAXY PE=1 SV=1	67004	85.2	8.34	-0.0043	18373	69.31	GTYGEDVVFVCNDWHTGPLASYLK
Q0DEV5	Granule-bound starch synthase 1, chloroplastic/amyloplastic OS=Oryza sativa subsp. japonica GN=WAXY PE=1 SV=1	67004	85.2	8.34	-0.0043	18374	46.82	GTYGEDVVFVCNDWHTGPLASYLK
Q0DEV5	Granule-bound starch synthase 1, chloroplastic/amyloplastic OS=Oryza sativa subsp. japonica GN=WAXY PE=1 SV=1	67004	85.2	8.34	-0.0041	18375	58.59	GTYGEDVVFVCNDWHTGPLASYLK
Q0DEV5	Granule-bound starch synthase 1, chloroplastic/amyloplastic OS=Oryza sativa subsp. japonica GN=WAXY PE=1 SV=1	67004	85.2	8.34	-0.0033	18376	93.86	GTYGEDVVFVCNDWHTGPLASYLK
Q0DEV5	Granule-bound starch synthase 1, chloroplastic/amyloplastic OS=Oryza sativa subsp. japonica GN=WAXY PE=1 SV=1	67004	85.2	8.34	-0.0032	18377	53.96	GTYGEDVVFVCNDWHTGPLASYLK
Q0DEV5	Granule-bound starch synthase 1, chloroplastic/amyloplastic OS=Oryza sativa subsp. japonica GN=WAXY PE=1 SV=1	67004	85.2	8.34	-0.0029	18378	34.19	GTYGEDVVFVCNDWHTGPLASYLK
Q0DEV5	Granule-bound starch synthase 1, chloroplastic/amyloplastic OS=Oryza sativa subsp. japonica GN=WAXY PE=1 SV=1	67004	85.2	8.34	-0.0025	18379	48.16	GTYGEDVVFVCNDWHTGPLASYLK
Q0DEV5	Granule-bound starch synthase 1, chloroplastic/amyloplastic OS=Oryza sativa subsp. japonica GN=WAXY PE=1 SV=1	67004	85.2	8.34	-0.0021	18380	49.01	GTYGEDVVFVCNDWHTGPLASYLK
Q0DEV5	Granule-bound starch synthase 1, chloroplastic/amyloplastic OS=Oryza sativa subsp. japonica GN=WAXY PE=1 SV=1	67004	85.2	8.34	-0.002	18381	67.23	GTYGEDVVFVCNDWHTGPLASYLK
Q0DEV5	Granule-bound starch synthase 1, chloroplastic/amyloplastic OS=Oryza sativa subsp. japonica GN=WAXY PE=1 SV=1	67004	85.2	8.34	-0.002	18382	58.71	GTYGEDVVFVCNDWHTGPLASYLK
Q0DEV5	Granule-bound starch synthase 1, chloroplastic/amyloplastic OS=Oryza sativa subsp. japonica GN=WAXY PE=1 SV=1	67004	85.2	8.34	-0.0016	18383	68.85	GTYGEDVVFVCNDWHTGPLASYLK
Q0DEV5	Granule-bound starch synthase 1, chloroplastic/amyloplastic OS=Oryza sativa subsp. japonica GN=WAXY PE=1 SV=1	67004	85.2	8.34	-0.0014	18385	48.5	GTYGEDVVFVCNDWHTGPLASYLK
Q0DEV5	Granule-bound starch synthase 1, chloroplastic/amyloplastic OS=Oryza sativa subsp. japonica GN=WAXY PE=1 SV=1	67004	85.2	8.34	-0.0013	18386	77.96	GTYGEDVVFVCNDWHTGPLASYLK
Q0DEV5	Granule-bound starch synthase 1, chloroplastic/amyloplastic OS=Oryza sativa subsp. japonica GN=WAXY PE=1 SV=1	67004	85.2	8.34	-0.0008	18387	55.79	GTYGEDVVFVCNDWHTGPLASYLK
Q0DEV5	Granule-bound starch synthase 1, chloroplastic/amyloplastic OS=Oryza sativa subsp. japonica GN=WAXY PE=1 SV=1	67004	85.2	8.34	-0.0007	18388	65.1	GTYGEDVVFVCNDWHTGPLASYLK
Q0DEV5	Granule-bound starch synthase 1, chloroplastic/amyloplastic OS=Oryza sativa subsp. japonica GN=WAXY PE=1 SV=1	67004	85.2	8.34	-0.0005	18389	65.13	GTYGEDVVFVCNDWHTGPLASYLK
Q0DEV5	Granule-bound starch synthase 1, chloroplastic/amyloplastic OS=Oryza sativa subsp. japonica GN=WAXY PE=1 SV=1	67004	85.2	8.34	-0.0003	18390	71.33	GTYGEDVVFVCNDWHTGPLASYLK
Q0DEV5	Granule-bound starch synthase 1, chloroplastic/amyloplastic OS=Oryza sativa subsp. japonica GN=WAXY PE=1 SV=1	67004	85.2	8.34	-0.0001	18391	77.77	GTYGEDVVFVCNDWHTGPLASYLK
Q0DEV5	Granule-bound starch synthase 1, chloroplastic/amyloplastic OS=Oryza sativa subsp. japonica GN=WAXY PE=1 SV=1	67004	85.2	8.34	-0.0001	18392	20.38	GTYGEDVVFVCNDWHTGPLASYLK
Q0DEV5	Granule-bound starch synthase 1, chloroplastic/amyloplastic OS=Oryza sativa subsp. japonica GN=WAXY PE=1 SV=1	67004	85.2	8.34	0.0003	18394	66.09	GTYGEDVVFVCNDWHTGPLASYLK
Q0DEV5	Granule-bound starch synthase 1, chloroplastic/amyloplastic OS=Oryza sativa subsp. japonica GN=WAXY PE=1 SV=1	67004	85.2	8.34	0.0004	18395	23.29	GTYGEDVVFVCNDWHTGPLASYLK
Q0DEV5	Granule-bound starch synthase 1, chloroplastic/amyloplastic OS=Oryza sativa subsp. japonica GN=WAXY PE=1 SV=1	67004	85.2	8.34	0.0006	18396	42.88	GTYGEDVVFVCNDWHTGPLASYLK
Q0DEV5	Granule-bound starch synthase 1, chloroplastic/amyloplastic OS=Oryza sativa subsp. japonica GN=WAXY PE=1 SV=1	67004	85.2	8.34	0.0008	18397	51.02	GTYGEDVVFVCNDWHTGPLASYLK
Q0DEV5	Granule-bound starch synthase 1, chloroplastic/amyloplastic OS=Oryza sativa subsp. japonica GN=WAXY PE=1 SV=1	67004	85.2	8.34	0.0008	18398	43.7	GTYGEDVVFVCNDWHTGPLASYLK
Q0DEV5	Granule-bound starch synthase 1, chloroplastic/amyloplastic OS=Oryza sativa subsp. japonica GN=WAXY PE=1 SV=1	67004	85.2	8.34	0.0008	18399	68.99	GTYGEDVVFVCNDWHTGPLASYLK
Q0DEV5	Granule-bound starch synthase 1, chloroplastic/amyloplastic OS=Oryza sativa subsp. japonica GN=WAXY PE=1 SV=1	67004	85.2	8.34	0.0008	18400	54.98	GTYGEDVVFVCNDWHTGPLASYLK
Q0DEV5	Granule-bound starch synthase 1, chloroplastic/amyloplastic OS=Oryza sativa subsp. japonica GN=WAXY PE=1 SV=1	67004	85.2	8.34	0.001	18401	45.35	GTYGEDVVFVCNDWHTGPLASYLK
Q0DEV5	Granule-bound starch synthase 1, chloroplastic/amyloplastic OS=Oryza sativa subsp. japonica GN=WAXY PE=1 SV=1	67004	85.2	8.34	0.0012	18402	62.06	GTYGEDVVFVCNDWHTGPLASYLK
Q0DEV5	Granule-bound starch synthase 1, chloroplastic/amyloplastic OS=Oryza sativa subsp. japonica GN=WAXY PE=1 SV=1	67004	85.2	8.34	0.0012	18403	63.62	GTYGEDVVFVCNDWHTGPLASYLK
Q0DEV5	Granule-bound starch synthase 1, chloroplastic/amyloplastic OS=Oryza sativa subsp. japonica GN=WAXY PE=1 SV=1	67004	85.2	8.34	0.0012	18404	54.16	GTYGEDVVFVCNDWHTGPLASYLK
Q0DEV5	Granule-bound starch synthase 1, chloroplastic/amyloplastic OS=Oryza sativa subsp. japonica GN=WAXY PE=1 SV=1	67004	85.2	8.34	0.0013	18405	73.96	GTYGEDVVFVCNDWHTGPLASYLK
Q0DEV5	Granule-bound starch synthase 1, chloroplastic/amyloplastic OS=Oryza sativa subsp. japonica GN=WAXY PE=1 SV=1	67004	85.2	8.34	0.0013	18406	93.97	GTYGEDVVFVCNDWHTGPLASYLK
Q0DEV5	Granule-bound starch synthase 1, chloroplastic/amyloplastic OS=Oryza sativa subsp. japonica GN=WAXY PE=1 SV=1	67004	85.2	8.34	0.0013	18407	89.34	GTYGEDVVFVCNDWHTGPLASYLK
Q0DEV5	Granule-bound starch synthase 1, chloroplastic/amyloplastic OS=Oryza sativa subsp. japonica GN=WAXY PE=1 SV=1	67004	85.2	8.34	0.0013	18408	98.97	GTYGEDVVFVCNDWHTGPLASYLK
Q0DEV5	Granule-bound starch synthase 1, chloroplastic/amyloplastic OS=Oryza sativa subsp. japonica GN=WAXY PE=1 SV=1	67004	85.2	8.34	0.0013	18409	55.78	GTYGEDVVFVCNDWHTGPLASYLK
Q0DEV5	Granule-bound starch synthase 1, chloroplastic/amyloplastic OS=Oryza sativa subsp. japonica GN=WAXY PE=1 SV=1	67004	85.2	8.34	0.0013	18410	35.97	GTYGEDVVFVCNDWHTGPLASYLK
Q0DEV5	Granule-bound starch synthase 1, chloroplastic/amyloplastic OS=Oryza sativa subsp. japonica GN=WAXY PE=1 SV=1	67004	85.2	8.34	0.0015	18412	50.47	GTYGEDVVFVCNDWHTGPLASYLK
Q0DEV5	Granule-bound starch synthase 1, chloroplastic/amyloplastic OS=Oryza sativa subsp. japonica GN=WAXY PE=1 SV=1	67004	85.2	8.34	0.0021	18413	55.89	GTYGEDVVFVCNDWHTGPLASYLK
Q0DEV5	Granule-bound starch synthase 1, chloroplastic/amyloplastic OS=Oryza sativa subsp. japonica GN=WAXY PE=1 SV=1	67004	85.2	8.34	0.0021	18414	55.55	GTYGEDVVFVCNDWHTGPLASYLK
Q0DEV5	Granule-bound starch synthase 1, chloroplastic/amyloplastic OS=Oryza sativa subsp. japonica GN=WAXY PE=1 SV=1	67004	85.2	8.34	0.0023	18415	64.62	GTYGEDVVFVCNDWHTGPLASYLK
Q0DEV5	Granule-bound starch synthase 1, chloroplastic/amyloplastic OS=Oryza sativa subsp. japonica GN=WAXY PE=1 SV=1	67004	85.2	8.34	0.0025	18416	45.12	GTYGEDVVFVCNDWHTGPLASYLK
Q0DEV5	Granule-bound starch synthase 1, chloroplastic/amyloplastic OS=Oryza sativa subsp. japonica GN=WAXY PE=1 SV=1	67004	85.2	8.34	0.0026	18417	20.54	GTYGEDVVFVCNDWHTGPLASYLK
Q0DEV5	Granule-bound starch synthase 1, chloroplastic/amyloplastic OS=Oryza sativa subsp. japonica GN=WAXY PE=1 SV=1	67004	85.2	8.34	0.003	18418	112.46	GTYGEDVVFVCNDWHTGPLASYLK
Q0DEV5	Granule-bound starch synthase 1, chloroplastic/amyloplastic OS=Oryza sativa subsp. japonica GN=WAXY PE=1 SV=1	67004	85.2	8.34	0.0043	18419	53.89	GTYGEDVVFVCNDWHTGPLASYLK
Q0DEV5	Granule-bound starch synthase 1, chloroplastic/amyloplastic OS=Oryza sativa subsp. japonica GN=WAXY PE=1 SV=1	67004	85.2	8.34	0.0052	18421	80.17	GTYGEDVVFVCNDWHTGPLASYLK
Q0DEV5	Granule-bound starch synthase 1, chloroplastic/amyloplastic OS=Oryza sativa subsp. japonica GN=WAXY PE=1 SV=1	67004	85.2	8.34	0.0062	18422	82.39	GTYGEDVVFVCNDWHTGPLASYLK
Q0DEV5	Granule-bound starch synthase 1, chloroplastic/amyloplastic OS=Oryza sativa subsp. japonica GN=WAXY PE=1 SV=1	67004	85.2	8.34	0.0063	18423	57.22	GTYGEDVVFVCNDWHTGPLASYLK
Q0DEV5	Granule-bound starch synthase 1, chloroplastic/amyloplastic OS=Oryza sativa subsp. japonica GN=WAXY PE=1 SV=1	67004	85.2	8.34	0.013	18425	84.95	GTYGEDVVFVCNDWHTGPLASYLK
Q0DEV5	Granule-bound starch synthase 1, chloroplastic/amyloplastic OS=Oryza sativa subsp. japonica GN=WAXY PE=1 SV=1	67004	85.2	8.34	-0.0115	18688	83.93	NWENVLLGLGVAGSAPGIEGDEIAPLAK
Q0DEV5	Granule-bound starch synthase 1, chloroplastic/amyloplastic OS=Oryza sativa subsp. japonica GN=WAXY PE=1 SV=1	67004	85.2	8.34	-0.0082	18689	67.44	NWENVLLGLGVAGSAPGIEGDEIAPLAK
Q0DEV5	Granule-bound starch synthase 1, chloroplastic/amyloplastic OS=Oryza sativa subsp. japonica GN=WAXY PE=1 SV=1	67004	85.2	8.34	-0.0065	18690	82.44	NWENVLLGLGVAGSAPGIEGDEIAPLAK
Q0DEV5	Granule-bound starch synthase 1, chloroplastic/amyloplastic OS=Oryza sativa subsp. japonica GN=WAXY PE=1 SV=1	67004	85.2	8.34	-0.0048	18691	82.64	NWENVLLGLGVAGSAPGIEGDEIAPLAK
Q0DEV5	Granule-bound starch synthase 1, chloroplastic/amyloplastic OS=Oryza sativa subsp. japonica GN=WAXY PE=1 SV=1	67004	85.2	8.34	-0.0042	18692	81.75	NWENVLLGLGVAGSAPGIEGDEIAPLAK
Q0DEV5	Granule-bound starch synthase 1, chloroplastic/amyloplastic OS=Oryza sativa subsp. japonica GN=WAXY PE=1 SV=1	67004	85.2	8.34	-0.0033	18693	126.78	NWENVLLGLGVAGSAPGIEGDEIAPLAK
Q0DEV5	Granule-bound starch synthase 1, chloroplastic/amyloplastic OS=Oryza sativa subsp. japonica GN=WAXY PE=1 SV=1	67004	85.2	8.34	-0.0021	18694	78.8	NWENVLLGLGVAGSAPGIEGDEIAPLAK
Q0DEV5	Granule-bound starch synthase 1, chloroplastic/amyloplastic OS=Oryza sativa subsp. japonica GN=WAXY PE=1 SV=1	67004	85.2	8.34	-0.0021	18695	81.65	NWENVLLGLGVAGSAPGIEGDEIAPLAK
Q0DEV5	Granule-bound starch synthase 1, chloroplastic/amyloplastic OS=Oryza sativa subsp. japonica GN=WAXY PE=1 SV=1	67004	85.2	8.34	-0.0018	18696	130.02	NWENVLLGLGVAGSAPGIEGDEIAPLAK
Q0DEV5	Granule-bound starch synthase 1, chloroplastic/amyloplastic OS=Oryza sativa subsp. japonica GN=WAXY PE=1 SV=1	67004	85.2	8.34	-0.0016	18697	45.7	NWENVLLGLGVAGSAPGIEGDEIAPLAK
Q0DEV5	Granule-bound starch synthase 1, chloroplastic/amyloplastic OS=Oryza sativa subsp. japonica GN=WAXY PE=1 SV=1	67004	85.2	8.34	-0.0016	18698	75.52	NWENVLLGLGVAGSAPGIEGDEIAPLAK
Q0DEV5	Granule-bound starch synthase 1, chloroplastic/amyloplastic OS=Oryza sativa subsp. japonica GN=WAXY PE=1 SV=1	67004	85.2	8.34	-0.0014	18699	67.57	NWENVLLGLGVAGSAPGIEGDEIAPLAK
Q0DEV5	Granule-bound starch synthase 1, chloroplastic/amyloplastic OS=Oryza sativa subsp. japonica GN=WAXY PE=1 SV=1	67004	85.2	8.34	-0.0012	18700	67.95	NWENVLLGLGVAGSAPGIEGDEIAPLAK
Q0DEV5	Granule-bound starch synthase 1, chloroplastic/amyloplastic OS=Oryza sativa subsp. japonica GN=WAXY PE=1 SV=1	67004	85.2	8.34	-0.0008	18701	68.52	NWENVLLGLGVAGSAPGIEGDEIAPLAK
Q0DEV5	Granule-bound starch synthase 1, chloroplastic/amyloplastic OS=Oryza sativa subsp. japonica GN=WAXY PE=1 SV=1	67004	85.2	8.34	-0.0008	18702	123.39	NWENVLLGLGVAGSAPGIEGDEIAPLAK
Q0DEV5	Granule-bound starch synthase 1, chloroplastic/amyloplastic OS=Oryza sativa subsp. japonica GN=WAXY PE=1 SV=1	67004	85.2	8.34	-0.0003	18703	65.17	NWENVLLGLGVAGSAPGIEGDEIAPLAK
Q0DEV5	Granule-bound starch synthase 1, chloroplastic/amyloplastic OS=Oryza sativa subsp. japonica GN=WAXY PE=1 SV=1	67004	85.2	8.34	0.0001	18704	82.55	NWENVLLGLGVAGSAPGIEGDEIAPLAK
Q0DEV5	Granule-bound starch synthase 1, chloroplastic/amyloplastic OS=Oryza sativa subsp. japonica GN=WAXY PE=1 SV=1	67004	85.2	8.34	0.0006	18705	76.12	NWENVLLGLGVAGSAPGIEGDEIAPLAK
Q0DEV5	Granule-bound starch synthase 1, chloroplastic/amyloplastic OS=Oryza sativa subsp. japonica GN=WAXY PE=1 SV=1	67004	85.2	8.34	0.0008	18706	38.13	NWENVLLGLGVAGSAPGIEGDEIAPLAK
Q0DEV5	Granule-bound starch synthase 1, chloroplastic/amyloplastic OS=Oryza sativa subsp. japonica GN=WAXY PE=1 SV=1	67004	85.2	8.34	0.001	18707	69.17	NWENVLLGLGVAGSAPGIEGDEIAPLAK
Q0DEV5	Granule-bound starch synthase 1, chloroplastic/amyloplastic OS=Oryza sativa subsp. japonica GN=WAXY PE=1 SV=1	67004	85.2	8.34	0.0012	18708	79.45	NWENVLLGLGVAGSAPGIEGDEIAPLAK
Q0DEV5	Granule-bound starch synthase 1, chloroplastic/amyloplastic OS=Oryza sativa subsp. japonica GN=WAXY PE=1 SV=1	67004	85.2	8.34	0.0015	18709	72.73	NWENVLLGLGVAGSAPGIEGDEIAPLAK
Q0DEV5	Granule-bound starch synthase 1, chloroplastic/amyloplastic OS=Oryza sativa subsp. japonica GN=WAXY PE=1 SV=1	67004	85.2	8.34	0.0015	18710	92.71	NWENVLLGLGVAGSAPGIEGDEIAPLAK
Q0DEV5	Granule-bound starch synthase 1, chloroplastic/amyloplastic OS=Oryza sativa subsp. japonica GN=WAXY PE=1 SV=1	67004	85.2	8.34	0.0017	18711	86.59	NWENVLLGLGVAGSAPGIEGDEIAPLAK
Q0DEV5	Granule-bound starch synthase 1, chloroplastic/amyloplastic OS=Oryza sativa subsp. japonica GN=WAXY PE=1 SV=1	67004	85.2	8.34	0.0017	18712	79.36	NWENVLLGLGVAGSAPGIEGDEIAPLAK
Q0DEV5	Granule-bound starch synthase 1, chloroplastic/amyloplastic OS=Oryza sativa subsp. japonica GN=WAXY PE=1 SV=1	67004	85.2	8.34	0.0028	18713	79.82	NWENVLLGLGVAGSAPGIEGDEIAPLAK
Q0DEV5	Granule-bound starch synthase 1, chloroplastic/amyloplastic OS=Oryza sativa subsp. japonica GN=WAXY PE=1 SV=1	67004	85.2	8.34	0.0028	18714	134.68	NWENVLLGLGVAGSAPGIEGDEIAPLAK
Q0DEV5	Granule-bound starch synthase 1, chloroplastic/amyloplastic OS=Oryza sativa subsp. japonica GN=WAXY PE=1 SV=1	67004	85.2	8.34	0.0032	18715	23.45	NWENVLLGLGVAGSAPGIEGDEIAPLAK
Q0DEV5	Granule-bound starch synthase 1, chloroplastic/amyloplastic OS=Oryza sativa subsp. japonica GN=WAXY PE=1 SV=1	67004	85.2	8.34	0.0035	18716	75.26	NWENVLLGLGVAGSAPGIEGDEIAPLAK
Q0DEV5	Granule-bound starch synthase 1, chloroplastic/amyloplastic OS=Oryza sativa subsp. japonica GN=WAXY PE=1 SV=1	67004	85.2	8.34	0.0039	18717	67.03	NWENVLLGLGVAGSAPGIEGDEIAPLAK
Q0DEV5	Granule-bound starch synthase 1, chloroplastic/amyloplastic OS=Oryza sativa subsp. japonica GN=WAXY PE=1 SV=1	67004	85.2	8.34	0.0057	18718	74.94	NWENVLLGLGVAGSAPGIEGDEIAPLAK
Q0DEV5	Granule-bound starch synthase 1, chloroplastic/amyloplastic OS=Oryza sativa subsp. japonica GN=WAXY PE=1 SV=1	67004	85.2	8.34	0.0057	18719	109.36	NWENVLLGLGVAGSAPGIEGDEIAPLAK
Q0DEV5	Granule-bound starch synthase 1, chloroplastic/amyloplastic OS=Oryza sativa subsp. japonica GN=WAXY PE=1 SV=1	67004	85.2	8.34	0.0071	18720	87.2	NWENVLLGLGVAGSAPGIEGDEIAPLAK
Q0DEV5	Granule-bound starch synthase 1, chloroplastic/amyloplastic OS=Oryza sativa subsp. japonica GN=WAXY PE=1 SV=1	67004	85.2	8.34	0.0084	18721	109.26	NWENVLLGLGVAGSAPGIEGDEIAPLAK
Q0DEV5	Granule-bound starch synthase 1, chloroplastic/amyloplastic OS=Oryza sativa subsp. japonica GN=WAXY PE=1 SV=1	67004	85.2	8.34	0.0094	18722	102.92	NWENVLLGLGVAGSAPGIEGDEIAPLAK
Q0DEV5	Granule-bound starch synthase 1, chloroplastic/amyloplastic OS=Oryza sativa subsp. japonica GN=WAXY PE=1 SV=1	67004	85.2	8.34	0.0002	18915	79.73	GPDVMAAAIPELMQEDVQIVLLGTGKK
Q0DEV5	Granule-bound starch synthase 1, chloroplastic/amyloplastic OS=Oryza sativa subsp. japonica GN=WAXY PE=1 SV=1	67004	85.2	8.34	0.0013	18916	46.4	GPDVMAAAIPELMQEDVQIVLLGTGKK
Q0DEV5	Granule-bound starch synthase 1, chloroplastic/amyloplastic OS=Oryza sativa subsp. japonica GN=WAXY PE=1 SV=1	67004	85.2	8.34	0.0047	19046	41.69	GPDVMAAAIPELMQEDVQIVLLGTGKK
Q0DEV5	Granule-bound starch synthase 1, chloroplastic/amyloplastic OS=Oryza sativa subsp. japonica GN=WAXY PE=1 SV=1	67004	85.2	8.34	0.0075	19047	70.04	GPDVMAAAIPELMQEDVQIVLLGTGKK
Q0DEV5	Granule-bound starch synthase 1, chloroplastic/amyloplastic OS=Oryza sativa subsp. japonica GN=WAXY PE=1 SV=1	67004	85.2	8.34	-0.0009	19220	69.03	LTGITGIVNGMDVSEWDPSKDKYITAK
Q0DEV5	Granule-bound starch synthase 1, chloroplastic/amyloplastic OS=Oryza sativa subsp. japonica GN=WAXY PE=1 SV=1	67004	85.2	8.34	0.0006	19221	50.81	LTGITGIVNGMDVSEWDPSKDKYITAK
Q0DEV5	Granule-bound starch synthase 1, chloroplastic/amyloplastic OS=Oryza sativa subsp. japonica GN=WAXY PE=1 SV=1	67004	85.2	8.34	0.0007	19222	40.25	LTGITGIVNGMDVSEWDPSKDKYITAK
Q0DEV5	Granule-bound starch synthase 1, chloroplastic/amyloplastic OS=Oryza sativa subsp. japonica GN=WAXY PE=1 SV=1	67004	85.2	8.34	0.004	19223	59.69	LTGITGIVNGMDVSEWDPSKDKYITAK
Q0DEV5	Granule-bound starch synthase 1, chloroplastic/amyloplastic OS=Oryza sativa subsp. japonica GN=WAXY PE=1 SV=1	67004	85.2	8.34	-0.0109	19405	63.94	RFPSVVVYATGAGMNVVFVGAEMAPWSK
Q0DEV5	Granule-bound starch synthase 1, chloroplastic/amyloplastic OS=Oryza sativa subsp. japonica GN=WAXY PE=1 SV=1	67004	85.2	8.34	-0.007	19406	25.65	RFPSVVVYATGAGMNVVFVGAEMAPWSK
Q0DEV5	Granule-bound starch synthase 1, chloroplastic/amyloplastic OS=Oryza sativa subsp. japonica GN=WAXY PE=1 SV=1	67004	85.2	8.34	0.0034	19623	109.24	GPAKNWENVLLGLGVAGSAPGIEGDEIAPLAK
Q0DEV5	Granule-bound starch synthase 1, chloroplastic/amyloplastic OS=Oryza sativa subsp. japonica GN=WAXY PE=1 SV=1	67004	85.2	8.34	-0.0116	19779	72.58	LEEQKGPDVMAAAIPELMQEDVQIVLLGTGK
Q0DEV5	Granule-bound starch synthase 1, chloroplastic/amyloplastic OS=Oryza sativa subsp. japonica GN=WAXY PE=1 SV=1	67004	85.2	8.34	-0.0085	19780	126.8	LEEQKGPDVMAAAIPELMQEDVQIVLLGTGK
Q0DEV5	Granule-bound starch synthase 1, chloroplastic/amyloplastic OS=Oryza sativa subsp. japonica GN=WAXY PE=1 SV=1	67004	85.2	8.34	-0.0083	19781	76.07	LEEQKGPDVMAAAIPELMQEDVQIVLLGTGK
Q0DEV5	Granule-bound starch synthase 1, chloroplastic/amyloplastic OS=Oryza sativa subsp. japonica GN=WAXY PE=1 SV=1	67004	85.2	8.34	-0.0031	19783	43.23	LEEQKGPDVMAAAIPELMQEDVQIVLLGTGK
Q0DEV5	Granule-bound starch synthase 1, chloroplastic/amyloplastic OS=Oryza sativa subsp. japonica GN=WAXY PE=1 SV=1	67004	85.2	8.34	-0.0013	19784	82.34	LEEQKGPDVMAAAIPELMQEDVQIVLLGTGK
Q0DEV5	Granule-bound starch synthase 1, chloroplastic/amyloplastic OS=Oryza sativa subsp. japonica GN=WAXY PE=1 SV=1	67004	85.2	8.34	-0.001	19785	89.22	LEEQKGPDVMAAAIPELMQEDVQIVLLGTGK
Q0DEV5	Granule-bound starch synthase 1, chloroplastic/amyloplastic OS=Oryza sativa subsp. japonica GN=WAXY PE=1 SV=1	67004	85.2	8.34	0.0005	19786	72.68	LEEQKGPDVMAAAIPELMQEDVQIVLLGTGK
Q0DEV5	Granule-bound starch synthase 1, chloroplastic/amyloplastic OS=Oryza sativa subsp. japonica GN=WAXY PE=1 SV=1	67004	85.2	8.34	0.0005	19787	49.62	LEEQKGPDVMAAAIPELMQEDVQIVLLGTGK
Q0DEV5	Granule-bound starch synthase 1, chloroplastic/amyloplastic OS=Oryza sativa subsp. japonica GN=WAXY PE=1 SV=1	67004	85.2	8.34	0.0009	19788	89.99	LEEQKGPDVMAAAIPELMQEDVQIVLLGTGK
Q0DEV5	Granule-bound starch synthase 1, chloroplastic/amyloplastic OS=Oryza sativa subsp. japonica GN=WAXY PE=1 SV=1	67004	85.2	8.34	0.0009	19789	74.46	LEEQKGPDVMAAAIPELMQEDVQIVLLGTGK
Q0DEV5	Granule-bound starch synthase 1, chloroplastic/amyloplastic OS=Oryza sativa subsp. japonica GN=WAXY PE=1 SV=1	67004	85.2	8.34	0.0009	19790	74.95	LEEQKGPDVMAAAIPELMQEDVQIVLLGTGK
Q0DEV5	Granule-bound starch synthase 1, chloroplastic/amyloplastic OS=Oryza sativa subsp. japonica GN=WAXY PE=1 SV=1	67004	85.2	8.34	0.0016	19791	101.69	LEEQKGPDVMAAAIPELMQEDVQIVLLGTGK
Q0DEV5	Granule-bound starch synthase 1, chloroplastic/amyloplastic OS=Oryza sativa subsp. japonica GN=WAXY PE=1 SV=1	67004	85.2	8.34	0.0019	19792	75.4	LEEQKGPDVMAAAIPELMQEDVQIVLLGTGK
Q0DEV5	Granule-bound starch synthase 1, chloroplastic/amyloplastic OS=Oryza sativa subsp. japonica GN=WAXY PE=1 SV=1	67004	85.2	8.34	0.0023	19793	55.07	LEEQKGPDVMAAAIPELMQEDVQIVLLGTGK
Q0DEV5	Granule-bound starch synthase 1, chloroplastic/amyloplastic OS=Oryza sativa subsp. japonica GN=WAXY PE=1 SV=1	67004	85.2	8.34	0.0028	19794	66.26	LEEQKGPDVMAAAIPELMQEDVQIVLLGTGK
Q0DEV5	Granule-bound starch synthase 1, chloroplastic/amyloplastic OS=Oryza sativa subsp. japonica GN=WAXY PE=1 SV=1	67004	85.2	8.34	0.0031	19795	75.79	LEEQKGPDVMAAAIPELMQEDVQIVLLGTGK
Q0DEV5	Granule-bound starch synthase 1, chloroplastic/amyloplastic OS=Oryza sativa subsp. japonica GN=WAXY PE=1 SV=1	67004	85.2	8.34	0.0034	19796	82.96	LEEQKGPDVMAAAIPELMQEDVQIVLLGTGK
Q0DEV5	Granule-bound starch synthase 1, chloroplastic/amyloplastic OS=Oryza sativa subsp. japonica GN=WAXY PE=1 SV=1	67004	85.2	8.34	0.0047	19797	57.24	LEEQKGPDVMAAAIPELMQEDVQIVLLGTGK
Q0DEV5	Granule-bound starch synthase 1, chloroplastic/amyloplastic OS=Oryza sativa subsp. japonica GN=WAXY PE=1 SV=1	67004	85.2	8.34	0.0056	19798	44.85	LEEQKGPDVMAAAIPELMQEDVQIVLLGTGK
Q0DEV5	Granule-bound starch synthase 1, chloroplastic/amyloplastic OS=Oryza sativa subsp. japonica GN=WAXY PE=1 SV=1	67004	85.2	8.34	0.0107	19799	76.54	LEEQKGPDVMAAAIPELMQEDVQIVLLGTGK
Q0DEV5	Granule-bound starch synthase 1, chloroplastic/amyloplastic OS=Oryza sativa subsp. japonica GN=WAXY PE=1 SV=1	67004	85.2	8.34	0.0115	19800	79.76	LEEQKGPDVMAAAIPELMQEDVQIVLLGTGK
Q0DEV5	Granule-bound starch synthase 1, chloroplastic/amyloplastic OS=Oryza sativa subsp. japonica GN=WAXY PE=1 SV=1	67004	85.2	8.34	0.0155	19801	69.08	LEEQKGPDVMAAAIPELMQEDVQIVLLGTGK
Q0DEV5	Granule-bound starch synthase 1, chloroplastic/amyloplastic OS=Oryza sativa subsp. japonica GN=WAXY PE=1 SV=1	67004	85.2	8.34	-0.0055	19831	65.99	LEEQKGPDVMAAAIPELMQEDVQIVLLGTGK
Q0DEV5	Granule-bound starch synthase 1, chloroplastic/amyloplastic OS=Oryza sativa subsp. japonica GN=WAXY PE=1 SV=1	67004	85.2	8.34	-0.0023	19832	75.47	LEEQKGPDVMAAAIPELMQEDVQIVLLGTGK
Q0DEV5	Granule-bound starch synthase 1, chloroplastic/amyloplastic OS=Oryza sativa subsp. japonica GN=WAXY PE=1 SV=1	67004	85.2	8.34	-0.0016	19833	48.51	LEEQKGPDVMAAAIPELMQEDVQIVLLGTGK
Q0DEV5	Granule-bound starch synthase 1, chloroplastic/amyloplastic OS=Oryza sativa subsp. japonica GN=WAXY PE=1 SV=1	67004	85.2	8.34	0.0002	19834	48.6	LEEQKGPDVMAAAIPELMQEDVQIVLLGTGK
Q0DEV5	Granule-bound starch synthase 1, chloroplastic/amyloplastic OS=Oryza sativa subsp. japonica GN=WAXY PE=1 SV=1	67004	85.2	8.34	0.0009	19835	82.09	LEEQKGPDVMAAAIPELMQEDVQIVLLGTGK
Q0DEV5	Granule-bound starch synthase 1, chloroplastic/amyloplastic OS=Oryza sativa subsp. japonica GN=WAXY PE=1 SV=1	67004	85.2	8.34	0.0013	19836	66.73	LEEQKGPDVMAAAIPELMQEDVQIVLLGTGK
Q0DEV5	Granule-bound starch synthase 1, chloroplastic/amyloplastic OS=Oryza sativa subsp. japonica GN=WAXY PE=1 SV=1	67004	85.2	8.34	0.0019	19837	28	LEEQKGPDVMAAAIPELMQEDVQIVLLGTGK
Q0DEV5	Granule-bound starch synthase 1, chloroplastic/amyloplastic OS=Oryza sativa subsp. japonica GN=WAXY PE=1 SV=1	67004	85.2	8.34	0.0024	19838	78.13	LEEQKGPDVMAAAIPELMQEDVQIVLLGTGK
Q0DEV5	Granule-bound starch synthase 1, chloroplastic/amyloplastic OS=Oryza sativa subsp. japonica GN=WAXY PE=1 SV=1	67004	85.2	8.34	0.005	19839	57.9	LEEQKGPDVMAAAIPELMQEDVQIVLLGTGK
Q0DEV5	Granule-bound starch synthase 1, chloroplastic/amyloplastic OS=Oryza sativa subsp. japonica GN=WAXY PE=1 SV=1	67004	85.2	8.34	0.005	19840	36.1	LEEQKGPDVMAAAIPELMQEDVQIVLLGTGK
Q0DEV5	Granule-bound starch synthase 1, chloroplastic/amyloplastic OS=Oryza sativa subsp. japonica GN=WAXY PE=1 SV=1	67004	85.2	8.34	0.0055	19841	82.11	LEEQKGPDVMAAAIPELMQEDVQIVLLGTGK
Q0DEV5	Granule-bound starch synthase 1, chloroplastic/amyloplastic OS=Oryza sativa subsp. japonica GN=WAXY PE=1 SV=1	67004	85.2	8.34	0.0071	19842	77.68	LEEQKGPDVMAAAIPELMQEDVQIVLLGTGK
Q0DEV5	Granule-bound starch synthase 1, chloroplastic/amyloplastic OS=Oryza sativa subsp. japonica GN=WAXY PE=1 SV=1	67004	85.2	8.34	0.014	19843	49.45	LEEQKGPDVMAAAIPELMQEDVQIVLLGTGK
Q0DEV5	Granule-bound starch synthase 1, chloroplastic/amyloplastic OS=Oryza sativa subsp. japonica GN=WAXY PE=1 SV=1	67004	85.2	8.34	0.0255	19845	67.8	LEEQKGPDVMAAAIPELMQEDVQIVLLGTGK
Q0DEV5	Granule-bound starch synthase 1, chloroplastic/amyloplastic OS=Oryza sativa subsp. japonica GN=WAXY PE=1 SV=1	67004	85.2	8.34	-0.0019	19869	82.65	LEEQKGPDVMAAAIPELMQEDVQIVLLGTGK
Q0DEV5	Granule-bound starch synthase 1, chloroplastic/amyloplastic OS=Oryza sativa subsp. japonica GN=WAXY PE=1 SV=1	67004	85.2	8.34	0.0047	19870	64.55	LEEQKGPDVMAAAIPELMQEDVQIVLLGTGK
Q0DEV5	Granule-bound starch synthase 1, chloroplastic/amyloplastic OS=Oryza sativa subsp. japonica GN=WAXY PE=1 SV=1	67004	85.2	8.34	0.0145	19871	29.74	LEEQKGPDVMAAAIPELMQEDVQIVLLGTGK
Q0DEV5	Granule-bound starch synthase 1, chloroplastic/amyloplastic OS=Oryza sativa subsp. japonica GN=WAXY PE=1 SV=1	67004	85.2	8.34	0.008	19986	86.89	LEEQKGPDVMAAAIPELMQEDVQIVLLGTGKK
Q0DEV5	Granule-bound starch synthase 1, chloroplastic/amyloplastic OS=Oryza sativa subsp. japonica GN=WAXY PE=1 SV=1	67004	85.2	8.34	0.0087	19987	99.68	LEEQKGPDVMAAAIPELMQEDVQIVLLGTGKK
Q0DEV5	Granule-bound starch synthase 1, chloroplastic/amyloplastic OS=Oryza sativa subsp. japonica GN=WAXY PE=1 SV=1	67004	85.2	8.34	0.0002	20145	34.63	FNAPLAHLIMAGADVLAVPSRFEPCGLIQLQGMR
Q0D9D0	Os06g0726400 protein OS=Oryza sativa subsp. japonica GN=SBE1 PE=2 SV=1	93747	71.5	6.35	-0.0003	277	41.09	IPAWIR
Q0D9D0	Os06g0726400 protein OS=Oryza sativa subsp. japonica GN=SBE1 PE=2 SV=1	93747	71.5	6.35	0	278	37.37	IPAWIR
Q0D9D0	Os06g0726400 protein OS=Oryza sativa subsp. japonica GN=SBE1 PE=2 SV=1	93747	71.5	6.35	0.0002	279	23.93	IPAWIR
Q0D9D0	Os06g0726400 protein OS=Oryza sativa subsp. japonica GN=SBE1 PE=2 SV=1	93747	71.5	6.35	-0.0011	327	28.44	VIVFER
Q0D9D0	Os06g0726400 protein OS=Oryza sativa subsp. japonica GN=SBE1 PE=2 SV=1	93747	71.5	6.35	-0.0002	329	48.06	VIVFER
Q0D9D0	Os06g0726400 protein OS=Oryza sativa subsp. japonica GN=SBE1 PE=2 SV=1	93747	71.5	6.35	0.0021	930	31.75	WIDYLK
Q0D9D0	Os06g0726400 protein OS=Oryza sativa subsp. japonica GN=SBE1 PE=2 SV=1	93747	71.5	6.35	0.0025	931	28.29	WIDYLK
Q0D9D0	Os06g0726400 protein OS=Oryza sativa subsp. japonica GN=SBE1 PE=2 SV=1	93747	71.5	6.35	-0.0002	985	54.46	VGCDLPGK
Q0D9D0	Os06g0726400 protein OS=Oryza sativa subsp. japonica GN=SBE1 PE=2 SV=1	93747	71.5	6.35	0.0001	992	27.39	SGTPEDLK
Q0D9D0	Os06g0726400 protein OS=Oryza sativa subsp. japonica GN=SBE1 PE=2 SV=1	93747	71.5	6.35	0.0003	1017	40.99	FGIWSIK
Q0D9D0	Os06g0726400 protein OS=Oryza sativa subsp. japonica GN=SBE1 PE=2 SV=1	93747	71.5	6.35	-0.0011	1138	35.17	FLLSNLR
Q0D9D0	Os06g0726400 protein OS=Oryza sativa subsp. japonica GN=SBE1 PE=2 SV=1	93747	71.5	6.35	0.0036	1141	24.71	FLLSNLR
Q0D9D0	Os06g0726400 protein OS=Oryza sativa subsp. japonica GN=SBE1 PE=2 SV=1	93747	71.5	6.35	0.0003	1311	67.89	LAMAIPDR
Q0D9D0	Os06g0726400 protein OS=Oryza sativa subsp. japonica GN=SBE1 PE=2 SV=1	93747	71.5	6.35	0.0023	1408	47.06	YATFDASK
Q0D9D0	Os06g0726400 protein OS=Oryza sativa subsp. japonica GN=SBE1 PE=2 SV=1	93747	71.5	6.35	0	1409	51.5	LAMAIPDR
Q0D9D0	Os06g0726400 protein OS=Oryza sativa subsp. japonica GN=SBE1 PE=2 SV=1	93747	71.5	6.35	0.0001	1410	47.93	LAMAIPDR
Q0D9D0	Os06g0726400 protein OS=Oryza sativa subsp. japonica GN=SBE1 PE=2 SV=1	93747	71.5	6.35	0.0001	1624	44.9	TCVAYYR
Q0D9D0	Os06g0726400 protein OS=Oryza sativa subsp. japonica GN=SBE1 PE=2 SV=1	93747	71.5	6.35	0.0001	1823	32.5	HGGGAWVDR
Q0D9D0	Os06g0726400 protein OS=Oryza sativa subsp. japonica GN=SBE1 PE=2 SV=1	93747	71.5	6.35	0.0004	2345	20.88	DKVIVFER
Q0D9D0	Os06g0726400 protein OS=Oryza sativa subsp. japonica GN=SBE1 PE=2 SV=1	93747	71.5	6.35	0.0001	2818	40.25	TIAFLLMDK
Q0D9D0	Os06g0726400 protein OS=Oryza sativa subsp. japonica GN=SBE1 PE=2 SV=1	93747	71.5	6.35	0.001	2820	34.27	TIAFLLMDK
Q0D9D0	Os06g0726400 protein OS=Oryza sativa subsp. japonica GN=SBE1 PE=2 SV=1	93747	71.5	6.35	0.0032	2821	36.86	TIAFLLMDK
Q0D9D0	Os06g0726400 protein OS=Oryza sativa subsp. japonica GN=SBE1 PE=2 SV=1	93747	71.5	6.35	-0.001	2923	33.05	EFADNVLPR
Q0D9D0	Os06g0726400 protein OS=Oryza sativa subsp. japonica GN=SBE1 PE=2 SV=1	93747	71.5	6.35	0.0005	2924	59.41	EFADNVLPR
Q0D9D0	Os06g0726400 protein OS=Oryza sativa subsp. japonica GN=SBE1 PE=2 SV=1	93747	71.5	6.35	0.0006	2925	62	EFADNVLPR
Q0D9D0	Os06g0726400 protein OS=Oryza sativa subsp. japonica GN=SBE1 PE=2 SV=1	93747	71.5	6.35	0.0006	3638	37.58	EGNNWSYDK
Q0D9D0	Os06g0726400 protein OS=Oryza sativa subsp. japonica GN=SBE1 PE=2 SV=1	93747	71.5	6.35	0.0002	3975	25.22	HEGGLEEFSK
Q0D9D0	Os06g0726400 protein OS=Oryza sativa subsp. japonica GN=SBE1 PE=2 SV=1	93747	71.5	6.35	-0.0009	4378	38.82	VDEDREELR
Q0D9D0	Os06g0726400 protein OS=Oryza sativa subsp. japonica GN=SBE1 PE=2 SV=1	93747	71.5	6.35	-0.0018	5830	24.51	HPRPPKPDAPR
Q0D9D0	Os06g0726400 protein OS=Oryza sativa subsp. japonica GN=SBE1 PE=2 SV=1	93747	71.5	6.35	0.0003	5834	31.82	HPRPPKPDAPR
Q0D9D0	Os06g0726400 protein OS=Oryza sativa subsp. japonica GN=SBE1 PE=2 SV=1	93747	71.5	6.35	0.0015	5835	25.56	HPRPPKPDAPR
Q0D9D0	Os06g0726400 protein OS=Oryza sativa subsp. japonica GN=SBE1 PE=2 SV=1	93747	71.5	6.35	0.0025	6240	41.49	PVDEGGVGFDFR
Q0D9D0	Os06g0726400 protein OS=Oryza sativa subsp. japonica GN=SBE1 PE=2 SV=1	93747	71.5	6.35	0.0033	6241	42.43	PVDEGGVGFDFR
Q0D9D0	Os06g0726400 protein OS=Oryza sativa subsp. japonica GN=SBE1 PE=2 SV=1	93747	71.5	6.35	0.0016	6472	62.11	QIVSDMNEKDK
Q0D9D0	Os06g0726400 protein OS=Oryza sativa subsp. japonica GN=SBE1 PE=2 SV=1	93747	71.5	6.35	-0.001	6622	21.78	VDEDREELRR
Q0D9D0	Os06g0726400 protein OS=Oryza sativa subsp. japonica GN=SBE1 PE=2 SV=1	93747	71.5	6.35	0.0005	6625	20.16	VDEDREELRR
Q0D9D0	Os06g0726400 protein OS=Oryza sativa subsp. japonica GN=SBE1 PE=2 SV=1	93747	71.5	6.35	0.0006	6626	21.74	VDEDREELRR
Q0D9D0	Os06g0726400 protein OS=Oryza sativa subsp. japonica GN=SBE1 PE=2 SV=1	93747	71.5	6.35	-0.0021	7438	55.94	QWSLVDTDHLR
Q0D9D0	Os06g0726400 protein OS=Oryza sativa subsp. japonica GN=SBE1 PE=2 SV=1	93747	71.5	6.35	-0.0004	7439	44.69	QWSLVDTDHLR
Q0D9D0	Os06g0726400 protein OS=Oryza sativa subsp. japonica GN=SBE1 PE=2 SV=1	93747	71.5	6.35	-0.0003	7440	34.9	QWSLVDTDHLR
Q0D9D0	Os06g0726400 protein OS=Oryza sativa subsp. japonica GN=SBE1 PE=2 SV=1	93747	71.5	6.35	-0.0029	8206	61.08	LFNYANWEVLR
Q0D9D0	Os06g0726400 protein OS=Oryza sativa subsp. japonica GN=SBE1 PE=2 SV=1	93747	71.5	6.35	0.0032	8207	75.71	LFNYANWEVLR
Q0D9D0	Os06g0726400 protein OS=Oryza sativa subsp. japonica GN=SBE1 PE=2 SV=1	93747	71.5	6.35	0	8225	69.4	FGINTVDGATIYR
Q0D9D0	Os06g0726400 protein OS=Oryza sativa subsp. japonica GN=SBE1 PE=2 SV=1	93747	71.5	6.35	0.0002	8226	75.13	FGINTVDGATIYR
Q0D9D0	Os06g0726400 protein OS=Oryza sativa subsp. japonica GN=SBE1 PE=2 SV=1	93747	71.5	6.35	0.0003	8227	45.8	FGINTVDGATIYR
Q0D9D0	Os06g0726400 protein OS=Oryza sativa subsp. japonica GN=SBE1 PE=2 SV=1	93747	71.5	6.35	0.0011	8228	41.85	FGINTVDGATIYR
Q0D9D0	Os06g0726400 protein OS=Oryza sativa subsp. japonica GN=SBE1 PE=2 SV=1	93747	71.5	6.35	0.0018	8229	35.16	FGINTVDGATIYR
Q0D9D0	Os06g0726400 protein OS=Oryza sativa subsp. japonica GN=SBE1 PE=2 SV=1	93747	71.5	6.35	-0.0003	9148	35.21	LEEFKDHFNYR
Q0D9D0	Os06g0726400 protein OS=Oryza sativa subsp. japonica GN=SBE1 PE=2 SV=1	93747	71.5	6.35	0.0005	9149	50.18	LEEFKDHFNYR
Q0D9D0	Os06g0726400 protein OS=Oryza sativa subsp. japonica GN=SBE1 PE=2 SV=1	93747	71.5	6.35	0.0006	9150	76.71	LEEFKDHFNYR
Q0D9D0	Os06g0726400 protein OS=Oryza sativa subsp. japonica GN=SBE1 PE=2 SV=1	93747	71.5	6.35	0.0027	9151	51.76	LEEFKDHFNYR
Q0D9D0	Os06g0726400 protein OS=Oryza sativa subsp. japonica GN=SBE1 PE=2 SV=1	93747	71.5	6.35	-0.0002	9432	52.27	VALDSDALVFGGHGR
Q0D9D0	Os06g0726400 protein OS=Oryza sativa subsp. japonica GN=SBE1 PE=2 SV=1	93747	71.5	6.35	-0.0001	9433	37.95	VALDSDALVFGGHGR
Q0D9D0	Os06g0726400 protein OS=Oryza sativa subsp. japonica GN=SBE1 PE=2 SV=1	93747	71.5	6.35	0.0009	9434	87.52	VALDSDALVFGGHGR
Q0D9D0	Os06g0726400 protein OS=Oryza sativa subsp. japonica GN=SBE1 PE=2 SV=1	93747	71.5	6.35	-0.0012	9591	64.9	RQWSLVDTDHLR
Q0D9D0	Os06g0726400 protein OS=Oryza sativa subsp. japonica GN=SBE1 PE=2 SV=1	93747	71.5	6.35	-0.0007	9592	49.2	RQWSLVDTDHLR
Q0D9D0	Os06g0726400 protein OS=Oryza sativa subsp. japonica GN=SBE1 PE=2 SV=1	93747	71.5	6.35	0.0003	9593	43.98	RQWSLVDTDHLR
Q0D9D0	Os06g0726400 protein OS=Oryza sativa subsp. japonica GN=SBE1 PE=2 SV=1	93747	71.5	6.35	-0.0001	9720	34.55	GDLVFVFNFHPNK
Q0D9D0	Os06g0726400 protein OS=Oryza sativa subsp. japonica GN=SBE1 PE=2 SV=1	93747	71.5	6.35	0.0004	9721	40.89	GDLVFVFNFHPNK
Q0D9D0	Os06g0726400 protein OS=Oryza sativa subsp. japonica GN=SBE1 PE=2 SV=1	93747	71.5	6.35	0.0029	9728	44.42	GDLVFVFNFHPNK
Q0D9D0	Os06g0726400 protein OS=Oryza sativa subsp. japonica GN=SBE1 PE=2 SV=1	93747	71.5	6.35	0.0092	9729	36.92	GDLVFVFNFHPNK
Q0D9D0	Os06g0726400 protein OS=Oryza sativa subsp. japonica GN=SBE1 PE=2 SV=1	93747	71.5	6.35	-0.0136	10133	89.14	WSMSEIVQTLTNR
Q0D9D0	Os06g0726400 protein OS=Oryza sativa subsp. japonica GN=SBE1 PE=2 SV=1	93747	71.5	6.35	0.0008	10182	103.33	WSMSEIVQTLTNR
Q0D9D0	Os06g0726400 protein OS=Oryza sativa subsp. japonica GN=SBE1 PE=2 SV=1	93747	71.5	6.35	-0.0074	10361	36.78	WSMSEIVQTLTNR
Q0D9D0	Os06g0726400 protein OS=Oryza sativa subsp. japonica GN=SBE1 PE=2 SV=1	93747	71.5	6.35	0.0004	11110	58.13	YWMDEFMFDGFR
Q0D9D0	Os06g0726400 protein OS=Oryza sativa subsp. japonica GN=SBE1 PE=2 SV=1	93747	71.5	6.35	-0.0007	11314	60.54	YWMDEFMFDGFR
Q0D9D0	Os06g0726400 protein OS=Oryza sativa subsp. japonica GN=SBE1 PE=2 SV=1	93747	71.5	6.35	0.0012	11477	37.57	YWMDEFMFDGFR
Q0D9D0	Os06g0726400 protein OS=Oryza sativa subsp. japonica GN=SBE1 PE=2 SV=1	93747	71.5	6.35	-0.002	11646	101.85	KWSMSEIVQTLTNR
Q0D9D0	Os06g0726400 protein OS=Oryza sativa subsp. japonica GN=SBE1 PE=2 SV=1	93747	71.5	6.35	-0.0003	11647	30.78	KWSMSEIVQTLTNR
Q0D9D0	Os06g0726400 protein OS=Oryza sativa subsp. japonica GN=SBE1 PE=2 SV=1	93747	71.5	6.35	0.0007	11648	122.57	KWSMSEIVQTLTNR
Q0D9D0	Os06g0726400 protein OS=Oryza sativa subsp. japonica GN=SBE1 PE=2 SV=1	93747	71.5	6.35	0.0007	11649	33.15	KWSMSEIVQTLTNR
Q0D9D0	Os06g0726400 protein OS=Oryza sativa subsp. japonica GN=SBE1 PE=2 SV=1	93747	71.5	6.35	-0.0022	11811	103.18	KWSMSEIVQTLTNR
Q0D9D0	Os06g0726400 protein OS=Oryza sativa subsp. japonica GN=SBE1 PE=2 SV=1	93747	71.5	6.35	0.0001	11813	27.01	KWSMSEIVQTLTNR
Q0D9D0	Os06g0726400 protein OS=Oryza sativa subsp. japonica GN=SBE1 PE=2 SV=1	93747	71.5	6.35	0.0002	11814	101.42	KWSMSEIVQTLTNR
Q0D9D0	Os06g0726400 protein OS=Oryza sativa subsp. japonica GN=SBE1 PE=2 SV=1	93747	71.5	6.35	0.0008	11815	29.51	KWSMSEIVQTLTNR
Q0D9D0	Os06g0726400 protein OS=Oryza sativa subsp. japonica GN=SBE1 PE=2 SV=1	93747	71.5	6.35	-0.0032	12845	36.87	CIAYAESHDQSIVGDK
Q0D9D0	Os06g0726400 protein OS=Oryza sativa subsp. japonica GN=SBE1 PE=2 SV=1	93747	71.5	6.35	-0.0006	12847	89.25	CIAYAESHDQSIVGDK
Q0D9D0	Os06g0726400 protein OS=Oryza sativa subsp. japonica GN=SBE1 PE=2 SV=1	93747	71.5	6.35	0.001	12850	24.14	CIAYAESHDQSIVGDK
Q0D9D0	Os06g0726400 protein OS=Oryza sativa subsp. japonica GN=SBE1 PE=2 SV=1	93747	71.5	6.35	0.0013	13415	32.33	FDGVTSMLYHHHGINK
Q0D9D0	Os06g0726400 protein OS=Oryza sativa subsp. japonica GN=SBE1 PE=2 SV=1	93747	71.5	6.35	-0.0011	14230	23.25	FGAPYDGVHWDPPACER
Q0D9D0	Os06g0726400 protein OS=Oryza sativa subsp. japonica GN=SBE1 PE=2 SV=1	93747	71.5	6.35	-0.0006	14231	40.57	FGAPYDGVHWDPPACER
Q0D9D0	Os06g0726400 protein OS=Oryza sativa subsp. japonica GN=SBE1 PE=2 SV=1	93747	71.5	6.35	-0.0003	14232	39.33	FGAPYDGVHWDPPACER
Q0D9D0	Os06g0726400 protein OS=Oryza sativa subsp. japonica GN=SBE1 PE=2 SV=1	93747	71.5	6.35	-0.0003	14555	97.17	EMYTGMSDLQPASPTINR
Q0D9D0	Os06g0726400 protein OS=Oryza sativa subsp. japonica GN=SBE1 PE=2 SV=1	93747	71.5	6.35	-0.0066	14776	64.9	EMYTGMSDLQPASPTINR
Q0D9D0	Os06g0726400 protein OS=Oryza sativa subsp. japonica GN=SBE1 PE=2 SV=1	93747	71.5	6.35	0.0017	14777	77.67	EMYTGMSDLQPASPTINR
Q0D9D0	Os06g0726400 protein OS=Oryza sativa subsp. japonica GN=SBE1 PE=2 SV=1	93747	71.5	6.35	-0.002	15847	74.03	IYEAHVGMSGEEPEVSTYR
Q0D9D0	Os06g0726400 protein OS=Oryza sativa subsp. japonica GN=SBE1 PE=2 SV=1	93747	71.5	6.35	-0.0013	15849	57.38	IYEAHVGMSGEEPEVSTYR
Q0D9D0	Os06g0726400 protein OS=Oryza sativa subsp. japonica GN=SBE1 PE=2 SV=1	93747	71.5	6.35	-0.0008	15850	46.99	IYEAHVGMSGEEPEVSTYR
Q0D9D0	Os06g0726400 protein OS=Oryza sativa subsp. japonica GN=SBE1 PE=2 SV=1	93747	71.5	6.35	0.0007	15851	54.47	IYEAHVGMSGEEPEVSTYR
Q0D9D0	Os06g0726400 protein OS=Oryza sativa subsp. japonica GN=SBE1 PE=2 SV=1	93747	71.5	6.35	0.0014	15853	77.14	IYEAHVGMSGEEPEVSTYR
Q0D9D0	Os06g0726400 protein OS=Oryza sativa subsp. japonica GN=SBE1 PE=2 SV=1	93747	71.5	6.35	0.0022	15854	91.5	IYEAHVGMSGEEPEVSTYR
Q0D9D0	Os06g0726400 protein OS=Oryza sativa subsp. japonica GN=SBE1 PE=2 SV=1	93747	71.5	6.35	0.0069	15855	32.01	IYEAHVGMSGEEPEVSTYR
Q0D9D0	Os06g0726400 protein OS=Oryza sativa subsp. japonica GN=SBE1 PE=2 SV=1	93747	71.5	6.35	-0.0005	16112	39.61	IYEAHVGMSGEEPEVSTYR
Q0D9D0	Os06g0726400 protein OS=Oryza sativa subsp. japonica GN=SBE1 PE=2 SV=1	93747	71.5	6.35	0.0007	16113	83.46	IYEAHVGMSGEEPEVSTYR
Q0D9D0	Os06g0726400 protein OS=Oryza sativa subsp. japonica GN=SBE1 PE=2 SV=1	93747	71.5	6.35	0.0031	16116	92.26	LLPEATIVAEDVSGMPVLCR
Q0D9D0	Os06g0726400 protein OS=Oryza sativa subsp. japonica GN=SBE1 PE=2 SV=1	93747	71.5	6.35	0.0045	16117	53.63	LLPEATIVAEDVSGMPVLCR
Q0D9D0	Os06g0726400 protein OS=Oryza sativa subsp. japonica GN=SBE1 PE=2 SV=1	93747	71.5	6.35	-0.0086	16695	93.51	IVTEYIDVEATSGETISGGWK
Q0D9D0	Os06g0726400 protein OS=Oryza sativa subsp. japonica GN=SBE1 PE=2 SV=1	93747	71.5	6.35	-0.0067	16696	95.49	IVTEYIDVEATSGETISGGWK
Q0D9D0	Os06g0726400 protein OS=Oryza sativa subsp. japonica GN=SBE1 PE=2 SV=1	93747	71.5	6.35	-0.0054	16697	36.58	IVTEYIDVEATSGETISGGWK
Q0D9D0	Os06g0726400 protein OS=Oryza sativa subsp. japonica GN=SBE1 PE=2 SV=1	93747	71.5	6.35	-0.0045	16698	126.71	IVTEYIDVEATSGETISGGWK
Q0D9D0	Os06g0726400 protein OS=Oryza sativa subsp. japonica GN=SBE1 PE=2 SV=1	93747	71.5	6.35	-0.0013	16699	83.51	IVTEYIDVEATSGETISGGWK
Q0D9D0	Os06g0726400 protein OS=Oryza sativa subsp. japonica GN=SBE1 PE=2 SV=1	93747	71.5	6.35	-0.0006	16700	100.61	IVTEYIDVEATSGETISGGWK
Q0D9D0	Os06g0726400 protein OS=Oryza sativa subsp. japonica GN=SBE1 PE=2 SV=1	93747	71.5	6.35	-0.0003	16701	87.44	IVTEYIDVEATSGETISGGWK
Q0D9D0	Os06g0726400 protein OS=Oryza sativa subsp. japonica GN=SBE1 PE=2 SV=1	93747	71.5	6.35	-0.0003	16702	72.68	IVTEYIDVEATSGETISGGWK
Q0D9D0	Os06g0726400 protein OS=Oryza sativa subsp. japonica GN=SBE1 PE=2 SV=1	93747	71.5	6.35	-0.0003	16703	68.94	IVTEYIDVEATSGETISGGWK
Q0D9D0	Os06g0726400 protein OS=Oryza sativa subsp. japonica GN=SBE1 PE=2 SV=1	93747	71.5	6.35	0.0005	16704	37.47	IVTEYIDVEATSGETISGGWK
Q0D9D0	Os06g0726400 protein OS=Oryza sativa subsp. japonica GN=SBE1 PE=2 SV=1	93747	71.5	6.35	0.0007	16705	80.55	IVTEYIDVEATSGETISGGWK
Q0D9D0	Os06g0726400 protein OS=Oryza sativa subsp. japonica GN=SBE1 PE=2 SV=1	93747	71.5	6.35	0.0007	16706	86.4	IVTEYIDVEATSGETISGGWK
Q0D9D0	Os06g0726400 protein OS=Oryza sativa subsp. japonica GN=SBE1 PE=2 SV=1	93747	71.5	6.35	0.0009	16707	95.15	IVTEYIDVEATSGETISGGWK
Q0D9D0	Os06g0726400 protein OS=Oryza sativa subsp. japonica GN=SBE1 PE=2 SV=1	93747	71.5	6.35	0.0016	16708	100.18	IVTEYIDVEATSGETISGGWK
Q0D9D0	Os06g0726400 protein OS=Oryza sativa subsp. japonica GN=SBE1 PE=2 SV=1	93747	71.5	6.35	0.0017	16709	60.39	IVTEYIDVEATSGETISGGWK
Q0D9D0	Os06g0726400 protein OS=Oryza sativa subsp. japonica GN=SBE1 PE=2 SV=1	93747	71.5	6.35	0.0019	16710	95.87	IVTEYIDVEATSGETISGGWK
Q0D9D0	Os06g0726400 protein OS=Oryza sativa subsp. japonica GN=SBE1 PE=2 SV=1	93747	71.5	6.35	0.0034	16711	24.16	IVTEYIDVEATSGETISGGWK
Q0D9D0	Os06g0726400 protein OS=Oryza sativa subsp. japonica GN=SBE1 PE=2 SV=1	93747	71.5	6.35	0.0036	16712	102.51	IVTEYIDVEATSGETISGGWK
Q0D9D0	Os06g0726400 protein OS=Oryza sativa subsp. japonica GN=SBE1 PE=2 SV=1	93747	71.5	6.35	0.0038	16713	84.27	IVTEYIDVEATSGETISGGWK
Q0D9D0	Os06g0726400 protein OS=Oryza sativa subsp. japonica GN=SBE1 PE=2 SV=1	93747	71.5	6.35	0.004	16714	62.85	IVTEYIDVEATSGETISGGWK
Q0D9D0	Os06g0726400 protein OS=Oryza sativa subsp. japonica GN=SBE1 PE=2 SV=1	93747	71.5	6.35	0.0077	16715	71.35	IVTEYIDVEATSGETISGGWK
Q0D9D0	Os06g0726400 protein OS=Oryza sativa subsp. japonica GN=SBE1 PE=2 SV=1	93747	71.5	6.35	0.0116	16716	84.36	IVTEYIDVEATSGETISGGWK
Q0D9D0	Os06g0726400 protein OS=Oryza sativa subsp. japonica GN=SBE1 PE=2 SV=1	93747	71.5	6.35	-0.0008	16968	32.78	TMVTVVEEVDHLPIYDLDPK
Q0D9D0	Os06g0726400 protein OS=Oryza sativa subsp. japonica GN=SBE1 PE=2 SV=1	93747	71.5	6.35	-0.0003	16969	63.6	TMVTVVEEVDHLPIYDLDPK
Q0D9D0	Os06g0726400 protein OS=Oryza sativa subsp. japonica GN=SBE1 PE=2 SV=1	93747	71.5	6.35	0	16970	26.64	TMVTVVEEVDHLPIYDLDPK
Q0D9D0	Os06g0726400 protein OS=Oryza sativa subsp. japonica GN=SBE1 PE=2 SV=1	93747	71.5	6.35	0.0005	16972	23.17	TMVTVVEEVDHLPIYDLDPK
Q0D9D0	Os06g0726400 protein OS=Oryza sativa subsp. japonica GN=SBE1 PE=2 SV=1	93747	71.5	6.35	0.0007	16973	64.59	TMVTVVEEVDHLPIYDLDPK
Q0D9D0	Os06g0726400 protein OS=Oryza sativa subsp. japonica GN=SBE1 PE=2 SV=1	93747	71.5	6.35	0.0011	16974	27.6	TMVTVVEEVDHLPIYDLDPK
Q0D9D0	Os06g0726400 protein OS=Oryza sativa subsp. japonica GN=SBE1 PE=2 SV=1	93747	71.5	6.35	0.0017	16975	59.55	TMVTVVEEVDHLPIYDLDPK
Q0D9D0	Os06g0726400 protein OS=Oryza sativa subsp. japonica GN=SBE1 PE=2 SV=1	93747	71.5	6.35	0.0036	17028	52.35	TMVTVVEEVDHLPIYDLDPK
Q0D9D0	Os06g0726400 protein OS=Oryza sativa subsp. japonica GN=SBE1 PE=2 SV=1	93747	71.5	6.35	-0.0005	17520	50.54	EWAPAAQEAQLIGEFNNWNGAK
Q0D9D0	Os06g0726400 protein OS=Oryza sativa subsp. japonica GN=SBE1 PE=2 SV=1	93747	71.5	6.35	0.0054	17521	96.31	EWAPAAQEAQLIGEFNNWNGAK
Q0D9D0	Os06g0726400 protein OS=Oryza sativa subsp. japonica GN=SBE1 PE=2 SV=1	93747	71.5	6.35	-0.0072	18196	114.51	YMNAFDQAMNALEEEFSFLSSSK
Q0D9D0	Os06g0726400 protein OS=Oryza sativa subsp. japonica GN=SBE1 PE=2 SV=1	93747	71.5	6.35	0.0007	18197	58.38	YMNAFDQAMNALEEEFSFLSSSK
Q0D9D0	Os06g0726400 protein OS=Oryza sativa subsp. japonica GN=SBE1 PE=2 SV=1	93747	71.5	6.35	0.0014	18198	122.19	YMNAFDQAMNALEEEFSFLSSSK
Q0D9D0	Os06g0726400 protein OS=Oryza sativa subsp. japonica GN=SBE1 PE=2 SV=1	93747	71.5	6.35	0.0066	18199	81.51	YMNAFDQAMNALEEEFSFLSSSK
Q0D9D0	Os06g0726400 protein OS=Oryza sativa subsp. japonica GN=SBE1 PE=2 SV=1	93747	71.5	6.35	0.0012	19075	28.2	EYFSLDTDVDAIVYMMLANHLMHK
Q0D9D0	Os06g0726400 protein OS=Oryza sativa subsp. japonica GN=SBE1 PE=2 SV=1	93747	71.5	6.35	-0.0052	19107	28.47	EYFSLDTDVDAIVYMMLANHLMHK
Q0D9D0	Os06g0726400 protein OS=Oryza sativa subsp. japonica GN=SBE1 PE=2 SV=1	93747	71.5	6.35	-0.0048	19535	34.35	TIAFLLMDKEMYTGMSDLQPASPTINR
Q0D9D0	Os06g0726400 protein OS=Oryza sativa subsp. japonica GN=SBE1 PE=2 SV=1	93747	71.5	6.35	-0.004	19536	56.3	TIAFLLMDKEMYTGMSDLQPASPTINR
Q0D9D0	Os06g0726400 protein OS=Oryza sativa subsp. japonica GN=SBE1 PE=2 SV=1	93747	71.5	6.35	0	19537	64.09	TIAFLLMDKEMYTGMSDLQPASPTINR
Q0D9D0	Os06g0726400 protein OS=Oryza sativa subsp. japonica GN=SBE1 PE=2 SV=1	93747	71.5	6.35	0.0124	19538	107.69	TIAFLLMDKEMYTGMSDLQPASPTINR
Q0D9D0	Os06g0726400 protein OS=Oryza sativa subsp. japonica GN=SBE1 PE=2 SV=1	93747	71.5	6.35	0.0127	19539	52.53	TIAFLLMDKEMYTGMSDLQPASPTINR
Q0D9D0	Os06g0726400 protein OS=Oryza sativa subsp. japonica GN=SBE1 PE=2 SV=1	93747	71.5	6.35	-0.0015	19559	35.54	TIAFLLMDKEMYTGMSDLQPASPTINR
Q0D9D0	Os06g0726400 protein OS=Oryza sativa subsp. japonica GN=SBE1 PE=2 SV=1	93747	71.5	6.35	-0.0104	19809	56.64	VGHDVDHFTSPEGMPGVPETNFNNRPNSFK
Q0D9D0	Os06g0726400 protein OS=Oryza sativa subsp. japonica GN=SBE1 PE=2 SV=1	93747	71.5	6.35	0.001	19811	39.19	VGHDVDHFTSPEGMPGVPETNFNNRPNSFK
Q0D9D0	Os06g0726400 protein OS=Oryza sativa subsp. japonica GN=SBE1 PE=2 SV=1	93747	71.5	6.35	0.007	19812	31.94	VGHDVDHFTSPEGMPGVPETNFNNRPNSFK
Q0D9D0	Os06g0726400 protein OS=Oryza sativa subsp. japonica GN=SBE1 PE=2 SV=1	93747	71.5	6.35	0.0117	19847	34.05	VGHDVDHFTSPEGMPGVPETNFNNRPNSFK
Q0D9D0	Os06g0726400 protein OS=Oryza sativa subsp. japonica GN=SBE1 PE=2 SV=1	93747	71.5	6.35	0.0022	19980	52	LLPEATIVAEDVSGMPVLCRPVDEGGVGFDFR
Q0D9D0	Os06g0726400 protein OS=Oryza sativa subsp. japonica GN=SBE1 PE=2 SV=1	93747	71.5	6.35	0.0056	19981	27.12	LLPEATIVAEDVSGMPVLCRPVDEGGVGFDFR
Q0D9D0	Os06g0726400 protein OS=Oryza sativa subsp. japonica GN=SBE1 PE=2 SV=1	93747	71.5	6.35	0.0028	19998	24.6	LLPEATIVAEDVSGMPVLCRPVDEGGVGFDFR
Q0D9D0	Os06g0726400 protein OS=Oryza sativa subsp. japonica GN=SBE1 PE=2 SV=1	93747	71.5	6.35	0.0049	19999	22.81	LLPEATIVAEDVSGMPVLCRPVDEGGVGFDFR
Q0D9D0	Os06g0726400 protein OS=Oryza sativa subsp. japonica GN=SBE1 PE=2 SV=1	93747	71.5	6.35	0.0024	20097	75.37	GFTGNYKEYFSLDTDVDAIVYMMLANHLMHK
Q0D9D0	Os06g0726400 protein OS=Oryza sativa subsp. japonica GN=SBE1 PE=2 SV=1	93747	71.5	6.35	0.0006	20294	56.56	ANNYNTVQLMAIMEHSYYASFGYHVTNFFAVSSR
Q0D9D0	Os06g0726400 protein OS=Oryza sativa subsp. japonica GN=SBE1 PE=2 SV=1	93747	71.5	6.35	0.002	20346	39.44	VLMDVVHSHASNNVTDGLNGYDVGQNTHESYFHTGDR
Q9AUV8	Phosphorylase OS=Oryza sativa subsp. japonica GN=OSJNBa0040E01.3 PE=3 SV=1	106613	59.6	5.64	0.0001	11	45.54	ILIDVK
Q9AUV8	Phosphorylase OS=Oryza sativa subsp. japonica GN=OSJNBa0040E01.3 PE=3 SV=1	106613	59.6	5.64	0	438	30.31	VCIFGGK
Q9AUV8	Phosphorylase OS=Oryza sativa subsp. japonica GN=OSJNBa0040E01.3 PE=3 SV=1	106613	59.6	5.64	0.0003	439	53.86	VCIFGGK
Q9AUV8	Phosphorylase OS=Oryza sativa subsp. japonica GN=OSJNBa0040E01.3 PE=3 SV=1	106613	59.6	5.64	0.0004	878	67.99	INSFVPR
Q9AUV8	Phosphorylase OS=Oryza sativa subsp. japonica GN=OSJNBa0040E01.3 PE=3 SV=1	106613	59.6	5.64	0	1170	49.4	HVEIIEK
Q9AUV8	Phosphorylase OS=Oryza sativa subsp. japonica GN=OSJNBa0040E01.3 PE=3 SV=1	106613	59.6	5.64	0.0003	1334	21.95	YKHGLFK
Q9AUV8	Phosphorylase OS=Oryza sativa subsp. japonica GN=OSJNBa0040E01.3 PE=3 SV=1	106613	59.6	5.64	0.0001	1454	38.53	TDVSYPVK
Q9AUV8	Phosphorylase OS=Oryza sativa subsp. japonica GN=OSJNBa0040E01.3 PE=3 SV=1	106613	59.6	5.64	-0.0005	1480	20.74	ADYFLVGK
Q9AUV8	Phosphorylase OS=Oryza sativa subsp. japonica GN=OSJNBa0040E01.3 PE=3 SV=1	106613	59.6	5.64	0.0003	2265	40.37	AFATYVQAK
Q9AUV8	Phosphorylase OS=Oryza sativa subsp. japonica GN=OSJNBa0040E01.3 PE=3 SV=1	106613	59.6	5.64	0.0001	3864	40.57	YGTEDTSLLK
Q9AUV8	Phosphorylase OS=Oryza sativa subsp. japonica GN=OSJNBa0040E01.3 PE=3 SV=1	106613	59.6	5.64	0.0008	4299	56.8	MSILNTASSSK
Q9AUV8	Phosphorylase OS=Oryza sativa subsp. japonica GN=OSJNBa0040E01.3 PE=3 SV=1	106613	59.6	5.64	-0.0001	4691	21.54	MHWIGGENIK
Q9AUV8	Phosphorylase OS=Oryza sativa subsp. japonica GN=OSJNBa0040E01.3 PE=3 SV=1	106613	59.6	5.64	0.0007	4692	22	MHWIGGENIK
Q9AUV8	Phosphorylase OS=Oryza sativa subsp. japonica GN=OSJNBa0040E01.3 PE=3 SV=1	106613	59.6	5.64	0.0012	4892	35.71	MHWIGGENIK
Q9AUV8	Phosphorylase OS=Oryza sativa subsp. japonica GN=OSJNBa0040E01.3 PE=3 SV=1	106613	59.6	5.64	-0.0011	5098	27.98	SLEPSVVVEEK
Q9AUV8	Phosphorylase OS=Oryza sativa subsp. japonica GN=OSJNBa0040E01.3 PE=3 SV=1	106613	59.6	5.64	0.0004	5652	39.52	YGTEDTSLLKK
Q9AUV8	Phosphorylase OS=Oryza sativa subsp. japonica GN=OSJNBa0040E01.3 PE=3 SV=1	106613	59.6	5.64	-0.0024	6387	45.75	QLLNILGIVYR
Q9AUV8	Phosphorylase OS=Oryza sativa subsp. japonica GN=OSJNBa0040E01.3 PE=3 SV=1	106613	59.6	5.64	-0.0008	6388	73.55	QLLNILGIVYR
Q9AUV8	Phosphorylase OS=Oryza sativa subsp. japonica GN=OSJNBa0040E01.3 PE=3 SV=1	106613	59.6	5.64	0.0002	6389	60.57	QLLNILGIVYR
Q9AUV8	Phosphorylase OS=Oryza sativa subsp. japonica GN=OSJNBa0040E01.3 PE=3 SV=1	106613	59.6	5.64	-0.0002	6510	22.51	VVAHDIPIPGYK
Q9AUV8	Phosphorylase OS=Oryza sativa subsp. japonica GN=OSJNBa0040E01.3 PE=3 SV=1	106613	59.6	5.64	0.0009	6512	64.15	VVAHDIPIPGYK
Q9AUV8	Phosphorylase OS=Oryza sativa subsp. japonica GN=OSJNBa0040E01.3 PE=3 SV=1	106613	59.6	5.64	0.0009	6513	39	VVAHDIPIPGYK
Q9AUV8	Phosphorylase OS=Oryza sativa subsp. japonica GN=OSJNBa0040E01.3 PE=3 SV=1	106613	59.6	5.64	0.0013	6514	53.04	VVAHDIPIPGYK
Q9AUV8	Phosphorylase OS=Oryza sativa subsp. japonica GN=OSJNBa0040E01.3 PE=3 SV=1	106613	59.6	5.64	0.0007	6516	36.92	DIWDIKPVILP
Q9AUV8	Phosphorylase OS=Oryza sativa subsp. japonica GN=OSJNBa0040E01.3 PE=3 SV=1	106613	59.6	5.64	-0.0001	7080	72.32	IDGELMNIIISK
Q9AUV8	Phosphorylase OS=Oryza sativa subsp. japonica GN=OSJNBa0040E01.3 PE=3 SV=1	106613	59.6	5.64	0.002	7081	52.25	IDGELMNIIISK
Q9AUV8	Phosphorylase OS=Oryza sativa subsp. japonica GN=OSJNBa0040E01.3 PE=3 SV=1	106613	59.6	5.64	0.0058	7082	49.11	IDGELMNIIISK
Q9AUV8	Phosphorylase OS=Oryza sativa subsp. japonica GN=OSJNBa0040E01.3 PE=3 SV=1	106613	59.6	5.64	-0.0004	7327	46.41	IDGELMNIIISK
Q9AUV8	Phosphorylase OS=Oryza sativa subsp. japonica GN=OSJNBa0040E01.3 PE=3 SV=1	106613	59.6	5.64	-0.0018	7606	63.3	FCNPELSAIISK
Q9AUV8	Phosphorylase OS=Oryza sativa subsp. japonica GN=OSJNBa0040E01.3 PE=3 SV=1	106613	59.6	5.64	-0.0014	7607	53.01	FCNPELSAIISK
Q9AUV8	Phosphorylase OS=Oryza sativa subsp. japonica GN=OSJNBa0040E01.3 PE=3 SV=1	106613	59.6	5.64	0.0013	8098	38.85	DFPSYIECQEK
Q9AUV8	Phosphorylase OS=Oryza sativa subsp. japonica GN=OSJNBa0040E01.3 PE=3 SV=1	106613	59.6	5.64	0.0013	8099	44.53	DFPSYIECQEK
Q9AUV8	Phosphorylase OS=Oryza sativa subsp. japonica GN=OSJNBa0040E01.3 PE=3 SV=1	106613	59.6	5.64	0.0006	8230	22.43	ILDNIDLPDSIAK
Q9AUV8	Phosphorylase OS=Oryza sativa subsp. japonica GN=OSJNBa0040E01.3 PE=3 SV=1	106613	59.6	5.64	0.0036	8231	21.51	ILDNIDLPDSIAK
Q9AUV8	Phosphorylase OS=Oryza sativa subsp. japonica GN=OSJNBa0040E01.3 PE=3 SV=1	106613	59.6	5.64	-0.0015	8371	51.72	AGDSLSWEDFPSK
Q9AUV8	Phosphorylase OS=Oryza sativa subsp. japonica GN=OSJNBa0040E01.3 PE=3 SV=1	106613	59.6	5.64	-0.0006	8372	39	AGDSLSWEDFPSK
Q9AUV8	Phosphorylase OS=Oryza sativa subsp. japonica GN=OSJNBa0040E01.3 PE=3 SV=1	106613	59.6	5.64	-0.0001	9389	74.19	FADDEDLQSEWR
Q9AUV8	Phosphorylase OS=Oryza sativa subsp. japonica GN=OSJNBa0040E01.3 PE=3 SV=1	106613	59.6	5.64	-0.005	9927	39.33	WIGSDDWVLNTDK
Q9AUV8	Phosphorylase OS=Oryza sativa subsp. japonica GN=OSJNBa0040E01.3 PE=3 SV=1	106613	59.6	5.64	0.0003	9928	42.95	GLSWNEAWSITER
Q9AUV8	Phosphorylase OS=Oryza sativa subsp. japonica GN=OSJNBa0040E01.3 PE=3 SV=1	106613	59.6	5.64	-0.0019	10534	21.03	RAGDSLSWEDFPSK
Q9AUV8	Phosphorylase OS=Oryza sativa subsp. japonica GN=OSJNBa0040E01.3 PE=3 SV=1	106613	59.6	5.64	-0.0002	10535	27.4	RAGDSLSWEDFPSK
Q9AUV8	Phosphorylase OS=Oryza sativa subsp. japonica GN=OSJNBa0040E01.3 PE=3 SV=1	106613	59.6	5.64	-0.007	10681	47.55	QAYYLSMEFLQGR
Q9AUV8	Phosphorylase OS=Oryza sativa subsp. japonica GN=OSJNBa0040E01.3 PE=3 SV=1	106613	59.6	5.64	-0.0061	10682	74.66	QAYYLSMEFLQGR
Q9AUV8	Phosphorylase OS=Oryza sativa subsp. japonica GN=OSJNBa0040E01.3 PE=3 SV=1	106613	59.6	5.64	-0.0027	10683	82.84	QAYYLSMEFLQGR
Q9AUV8	Phosphorylase OS=Oryza sativa subsp. japonica GN=OSJNBa0040E01.3 PE=3 SV=1	106613	59.6	5.64	-0.005	10868	61.94	QAYYLSMEFLQGR
Q9AUV8	Phosphorylase OS=Oryza sativa subsp. japonica GN=OSJNBa0040E01.3 PE=3 SV=1	106613	59.6	5.64	-0.0032	11046	43.27	KFADDEDLQSEWR
Q9AUV8	Phosphorylase OS=Oryza sativa subsp. japonica GN=OSJNBa0040E01.3 PE=3 SV=1	106613	59.6	5.64	-0.0022	11047	98.92	KFADDEDLQSEWR
Q9AUV8	Phosphorylase OS=Oryza sativa subsp. japonica GN=OSJNBa0040E01.3 PE=3 SV=1	106613	59.6	5.64	0.0021	12478	21.15	EDVFNSFYEMWPAK
Q9AUV8	Phosphorylase OS=Oryza sativa subsp. japonica GN=OSJNBa0040E01.3 PE=3 SV=1	106613	59.6	5.64	0.0049	12541	58.88	TGYIVSPDAMFDVQVK
Q9AUV8	Phosphorylase OS=Oryza sativa subsp. japonica GN=OSJNBa0040E01.3 PE=3 SV=1	106613	59.6	5.64	0.0076	12754	54.36	TGYIVSPDAMFDVQVK
Q9AUV8	Phosphorylase OS=Oryza sativa subsp. japonica GN=OSJNBa0040E01.3 PE=3 SV=1	106613	59.6	5.64	-0.0025	12757	65.49	TVAYTNHTVLPEALEK
Q9AUV8	Phosphorylase OS=Oryza sativa subsp. japonica GN=OSJNBa0040E01.3 PE=3 SV=1	106613	59.6	5.64	-0.0016	12758	20.2	TVAYTNHTVLPEALEK
Q9AUV8	Phosphorylase OS=Oryza sativa subsp. japonica GN=OSJNBa0040E01.3 PE=3 SV=1	106613	59.6	5.64	-0.0013	12759	48.13	TVAYTNHTVLPEALEK
Q9AUV8	Phosphorylase OS=Oryza sativa subsp. japonica GN=OSJNBa0040E01.3 PE=3 SV=1	106613	59.6	5.64	0.0021	12760	42.88	TVAYTNHTVLPEALEK
Q9AUV8	Phosphorylase OS=Oryza sativa subsp. japonica GN=OSJNBa0040E01.3 PE=3 SV=1	106613	59.6	5.64	-0.0102	15523	64.5	WIGSDDWVLNTDKLAELK
Q9AUV8	Phosphorylase OS=Oryza sativa subsp. japonica GN=OSJNBa0040E01.3 PE=3 SV=1	106613	59.6	5.64	0.0001	15524	29.09	WIGSDDWVLNTDKLAELK
Q9AUV8	Phosphorylase OS=Oryza sativa subsp. japonica GN=OSJNBa0040E01.3 PE=3 SV=1	106613	59.6	5.64	0.0013	15540	48.64	HHAEFTPVFSPEHFSPLK
Q9AUV8	Phosphorylase OS=Oryza sativa subsp. japonica GN=OSJNBa0040E01.3 PE=3 SV=1	106613	59.6	5.64	0.0015	15541	53.33	HHAEFTPVFSPEHFSPLK
Q9AUV8	Phosphorylase OS=Oryza sativa subsp. japonica GN=OSJNBa0040E01.3 PE=3 SV=1	106613	59.6	5.64	0.0018	15542	21.07	HHAEFTPVFSPEHFSPLK
Q9AUV8	Phosphorylase OS=Oryza sativa subsp. japonica GN=OSJNBa0040E01.3 PE=3 SV=1	106613	59.6	5.64	0.0026	15543	38.23	HHAEFTPVFSPEHFSPLK
Q9AUV8	Phosphorylase OS=Oryza sativa subsp. japonica GN=OSJNBa0040E01.3 PE=3 SV=1	106613	59.6	5.64	0.0027	15544	60.07	HHAEFTPVFSPEHFSPLK
Q9AUV8	Phosphorylase OS=Oryza sativa subsp. japonica GN=OSJNBa0040E01.3 PE=3 SV=1	106613	59.6	5.64	0.0066	15545	66.49	HHAEFTPVFSPEHFSPLK
Q9AUV8	Phosphorylase OS=Oryza sativa subsp. japonica GN=OSJNBa0040E01.3 PE=3 SV=1	106613	59.6	5.64	0.0019	16097	43.67	FITDVAATVNHDPEIGDLLK
Q9AUV8	Phosphorylase OS=Oryza sativa subsp. japonica GN=OSJNBa0040E01.3 PE=3 SV=1	106613	59.6	5.64	-0.0023	16558	64.06	VAVQMNDTHPTLCIPELMR
Q9AUV8	Phosphorylase OS=Oryza sativa subsp. japonica GN=OSJNBa0040E01.3 PE=3 SV=1	106613	59.6	5.64	-0.0022	16559	40.23	VAVQMNDTHPTLCIPELMR
Q9AUV8	Phosphorylase OS=Oryza sativa subsp. japonica GN=OSJNBa0040E01.3 PE=3 SV=1	106613	59.6	5.64	-0.0022	16560	82.71	VAVQMNDTHPTLCIPELMR
Q9AUV8	Phosphorylase OS=Oryza sativa subsp. japonica GN=OSJNBa0040E01.3 PE=3 SV=1	106613	59.6	5.64	0.0019	17139	54.39	SVLDTLIMNWNATYDYYDR
Q9AUV8	Phosphorylase OS=Oryza sativa subsp. japonica GN=OSJNBa0040E01.3 PE=3 SV=1	106613	59.6	5.64	0.0077	17140	97.69	SVLDTLIMNWNATYDYYDR
Q9AUV8	Phosphorylase OS=Oryza sativa subsp. japonica GN=OSJNBa0040E01.3 PE=3 SV=1	106613	59.6	5.64	-0.0047	17238	54.7	SVLDTLIMNWNATYDYYDR
Q9AUV8	Phosphorylase OS=Oryza sativa subsp. japonica GN=OSJNBa0040E01.3 PE=3 SV=1	106613	59.6	5.64	0.0009	17583	44.49	EEVGEENFFLFGAEAHEIAGLR
Q9AUV8	Phosphorylase OS=Oryza sativa subsp. japonica GN=OSJNBa0040E01.3 PE=3 SV=1	106613	59.6	5.64	-0.0016	17627	97.27	LASCFLDSLATLNYPAWGYGLR
Q9AUV8	Phosphorylase OS=Oryza sativa subsp. japonica GN=OSJNBa0040E01.3 PE=3 SV=1	106613	59.6	5.64	0.0074	17628	150.43	LASCFLDSLATLNYPAWGYGLR
Q9AUV8	Phosphorylase OS=Oryza sativa subsp. japonica GN=OSJNBa0040E01.3 PE=3 SV=1	106613	59.6	5.64	0.0009	17697	91.51	DGQEEVAENWLEMGNPWEIVR
Q9AUV8	Phosphorylase OS=Oryza sativa subsp. japonica GN=OSJNBa0040E01.3 PE=3 SV=1	106613	59.6	5.64	0.0009	17698	89.53	DGQEEVAENWLEMGNPWEIVR
Q9AUV8	Phosphorylase OS=Oryza sativa subsp. japonica GN=OSJNBa0040E01.3 PE=3 SV=1	106613	59.6	5.64	0.0015	17743	56.75	DGQEEVAENWLEMGNPWEIVR
Q9AUV8	Phosphorylase OS=Oryza sativa subsp. japonica GN=OSJNBa0040E01.3 PE=3 SV=1	106613	59.6	5.64	-0.0001	17943	176.89	SGVFGTYNYDDLMGSLEGNEGYGR
Q9AUV8	Phosphorylase OS=Oryza sativa subsp. japonica GN=OSJNBa0040E01.3 PE=3 SV=1	106613	59.6	5.64	0.0005	17944	26.43	SGVFGTYNYDDLMGSLEGNEGYGR
Q9AUV8	Phosphorylase OS=Oryza sativa subsp. japonica GN=OSJNBa0040E01.3 PE=3 SV=1	106613	59.6	5.64	0.0072	17945	101.34	SGVFGTYNYDDLMGSLEGNEGYGR
Q9AUV8	Phosphorylase OS=Oryza sativa subsp. japonica GN=OSJNBa0040E01.3 PE=3 SV=1	106613	59.6	5.64	0.0081	17946	36.92	SGVFGTYNYDDLMGSLEGNEGYGR
Q9AUV8	Phosphorylase OS=Oryza sativa subsp. japonica GN=OSJNBa0040E01.3 PE=3 SV=1	106613	59.6	5.64	0.004	18006	111.99	SGVFGTYNYDDLMGSLEGNEGYGR
Q9AUV8	Phosphorylase OS=Oryza sativa subsp. japonica GN=OSJNBa0040E01.3 PE=3 SV=1	106613	59.6	5.64	0.0005	19298	70.62	GVQGSVSPEEEISSVLNSIDSSTIASNIK
Q9AUV8	Phosphorylase OS=Oryza sativa subsp. japonica GN=OSJNBa0040E01.3 PE=3 SV=1	106613	59.6	5.64	0.0039	19299	162.3	GVQGSVSPEEEISSVLNSIDSSTIASNIK
Q9AUV8	Phosphorylase OS=Oryza sativa subsp. japonica GN=OSJNBa0040E01.3 PE=3 SV=1	106613	59.6	5.64	-0.0047	20104	49.94	LWSTTVPSQDFDLEAFNAGDHASAYEAHLNAEK
Q9AUV8	Phosphorylase OS=Oryza sativa subsp. japonica GN=OSJNBa0040E01.3 PE=3 SV=1	106613	59.6	5.64	0.0048	20106	54.31	LWSTTVPSQDFDLEAFNAGDHASAYEAHLNAEK
Q9AUV8	Phosphorylase OS=Oryza sativa subsp. japonica GN=OSJNBa0040E01.3 PE=3 SV=1	106613	59.6	5.64	-0.0072	20331	27.11	VVFIPDYNVSVAEALIPASELSQHISTAGMEASGTSNMK
Q9AUV8	Phosphorylase OS=Oryza sativa subsp. japonica GN=OSJNBa0040E01.3 PE=3 SV=1	106613	59.6	5.64	0.0118	20332	72.6	VVFIPDYNVSVAEALIPASELSQHISTAGMEASGTSNMK
Q7X834	OSJNBa0019G23.2 protein OS=Oryza sativa subsp. japonica GN=OSJNBa0019G23.2 PE=4 SV=2	107032	59	5.82	-0.0007	569	29.44	AYWVTR
Q7X834	OSJNBa0019G23.2 protein OS=Oryza sativa subsp. japonica GN=OSJNBa0019G23.2 PE=4 SV=2	107032	59	5.82	0.0004	1127	29.59	LENPSFR
Q7X834	OSJNBa0019G23.2 protein OS=Oryza sativa subsp. japonica GN=OSJNBa0019G23.2 PE=4 SV=2	107032	59	5.82	0.0001	1180	45.77	YSSPLFR
Q7X834	OSJNBa0019G23.2 protein OS=Oryza sativa subsp. japonica GN=OSJNBa0019G23.2 PE=4 SV=2	107032	59	5.82	0.0002	1181	50.87	YSSPLFR
Q7X834	OSJNBa0019G23.2 protein OS=Oryza sativa subsp. japonica GN=OSJNBa0019G23.2 PE=4 SV=2	107032	59	5.82	-0.0003	1887	35.12	QMVQALNR
Q7X834	OSJNBa0019G23.2 protein OS=Oryza sativa subsp. japonica GN=OSJNBa0019G23.2 PE=4 SV=2	107032	59	5.82	0.0001	2092	34.67	IVPGYYLR
Q7X834	OSJNBa0019G23.2 protein OS=Oryza sativa subsp. japonica GN=OSJNBa0019G23.2 PE=4 SV=2	107032	59	5.82	0.0019	3048	59.92	TPIGLSIDEK
Q7X834	OSJNBa0019G23.2 protein OS=Oryza sativa subsp. japonica GN=OSJNBa0019G23.2 PE=4 SV=2	107032	59	5.82	0.0025	3139	70.98	CLADDPYAR
Q7X834	OSJNBa0019G23.2 protein OS=Oryza sativa subsp. japonica GN=OSJNBa0019G23.2 PE=4 SV=2	107032	59	5.82	-0.0009	3343	25.35	FDLMGHIMK
Q7X834	OSJNBa0019G23.2 protein OS=Oryza sativa subsp. japonica GN=OSJNBa0019G23.2 PE=4 SV=2	107032	59	5.82	0.0003	3583	25.92	FDLMGHIMK
Q7X834	OSJNBa0019G23.2 protein OS=Oryza sativa subsp. japonica GN=OSJNBa0019G23.2 PE=4 SV=2	107032	59	5.82	-0.0002	4575	43.23	RTTAVFVQPR
Q7X834	OSJNBa0019G23.2 protein OS=Oryza sativa subsp. japonica GN=OSJNBa0019G23.2 PE=4 SV=2	107032	59	5.82	0	4576	21.26	RTTAVFVQPR
Q7X834	OSJNBa0019G23.2 protein OS=Oryza sativa subsp. japonica GN=OSJNBa0019G23.2 PE=4 SV=2	107032	59	5.82	0.0005	4901	29.59	LENPSFRPLK
Q7X834	OSJNBa0019G23.2 protein OS=Oryza sativa subsp. japonica GN=OSJNBa0019G23.2 PE=4 SV=2	107032	59	5.82	0.0003	4903	20.16	VPSSVDVASLVK
Q7X834	OSJNBa0019G23.2 protein OS=Oryza sativa subsp. japonica GN=OSJNBa0019G23.2 PE=4 SV=2	107032	59	5.82	0.0016	4994	45.47	GSYASNPDGPSR
Q7X834	OSJNBa0019G23.2 protein OS=Oryza sativa subsp. japonica GN=OSJNBa0019G23.2 PE=4 SV=2	107032	59	5.82	0.0016	5073	35.61	AFTFQDSAGIR
Q7X834	OSJNBa0019G23.2 protein OS=Oryza sativa subsp. japonica GN=OSJNBa0019G23.2 PE=4 SV=2	107032	59	5.82	0.0028	5074	28.98	AFTFQDSAGIR
Q7X834	OSJNBa0019G23.2 protein OS=Oryza sativa subsp. japonica GN=OSJNBa0019G23.2 PE=4 SV=2	107032	59	5.82	0.0038	5075	36.17	AFTFQDSAGIR
Q7X834	OSJNBa0019G23.2 protein OS=Oryza sativa subsp. japonica GN=OSJNBa0019G23.2 PE=4 SV=2	107032	59	5.82	0.008	5076	39.03	AFTFQDSAGIR
Q7X834	OSJNBa0019G23.2 protein OS=Oryza sativa subsp. japonica GN=OSJNBa0019G23.2 PE=4 SV=2	107032	59	5.82	0.0027	7145	25.46	ENQYYLYEVK
Q7X834	OSJNBa0019G23.2 protein OS=Oryza sativa subsp. japonica GN=OSJNBa0019G23.2 PE=4 SV=2	107032	59	5.82	0.0043	7267	60.35	ELNGVWSVTVPR
Q7X834	OSJNBa0019G23.2 protein OS=Oryza sativa subsp. japonica GN=OSJNBa0019G23.2 PE=4 SV=2	107032	59	5.82	0.0011	8350	31.62	NEENWHLIKPR
Q7X834	OSJNBa0019G23.2 protein OS=Oryza sativa subsp. japonica GN=OSJNBa0019G23.2 PE=4 SV=2	107032	59	5.82	-0.0009	8491	59.31	CQLAVASYDAHGR
Q7X834	OSJNBa0019G23.2 protein OS=Oryza sativa subsp. japonica GN=OSJNBa0019G23.2 PE=4 SV=2	107032	59	5.82	0.0012	8492	79.38	CQLAVASYDAHGR
Q7X834	OSJNBa0019G23.2 protein OS=Oryza sativa subsp. japonica GN=OSJNBa0019G23.2 PE=4 SV=2	107032	59	5.82	-0.0004	11408	31.66	YRENQYYLYEVK
Q7X834	OSJNBa0019G23.2 protein OS=Oryza sativa subsp. japonica GN=OSJNBa0019G23.2 PE=4 SV=2	107032	59	5.82	-0.0006	11509	29.9	DKNEENWHLIKPR
Q7X834	OSJNBa0019G23.2 protein OS=Oryza sativa subsp. japonica GN=OSJNBa0019G23.2 PE=4 SV=2	107032	59	5.82	0.0017	11510	88.03	DKNEENWHLIKPR
Q7X834	OSJNBa0019G23.2 protein OS=Oryza sativa subsp. japonica GN=OSJNBa0019G23.2 PE=4 SV=2	107032	59	5.82	-0.0008	11612	100.84	LIVDDLLNWAINYK
Q7X834	OSJNBa0019G23.2 protein OS=Oryza sativa subsp. japonica GN=OSJNBa0019G23.2 PE=4 SV=2	107032	59	5.82	0.0028	11614	28.29	LIVDDLLNWAINYK
Q7X834	OSJNBa0019G23.2 protein OS=Oryza sativa subsp. japonica GN=OSJNBa0019G23.2 PE=4 SV=2	107032	59	5.82	0.0002	12608	83.61	NHILSVFDNFVDILK
Q7X834	OSJNBa0019G23.2 protein OS=Oryza sativa subsp. japonica GN=OSJNBa0019G23.2 PE=4 SV=2	107032	59	5.82	0.0015	12609	93.76	NHILSVFDNFVDILK
Q7X834	OSJNBa0019G23.2 protein OS=Oryza sativa subsp. japonica GN=OSJNBa0019G23.2 PE=4 SV=2	107032	59	5.82	0.0027	12610	33.89	NHILSVFDNFVDILK
Q7X834	OSJNBa0019G23.2 protein OS=Oryza sativa subsp. japonica GN=OSJNBa0019G23.2 PE=4 SV=2	107032	59	5.82	0.003	12611	62.25	NHILSVFDNFVDILK
Q7X834	OSJNBa0019G23.2 protein OS=Oryza sativa subsp. japonica GN=OSJNBa0019G23.2 PE=4 SV=2	107032	59	5.82	0.0023	12960	44.84	SLDRDSYNSGDWFNK
Q7X834	OSJNBa0019G23.2 protein OS=Oryza sativa subsp. japonica GN=OSJNBa0019G23.2 PE=4 SV=2	107032	59	5.82	-0.0011	12961	33.87	DATMHVSDGAIHGYDSK
Q7X834	OSJNBa0019G23.2 protein OS=Oryza sativa subsp. japonica GN=OSJNBa0019G23.2 PE=4 SV=2	107032	59	5.82	0.003	12962	31.4	SLDRDSYNSGDWFNK
Q7X834	OSJNBa0019G23.2 protein OS=Oryza sativa subsp. japonica GN=OSJNBa0019G23.2 PE=4 SV=2	107032	59	5.82	0.0009	12963	91.57	DATMHVSDGAIHGYDSK
Q7X834	OSJNBa0019G23.2 protein OS=Oryza sativa subsp. japonica GN=OSJNBa0019G23.2 PE=4 SV=2	107032	59	5.82	0.0011	12964	36.64	DATMHVSDGAIHGYDSK
Q7X834	OSJNBa0019G23.2 protein OS=Oryza sativa subsp. japonica GN=OSJNBa0019G23.2 PE=4 SV=2	107032	59	5.82	0.0022	12966	25.59	DATMHVSDGAIHGYDSK
Q7X834	OSJNBa0019G23.2 protein OS=Oryza sativa subsp. japonica GN=OSJNBa0019G23.2 PE=4 SV=2	107032	59	5.82	-0.0039	13131	29.37	DATMHVSDGAIHGYDSK
Q7X834	OSJNBa0019G23.2 protein OS=Oryza sativa subsp. japonica GN=OSJNBa0019G23.2 PE=4 SV=2	107032	59	5.82	-0.0012	13662	30.13	IELEPEHASLPDNVAEK
Q7X834	OSJNBa0019G23.2 protein OS=Oryza sativa subsp. japonica GN=OSJNBa0019G23.2 PE=4 SV=2	107032	59	5.82	-0.0008	13663	31.88	IELEPEHASLPDNVAEK
Q7X834	OSJNBa0019G23.2 protein OS=Oryza sativa subsp. japonica GN=OSJNBa0019G23.2 PE=4 SV=2	107032	59	5.82	0.0003	13664	30.17	IELEPEHASLPDNVAEK
Q7X834	OSJNBa0019G23.2 protein OS=Oryza sativa subsp. japonica GN=OSJNBa0019G23.2 PE=4 SV=2	107032	59	5.82	0.0014	13665	36.46	IELEPEHASLPDNVAEK
Q7X834	OSJNBa0019G23.2 protein OS=Oryza sativa subsp. japonica GN=OSJNBa0019G23.2 PE=4 SV=2	107032	59	5.82	-0.0007	13818	57.81	FHNTGPSMVPGVIVMSIK
Q7X834	OSJNBa0019G23.2 protein OS=Oryza sativa subsp. japonica GN=OSJNBa0019G23.2 PE=4 SV=2	107032	59	5.82	0.0006	13819	83.06	FHNTGPSMVPGVIVMSIK
Q7X834	OSJNBa0019G23.2 protein OS=Oryza sativa subsp. japonica GN=OSJNBa0019G23.2 PE=4 SV=2	107032	59	5.82	-0.002	13925	26.65	ELATYADHIQIGLAGNLK
Q7X834	OSJNBa0019G23.2 protein OS=Oryza sativa subsp. japonica GN=OSJNBa0019G23.2 PE=4 SV=2	107032	59	5.82	-0.0017	13926	54.53	ELATYADHIQIGLAGNLK
Q7X834	OSJNBa0019G23.2 protein OS=Oryza sativa subsp. japonica GN=OSJNBa0019G23.2 PE=4 SV=2	107032	59	5.82	0	13927	132.94	ELATYADHIQIGLAGNLK
Q7X834	OSJNBa0019G23.2 protein OS=Oryza sativa subsp. japonica GN=OSJNBa0019G23.2 PE=4 SV=2	107032	59	5.82	0.0007	13928	33.67	ELATYADHIQIGLAGNLK
Q7X834	OSJNBa0019G23.2 protein OS=Oryza sativa subsp. japonica GN=OSJNBa0019G23.2 PE=4 SV=2	107032	59	5.82	0.0026	13929	54.91	ELATYADHIQIGLAGNLK
Q7X834	OSJNBa0019G23.2 protein OS=Oryza sativa subsp. japonica GN=OSJNBa0019G23.2 PE=4 SV=2	107032	59	5.82	0.0001	13952	30.25	FHNTGPSMVPGVIVMSIK
Q7X834	OSJNBa0019G23.2 protein OS=Oryza sativa subsp. japonica GN=OSJNBa0019G23.2 PE=4 SV=2	107032	59	5.82	-0.0027	14283	32.09	LDFTYETNNWGVGLPPR
Q7X834	OSJNBa0019G23.2 protein OS=Oryza sativa subsp. japonica GN=OSJNBa0019G23.2 PE=4 SV=2	107032	59	5.82	0.0002	14284	81.64	LDFTYETNNWGVGLPPR
Q7X834	OSJNBa0019G23.2 protein OS=Oryza sativa subsp. japonica GN=OSJNBa0019G23.2 PE=4 SV=2	107032	59	5.82	0.0033	14285	100.61	LDFTYETNNWGVGLPPR
Q7X834	OSJNBa0019G23.2 protein OS=Oryza sativa subsp. japonica GN=OSJNBa0019G23.2 PE=4 SV=2	107032	59	5.82	0.0035	14286	100.93	LDFTYETNNWGVGLPPR
Q7X834	OSJNBa0019G23.2 protein OS=Oryza sativa subsp. japonica GN=OSJNBa0019G23.2 PE=4 SV=2	107032	59	5.82	0.0016	14517	87.5	VCFYDGPAGPLLQTVQLK
Q7X834	OSJNBa0019G23.2 protein OS=Oryza sativa subsp. japonica GN=OSJNBa0019G23.2 PE=4 SV=2	107032	59	5.82	0.002	14518	90.7	VCFYDGPAGPLLQTVQLK
Q7X834	OSJNBa0019G23.2 protein OS=Oryza sativa subsp. japonica GN=OSJNBa0019G23.2 PE=4 SV=2	107032	59	5.82	0.0029	14519	84.26	VCFYDGPAGPLLQTVQLK
Q7X834	OSJNBa0019G23.2 protein OS=Oryza sativa subsp. japonica GN=OSJNBa0019G23.2 PE=4 SV=2	107032	59	5.82	-0.0009	14986	113.63	GINASQINMSGTGIGSFNDR
Q7X834	OSJNBa0019G23.2 protein OS=Oryza sativa subsp. japonica GN=OSJNBa0019G23.2 PE=4 SV=2	107032	59	5.82	-0.0003	14987	96.3	GINASQINMSGTGIGSFNDR
Q7X834	OSJNBa0019G23.2 protein OS=Oryza sativa subsp. japonica GN=OSJNBa0019G23.2 PE=4 SV=2	107032	59	5.82	0.0004	15166	103.67	GINASQINMSGTGIGSFNDR
Q7X834	OSJNBa0019G23.2 protein OS=Oryza sativa subsp. japonica GN=OSJNBa0019G23.2 PE=4 SV=2	107032	59	5.82	-0.0013	15802	61.78	IYLYGEGWDFGEVAQNKR
Q7X834	OSJNBa0019G23.2 protein OS=Oryza sativa subsp. japonica GN=OSJNBa0019G23.2 PE=4 SV=2	107032	59	5.82	0.0023	15803	105.57	IYLYGEGWDFGEVAQNKR
Q7X834	OSJNBa0019G23.2 protein OS=Oryza sativa subsp. japonica GN=OSJNBa0019G23.2 PE=4 SV=2	107032	59	5.82	0.0129	16354	76.17	RGINASQINMSGTGIGSFNDR
Q7X834	OSJNBa0019G23.2 protein OS=Oryza sativa subsp. japonica GN=OSJNBa0019G23.2 PE=4 SV=2	107032	59	5.82	0.0129	16967	123.59	SLIAWNVNDQDTSLFLYASR
Q7X834	OSJNBa0019G23.2 protein OS=Oryza sativa subsp. japonica GN=OSJNBa0019G23.2 PE=4 SV=2	107032	59	5.82	0.0038	17834	45.69	IELEPEHASLPDNVAEKFPFIR
Q7X834	OSJNBa0019G23.2 protein OS=Oryza sativa subsp. japonica GN=OSJNBa0019G23.2 PE=4 SV=2	107032	59	5.82	-0.0006	17858	100.51	VVMDVVYNHLDSSGPFGVSSVLDK
Q7X834	OSJNBa0019G23.2 protein OS=Oryza sativa subsp. japonica GN=OSJNBa0019G23.2 PE=4 SV=2	107032	59	5.82	0.0077	17859	137.24	VVMDVVYNHLDSSGPFGVSSVLDK
Q7X834	OSJNBa0019G23.2 protein OS=Oryza sativa subsp. japonica GN=OSJNBa0019G23.2 PE=4 SV=2	107032	59	5.82	-0.002	17883	33.38	LSAAGLTHVHLLPSFHFASVDDNK
Q7X834	OSJNBa0019G23.2 protein OS=Oryza sativa subsp. japonica GN=OSJNBa0019G23.2 PE=4 SV=2	107032	59	5.82	0.001	17901	72.54	VVMDVVYNHLDSSGPFGVSSVLDK
Q7X834	OSJNBa0019G23.2 protein OS=Oryza sativa subsp. japonica GN=OSJNBa0019G23.2 PE=4 SV=2	107032	59	5.82	-0.0065	19012	51.68	INHLASSMIALSQGIPFFHAGDEILR
Q7X834	OSJNBa0019G23.2 protein OS=Oryza sativa subsp. japonica GN=OSJNBa0019G23.2 PE=4 SV=2	107032	59	5.82	-0.0014	19013	55.8	INHLASSMIALSQGIPFFHAGDEILR
Q7X834	OSJNBa0019G23.2 protein OS=Oryza sativa subsp. japonica GN=OSJNBa0019G23.2 PE=4 SV=2	107032	59	5.82	0.0037	19014	75.08	INHLASSMIALSQGIPFFHAGDEILR
Q7X834	OSJNBa0019G23.2 protein OS=Oryza sativa subsp. japonica GN=OSJNBa0019G23.2 PE=4 SV=2	107032	59	5.82	0.0064	19015	63.32	INHLASSMIALSQGIPFFHAGDEILR
Q7X834	OSJNBa0019G23.2 protein OS=Oryza sativa subsp. japonica GN=OSJNBa0019G23.2 PE=4 SV=2	107032	59	5.82	-0.0054	19072	44.98	INHLASSMIALSQGIPFFHAGDEILR
Q7X834	OSJNBa0019G23.2 protein OS=Oryza sativa subsp. japonica GN=OSJNBa0019G23.2 PE=4 SV=2	107032	59	5.82	-0.0014	20174	62.07	LPPGSDEQQAAIVSIQQEDPYNWGYDPVLWGVPK
Q7X834	OSJNBa0019G23.2 protein OS=Oryza sativa subsp. japonica GN=OSJNBa0019G23.2 PE=4 SV=2	107032	59	5.82	0.0046	20175	23.27	LPPGSDEQQAAIVSIQQEDPYNWGYDPVLWGVPK
Q7X834	OSJNBa0019G23.2 protein OS=Oryza sativa subsp. japonica GN=OSJNBa0019G23.2 PE=4 SV=2	107032	59	5.82	-0.0048	20458	104.52	KGSDIYTFDGSPVGYTSSPVETINYVSAHDNETLFDIVSIK
Q7X834	OSJNBa0019G23.2 protein OS=Oryza sativa subsp. japonica GN=OSJNBa0019G23.2 PE=4 SV=2	107032	59	5.82	0.0085	20459	52.87	KGSDIYTFDGSPVGYTSSPVETINYVSAHDNETLFDIVSIK
Q7X834	OSJNBa0019G23.2 protein OS=Oryza sativa subsp. japonica GN=OSJNBa0019G23.2 PE=4 SV=2	107032	59	5.82	-0.0058	20475	23.77	TWLVDINSETLKPASWDELSDEKPNLESFSDISIYELHIR
Q7X834	OSJNBa0019G23.2 protein OS=Oryza sativa subsp. japonica GN=OSJNBa0019G23.2 PE=4 SV=2	107032	59	5.82	-0.0014	20476	55.21	TWLVDINSETLKPASWDELSDEKPNLESFSDISIYELHIR
Q6H6P8	Branching enzyme-3 OS=Oryza sativa subsp. japonica GN=P0475F05.16 PE=4 SV=1	92983	60.4	5.69	-0.0006	12	35.29	YSLYR
Q6H6P8	Branching enzyme-3 OS=Oryza sativa subsp. japonica GN=P0475F05.16 PE=4 SV=1	92983	60.4	5.69	-0.0001	13	42.99	YSLYR
Q6H6P8	Branching enzyme-3 OS=Oryza sativa subsp. japonica GN=P0475F05.16 PE=4 SV=1	92983	60.4	5.69	-0.0001	132	26.9	DEVLPR
Q6H6P8	Branching enzyme-3 OS=Oryza sativa subsp. japonica GN=P0475F05.16 PE=4 SV=1	92983	60.4	5.69	-0.0002	441	35	MIIFEK
Q6H6P8	Branching enzyme-3 OS=Oryza sativa subsp. japonica GN=P0475F05.16 PE=4 SV=1	92983	60.4	5.69	0.0009	442	30.33	MIIFEK
Q6H6P8	Branching enzyme-3 OS=Oryza sativa subsp. japonica GN=P0475F05.16 PE=4 SV=1	92983	60.4	5.69	-0.0013	626	22.18	WIELLK
Q6H6P8	Branching enzyme-3 OS=Oryza sativa subsp. japonica GN=P0475F05.16 PE=4 SV=1	92983	60.4	5.69	0	627	31.39	WIELLK
Q6H6P8	Branching enzyme-3 OS=Oryza sativa subsp. japonica GN=P0475F05.16 PE=4 SV=1	92983	60.4	5.69	0.0002	774	28.01	FLLSNAR
Q6H6P8	Branching enzyme-3 OS=Oryza sativa subsp. japonica GN=P0475F05.16 PE=4 SV=1	92983	60.4	5.69	0.0005	775	23.78	FLLSNAR
Q6H6P8	Branching enzyme-3 OS=Oryza sativa subsp. japonica GN=P0475F05.16 PE=4 SV=1	92983	60.4	5.69	-0.0002	1058	59.82	PATPSIDR
Q6H6P8	Branching enzyme-3 OS=Oryza sativa subsp. japonica GN=P0475F05.16 PE=4 SV=1	92983	60.4	5.69	0	1125	49.82	METPSGIK
Q6H6P8	Branching enzyme-3 OS=Oryza sativa subsp. japonica GN=P0475F05.16 PE=4 SV=1	92983	60.4	5.69	0.0001	1168	29.21	GMLEFDR
Q6H6P8	Branching enzyme-3 OS=Oryza sativa subsp. japonica GN=P0475F05.16 PE=4 SV=1	92983	60.4	5.69	0.0003	1169	29.11	GMLEFDR
Q6H6P8	Branching enzyme-3 OS=Oryza sativa subsp. japonica GN=P0475F05.16 PE=4 SV=1	92983	60.4	5.69	-0.0001	1273	35.84	YHLEYR
Q6H6P8	Branching enzyme-3 OS=Oryza sativa subsp. japonica GN=P0475F05.16 PE=4 SV=1	92983	60.4	5.69	0.0005	1294	44.42	GMLEFDR
Q6H6P8	Branching enzyme-3 OS=Oryza sativa subsp. japonica GN=P0475F05.16 PE=4 SV=1	92983	60.4	5.69	-0.0001	2253	39.42	VVPPTGDGQK
Q6H6P8	Branching enzyme-3 OS=Oryza sativa subsp. japonica GN=P0475F05.16 PE=4 SV=1	92983	60.4	5.69	-0.0001	2254	28.06	VVPPTGDGQK
Q6H6P8	Branching enzyme-3 OS=Oryza sativa subsp. japonica GN=P0475F05.16 PE=4 SV=1	92983	60.4	5.69	-0.0006	2263	61.52	INTYANFR
Q6H6P8	Branching enzyme-3 OS=Oryza sativa subsp. japonica GN=P0475F05.16 PE=4 SV=1	92983	60.4	5.69	0.0002	2264	41.67	INTYANFR
Q6H6P8	Branching enzyme-3 OS=Oryza sativa subsp. japonica GN=P0475F05.16 PE=4 SV=1	92983	60.4	5.69	-0.0014	4340	25.52	YIFKHPQPK
Q6H6P8	Branching enzyme-3 OS=Oryza sativa subsp. japonica GN=P0475F05.16 PE=4 SV=1	92983	60.4	5.69	-0.0002	4689	47.41	FDLGDADYLR
Q6H6P8	Branching enzyme-3 OS=Oryza sativa subsp. japonica GN=P0475F05.16 PE=4 SV=1	92983	60.4	5.69	-0.0021	5048	30.77	GHHWMWDSR
Q6H6P8	Branching enzyme-3 OS=Oryza sativa subsp. japonica GN=P0475F05.16 PE=4 SV=1	92983	60.4	5.69	-0.0019	5049	36.97	GHHWMWDSR
Q6H6P8	Branching enzyme-3 OS=Oryza sativa subsp. japonica GN=P0475F05.16 PE=4 SV=1	92983	60.4	5.69	-0.0005	5051	24.9	GHHWMWDSR
Q6H6P8	Branching enzyme-3 OS=Oryza sativa subsp. japonica GN=P0475F05.16 PE=4 SV=1	92983	60.4	5.69	-0.0008	5670	25.33	MGDIVHTLTNR
Q6H6P8	Branching enzyme-3 OS=Oryza sativa subsp. japonica GN=P0475F05.16 PE=4 SV=1	92983	60.4	5.69	-0.0001	5671	42.91	MGDIVHTLTNR
Q6H6P8	Branching enzyme-3 OS=Oryza sativa subsp. japonica GN=P0475F05.16 PE=4 SV=1	92983	60.4	5.69	0.0002	5672	37.1	MGDIVHTLTNR
Q6H6P8	Branching enzyme-3 OS=Oryza sativa subsp. japonica GN=P0475F05.16 PE=4 SV=1	92983	60.4	5.69	0.0002	5673	40.22	MGDIVHTLTNR
Q6H6P8	Branching enzyme-3 OS=Oryza sativa subsp. japonica GN=P0475F05.16 PE=4 SV=1	92983	60.4	5.69	0.0001	5844	37.77	FIPGNNNSYDK
Q6H6P8	Branching enzyme-3 OS=Oryza sativa subsp. japonica GN=P0475F05.16 PE=4 SV=1	92983	60.4	5.69	0.0018	5845	49.34	FIPGNNNSYDK
Q6H6P8	Branching enzyme-3 OS=Oryza sativa subsp. japonica GN=P0475F05.16 PE=4 SV=1	92983	60.4	5.69	0.0007	5889	31.15	MGDIVHTLTNR
Q6H6P8	Branching enzyme-3 OS=Oryza sativa subsp. japonica GN=P0475F05.16 PE=4 SV=1	92983	60.4	5.69	-0.0004	5960	28.25	DMYDFMALDR
Q6H6P8	Branching enzyme-3 OS=Oryza sativa subsp. japonica GN=P0475F05.16 PE=4 SV=1	92983	60.4	5.69	-0.0015	7026	34.57	RFDLGDADYLR
Q6H6P8	Branching enzyme-3 OS=Oryza sativa subsp. japonica GN=P0475F05.16 PE=4 SV=1	92983	60.4	5.69	-0.0003	7029	33.37	RFDLGDADYLR
Q6H6P8	Branching enzyme-3 OS=Oryza sativa subsp. japonica GN=P0475F05.16 PE=4 SV=1	92983	60.4	5.69	-0.0006	7427	73.78	VVEELAAEQKPR
Q6H6P8	Branching enzyme-3 OS=Oryza sativa subsp. japonica GN=P0475F05.16 PE=4 SV=1	92983	60.4	5.69	-0.0002	7428	55.41	VVEELAAEQKPR
Q6H6P8	Branching enzyme-3 OS=Oryza sativa subsp. japonica GN=P0475F05.16 PE=4 SV=1	92983	60.4	5.69	0.0038	7429	58.93	VVEELAAEQKPR
Q6H6P8	Branching enzyme-3 OS=Oryza sativa subsp. japonica GN=P0475F05.16 PE=4 SV=1	92983	60.4	5.69	-0.0001	8025	49.12	LFNYGNWEVLR
Q6H6P8	Branching enzyme-3 OS=Oryza sativa subsp. japonica GN=P0475F05.16 PE=4 SV=1	92983	60.4	5.69	-0.0007	8055	28.47	MGDIVHTLTNRR
Q6H6P8	Branching enzyme-3 OS=Oryza sativa subsp. japonica GN=P0475F05.16 PE=4 SV=1	92983	60.4	5.69	-0.0001	8950	78.8	FGFNHSAEGVTYR
Q6H6P8	Branching enzyme-3 OS=Oryza sativa subsp. japonica GN=P0475F05.16 PE=4 SV=1	92983	60.4	5.69	0.0005	8951	46	FGFNHSAEGVTYR
Q6H6P8	Branching enzyme-3 OS=Oryza sativa subsp. japonica GN=P0475F05.16 PE=4 SV=1	92983	60.4	5.69	0.0015	8952	62.61	FGFNHSAEGVTYR
Q6H6P8	Branching enzyme-3 OS=Oryza sativa subsp. japonica GN=P0475F05.16 PE=4 SV=1	92983	60.4	5.69	0.0021	8953	61.66	FGFNHSAEGVTYR
Q6H6P8	Branching enzyme-3 OS=Oryza sativa subsp. japonica GN=P0475F05.16 PE=4 SV=1	92983	60.4	5.69	-0.0048	9360	41.07	VVLDSDAGLFGGFGR
Q6H6P8	Branching enzyme-3 OS=Oryza sativa subsp. japonica GN=P0475F05.16 PE=4 SV=1	92983	60.4	5.69	-0.0029	9361	45.12	VVLDSDAGLFGGFGR
Q6H6P8	Branching enzyme-3 OS=Oryza sativa subsp. japonica GN=P0475F05.16 PE=4 SV=1	92983	60.4	5.69	-0.0013	9362	71	VVLDSDAGLFGGFGR
Q6H6P8	Branching enzyme-3 OS=Oryza sativa subsp. japonica GN=P0475F05.16 PE=4 SV=1	92983	60.4	5.69	-0.0013	9363	61.96	VVLDSDAGLFGGFGR
Q6H6P8	Branching enzyme-3 OS=Oryza sativa subsp. japonica GN=P0475F05.16 PE=4 SV=1	92983	60.4	5.69	-0.0004	9364	95.32	VVLDSDAGLFGGFGR
Q6H6P8	Branching enzyme-3 OS=Oryza sativa subsp. japonica GN=P0475F05.16 PE=4 SV=1	92983	60.4	5.69	-0.0003	9365	102.57	VVLDSDAGLFGGFGR
Q6H6P8	Branching enzyme-3 OS=Oryza sativa subsp. japonica GN=P0475F05.16 PE=4 SV=1	92983	60.4	5.69	-0.0002	9366	116.86	VVLDSDAGLFGGFGR
Q6H6P8	Branching enzyme-3 OS=Oryza sativa subsp. japonica GN=P0475F05.16 PE=4 SV=1	92983	60.4	5.69	-0.0002	9367	79.06	VVLDSDAGLFGGFGR
Q6H6P8	Branching enzyme-3 OS=Oryza sativa subsp. japonica GN=P0475F05.16 PE=4 SV=1	92983	60.4	5.69	-0.0002	9368	66.88	VVLDSDAGLFGGFGR
Q6H6P8	Branching enzyme-3 OS=Oryza sativa subsp. japonica GN=P0475F05.16 PE=4 SV=1	92983	60.4	5.69	0.0005	9370	65.03	VVLDSDAGLFGGFGR
Q6H6P8	Branching enzyme-3 OS=Oryza sativa subsp. japonica GN=P0475F05.16 PE=4 SV=1	92983	60.4	5.69	0.0009	9371	59.01	VVLDSDAGLFGGFGR
Q6H6P8	Branching enzyme-3 OS=Oryza sativa subsp. japonica GN=P0475F05.16 PE=4 SV=1	92983	60.4	5.69	0.001	9372	73.16	VVLDSDAGLFGGFGR
Q6H6P8	Branching enzyme-3 OS=Oryza sativa subsp. japonica GN=P0475F05.16 PE=4 SV=1	92983	60.4	5.69	0.0013	9373	54.52	VVLDSDAGLFGGFGR
Q6H6P8	Branching enzyme-3 OS=Oryza sativa subsp. japonica GN=P0475F05.16 PE=4 SV=1	92983	60.4	5.69	0.0016	9374	76	VVLDSDAGLFGGFGR
Q6H6P8	Branching enzyme-3 OS=Oryza sativa subsp. japonica GN=P0475F05.16 PE=4 SV=1	92983	60.4	5.69	0.002	9375	42.98	VVLDSDAGLFGGFGR
Q6H6P8	Branching enzyme-3 OS=Oryza sativa subsp. japonica GN=P0475F05.16 PE=4 SV=1	92983	60.4	5.69	0.0024	9376	46.41	VVLDSDAGLFGGFGR
Q6H6P8	Branching enzyme-3 OS=Oryza sativa subsp. japonica GN=P0475F05.16 PE=4 SV=1	92983	60.4	5.69	0.0031	9377	66.83	VVLDSDAGLFGGFGR
Q6H6P8	Branching enzyme-3 OS=Oryza sativa subsp. japonica GN=P0475F05.16 PE=4 SV=1	92983	60.4	5.69	0.0048	9378	30.09	VVLDSDAGLFGGFGR
Q6H6P8	Branching enzyme-3 OS=Oryza sativa subsp. japonica GN=P0475F05.16 PE=4 SV=1	92983	60.4	5.69	0.0052	9379	86.08	VVLDSDAGLFGGFGR
Q6H6P8	Branching enzyme-3 OS=Oryza sativa subsp. japonica GN=P0475F05.16 PE=4 SV=1	92983	60.4	5.69	0.006	9380	35.28	VVLDSDAGLFGGFGR
Q6H6P8	Branching enzyme-3 OS=Oryza sativa subsp. japonica GN=P0475F05.16 PE=4 SV=1	92983	60.4	5.69	0.0101	9381	33.55	VVLDSDAGLFGGFGR
Q6H6P8	Branching enzyme-3 OS=Oryza sativa subsp. japonica GN=P0475F05.16 PE=4 SV=1	92983	60.4	5.69	-0.0001	9585	73.93	RVVEELAAEQKPR
Q6H6P8	Branching enzyme-3 OS=Oryza sativa subsp. japonica GN=P0475F05.16 PE=4 SV=1	92983	60.4	5.69	0.0013	9586	42.92	RVVEELAAEQKPR
Q6H6P8	Branching enzyme-3 OS=Oryza sativa subsp. japonica GN=P0475F05.16 PE=4 SV=1	92983	60.4	5.69	-0.0018	9905	27.16	KHEEDKMIIFEK
Q6H6P8	Branching enzyme-3 OS=Oryza sativa subsp. japonica GN=P0475F05.16 PE=4 SV=1	92983	60.4	5.69	-0.0009	9907	47.55	KHEEDKMIIFEK
Q6H6P8	Branching enzyme-3 OS=Oryza sativa subsp. japonica GN=P0475F05.16 PE=4 SV=1	92983	60.4	5.69	0.0001	9909	22.79	KHEEDKMIIFEK
Q6H6P8	Branching enzyme-3 OS=Oryza sativa subsp. japonica GN=P0475F05.16 PE=4 SV=1	92983	60.4	5.69	0.0005	9910	24.94	KHEEDKMIIFEK
Q6H6P8	Branching enzyme-3 OS=Oryza sativa subsp. japonica GN=P0475F05.16 PE=4 SV=1	92983	60.4	5.69	0.001	10107	25.26	KHEEDKMIIFEK
Q6H6P8	Branching enzyme-3 OS=Oryza sativa subsp. japonica GN=P0475F05.16 PE=4 SV=1	92983	60.4	5.69	-0.0028	10321	49.96	IYETHVGMSSTEPK
Q6H6P8	Branching enzyme-3 OS=Oryza sativa subsp. japonica GN=P0475F05.16 PE=4 SV=1	92983	60.4	5.69	0.001	10324	40	IYETHVGMSSTEPK
Q6H6P8	Branching enzyme-3 OS=Oryza sativa subsp. japonica GN=P0475F05.16 PE=4 SV=1	92983	60.4	5.69	0.0044	10326	39.41	IYETHVGMSSTEPK
Q6H6P8	Branching enzyme-3 OS=Oryza sativa subsp. japonica GN=P0475F05.16 PE=4 SV=1	92983	60.4	5.69	-0.0012	10532	45.9	IYETHVGMSSTEPK
Q6H6P8	Branching enzyme-3 OS=Oryza sativa subsp. japonica GN=P0475F05.16 PE=4 SV=1	92983	60.4	5.69	-0.0002	10669	54.99	YGFMTSDHQYISR
Q6H6P8	Branching enzyme-3 OS=Oryza sativa subsp. japonica GN=P0475F05.16 PE=4 SV=1	92983	60.4	5.69	-0.0002	10670	95.23	YGFMTSDHQYISR
Q6H6P8	Branching enzyme-3 OS=Oryza sativa subsp. japonica GN=P0475F05.16 PE=4 SV=1	92983	60.4	5.69	0.0009	10671	40.56	YGFMTSDHQYISR
Q6H6P8	Branching enzyme-3 OS=Oryza sativa subsp. japonica GN=P0475F05.16 PE=4 SV=1	92983	60.4	5.69	0.001	10672	61.45	YGFMTSDHQYISR
Q6H6P8	Branching enzyme-3 OS=Oryza sativa subsp. japonica GN=P0475F05.16 PE=4 SV=1	92983	60.4	5.69	-0.0029	10851	88.89	YGFMTSDHQYISR
Q6H6P8	Branching enzyme-3 OS=Oryza sativa subsp. japonica GN=P0475F05.16 PE=4 SV=1	92983	60.4	5.69	0.0004	10852	53.46	YGFMTSDHQYISR
Q6H6P8	Branching enzyme-3 OS=Oryza sativa subsp. japonica GN=P0475F05.16 PE=4 SV=1	92983	60.4	5.69	0.0005	10853	62.86	YGFMTSDHQYISR
Q6H6P8	Branching enzyme-3 OS=Oryza sativa subsp. japonica GN=P0475F05.16 PE=4 SV=1	92983	60.4	5.69	0.0015	10854	47.59	YGFMTSDHQYISR
Q6H6P8	Branching enzyme-3 OS=Oryza sativa subsp. japonica GN=P0475F05.16 PE=4 SV=1	92983	60.4	5.69	0.0011	11483	32.96	WWLEEYKFDGFR
Q6H6P8	Branching enzyme-3 OS=Oryza sativa subsp. japonica GN=P0475F05.16 PE=4 SV=1	92983	60.4	5.69	0.0047	11484	52.42	WWLEEYKFDGFR
Q6H6P8	Branching enzyme-3 OS=Oryza sativa subsp. japonica GN=P0475F05.16 PE=4 SV=1	92983	60.4	5.69	-0.0025	11650	27.96	LHMAVPDKWIELLK
Q6H6P8	Branching enzyme-3 OS=Oryza sativa subsp. japonica GN=P0475F05.16 PE=4 SV=1	92983	60.4	5.69	-0.002	11651	35.68	LHMAVPDKWIELLK
Q6H6P8	Branching enzyme-3 OS=Oryza sativa subsp. japonica GN=P0475F05.16 PE=4 SV=1	92983	60.4	5.69	-0.001	11652	49.84	LHMAVPDKWIELLK
Q6H6P8	Branching enzyme-3 OS=Oryza sativa subsp. japonica GN=P0475F05.16 PE=4 SV=1	92983	60.4	5.69	-0.0004	11654	47.11	LHMAVPDKWIELLK
Q6H6P8	Branching enzyme-3 OS=Oryza sativa subsp. japonica GN=P0475F05.16 PE=4 SV=1	92983	60.4	5.69	-0.0002	11656	36.04	LHMAVPDKWIELLK
Q6H6P8	Branching enzyme-3 OS=Oryza sativa subsp. japonica GN=P0475F05.16 PE=4 SV=1	92983	60.4	5.69	0.004	11658	41.31	LHMAVPDKWIELLK
Q6H6P8	Branching enzyme-3 OS=Oryza sativa subsp. japonica GN=P0475F05.16 PE=4 SV=1	92983	60.4	5.69	0.0004	11795	32.36	INTYANFRDEVLPR
Q6H6P8	Branching enzyme-3 OS=Oryza sativa subsp. japonica GN=P0475F05.16 PE=4 SV=1	92983	60.4	5.69	0.0007	11796	23.07	INTYANFRDEVLPR
Q6H6P8	Branching enzyme-3 OS=Oryza sativa subsp. japonica GN=P0475F05.16 PE=4 SV=1	92983	60.4	5.69	0.0009	11797	24.83	INTYANFRDEVLPR
Q6H6P8	Branching enzyme-3 OS=Oryza sativa subsp. japonica GN=P0475F05.16 PE=4 SV=1	92983	60.4	5.69	0.0043	11798	38.02	INTYANFRDEVLPR
Q6H6P8	Branching enzyme-3 OS=Oryza sativa subsp. japonica GN=P0475F05.16 PE=4 SV=1	92983	60.4	5.69	-0.0001	11818	48.03	LHMAVPDKWIELLK
Q6H6P8	Branching enzyme-3 OS=Oryza sativa subsp. japonica GN=P0475F05.16 PE=4 SV=1	92983	60.4	5.69	-0.0001	11819	45.35	LHMAVPDKWIELLK
Q6H6P8	Branching enzyme-3 OS=Oryza sativa subsp. japonica GN=P0475F05.16 PE=4 SV=1	92983	60.4	5.69	0.0002	11820	36.06	LHMAVPDKWIELLK
Q6H6P8	Branching enzyme-3 OS=Oryza sativa subsp. japonica GN=P0475F05.16 PE=4 SV=1	92983	60.4	5.69	0.0007	11821	32.85	LHMAVPDKWIELLK
Q6H6P8	Branching enzyme-3 OS=Oryza sativa subsp. japonica GN=P0475F05.16 PE=4 SV=1	92983	60.4	5.69	0.0015	11822	59.09	LHMAVPDKWIELLK
Q6H6P8	Branching enzyme-3 OS=Oryza sativa subsp. japonica GN=P0475F05.16 PE=4 SV=1	92983	60.4	5.69	0.0036	11823	26.66	LHMAVPDKWIELLK
Q6H6P8	Branching enzyme-3 OS=Oryza sativa subsp. japonica GN=P0475F05.16 PE=4 SV=1	92983	60.4	5.69	-0.002	11885	37.87	SDIDQYEGGLETFSR
Q6H6P8	Branching enzyme-3 OS=Oryza sativa subsp. japonica GN=P0475F05.16 PE=4 SV=1	92983	60.4	5.69	-0.0013	11886	58.86	SDIDQYEGGLETFSR
Q6H6P8	Branching enzyme-3 OS=Oryza sativa subsp. japonica GN=P0475F05.16 PE=4 SV=1	92983	60.4	5.69	-0.0008	11889	91.48	SDIDQYEGGLETFSR
Q6H6P8	Branching enzyme-3 OS=Oryza sativa subsp. japonica GN=P0475F05.16 PE=4 SV=1	92983	60.4	5.69	-0.0006	12582	20.2	METPSGIKDSIPAWIK
Q6H6P8	Branching enzyme-3 OS=Oryza sativa subsp. japonica GN=P0475F05.16 PE=4 SV=1	92983	60.4	5.69	-0.0005	12583	42.03	METPSGIKDSIPAWIK
Q6H6P8	Branching enzyme-3 OS=Oryza sativa subsp. japonica GN=P0475F05.16 PE=4 SV=1	92983	60.4	5.69	0	12584	27.57	METPSGIKDSIPAWIK
Q6H6P8	Branching enzyme-3 OS=Oryza sativa subsp. japonica GN=P0475F05.16 PE=4 SV=1	92983	60.4	5.69	0.0052	12587	49.96	METPSGIKDSIPAWIK
Q6H6P8	Branching enzyme-3 OS=Oryza sativa subsp. japonica GN=P0475F05.16 PE=4 SV=1	92983	60.4	5.69	-0.002	12813	37.03	METPSGIKDSIPAWIK
Q6H6P8	Branching enzyme-3 OS=Oryza sativa subsp. japonica GN=P0475F05.16 PE=4 SV=1	92983	60.4	5.69	-0.0018	12814	40.39	METPSGIKDSIPAWIK
Q6H6P8	Branching enzyme-3 OS=Oryza sativa subsp. japonica GN=P0475F05.16 PE=4 SV=1	92983	60.4	5.69	-0.0007	12815	23.45	METPSGIKDSIPAWIK
Q6H6P8	Branching enzyme-3 OS=Oryza sativa subsp. japonica GN=P0475F05.16 PE=4 SV=1	92983	60.4	5.69	-0.0033	12844	101.91	CVTYAESHDQALVGDK
Q6H6P8	Branching enzyme-3 OS=Oryza sativa subsp. japonica GN=P0475F05.16 PE=4 SV=1	92983	60.4	5.69	-0.0027	12846	42.44	CVTYAESHDQALVGDK
Q6H6P8	Branching enzyme-3 OS=Oryza sativa subsp. japonica GN=P0475F05.16 PE=4 SV=1	92983	60.4	5.69	0.0006	12849	21.29	CVTYAESHDQALVGDK
Q6H6P8	Branching enzyme-3 OS=Oryza sativa subsp. japonica GN=P0475F05.16 PE=4 SV=1	92983	60.4	5.69	0.0005	14359	92.83	LRSDIDQYEGGLETFSR
Q6H6P8	Branching enzyme-3 OS=Oryza sativa subsp. japonica GN=P0475F05.16 PE=4 SV=1	92983	60.4	5.69	0.001	14360	69.29	LRSDIDQYEGGLETFSR
Q6H6P8	Branching enzyme-3 OS=Oryza sativa subsp. japonica GN=P0475F05.16 PE=4 SV=1	92983	60.4	5.69	0.0019	14361	61.42	LRSDIDQYEGGLETFSR
Q6H6P8	Branching enzyme-3 OS=Oryza sativa subsp. japonica GN=P0475F05.16 PE=4 SV=1	92983	60.4	5.69	-0.0001	15608	26.88	DMYDFMALDRPATPSIDR
Q6H6P8	Branching enzyme-3 OS=Oryza sativa subsp. japonica GN=P0475F05.16 PE=4 SV=1	92983	60.4	5.69	-0.0016	15721	34.57	DMYDFMALDRPATPSIDR
Q6H6P8	Branching enzyme-3 OS=Oryza sativa subsp. japonica GN=P0475F05.16 PE=4 SV=1	92983	60.4	5.69	-0.0096	17986	24.29	EWAPGAHSAALVGDFNNWNPNADR
Q6H6P8	Branching enzyme-3 OS=Oryza sativa subsp. japonica GN=P0475F05.16 PE=4 SV=1	92983	60.4	5.69	-0.0008	17987	35.7	EWAPGAHSAALVGDFNNWNPNADR
Q6H6P8	Branching enzyme-3 OS=Oryza sativa subsp. japonica GN=P0475F05.16 PE=4 SV=1	92983	60.4	5.69	-0.0006	17988	70.86	EWAPGAHSAALVGDFNNWNPNADR
Q6H6P8	Branching enzyme-3 OS=Oryza sativa subsp. japonica GN=P0475F05.16 PE=4 SV=1	92983	60.4	5.69	0.0035	17989	65.61	EWAPGAHSAALVGDFNNWNPNADR
Q6H6P8	Branching enzyme-3 OS=Oryza sativa subsp. japonica GN=P0475F05.16 PE=4 SV=1	92983	60.4	5.69	-0.0011	18061	23.14	YSVQAAGEIPYNGIYYDPPEEEK
Q6H6P8	Branching enzyme-3 OS=Oryza sativa subsp. japonica GN=P0475F05.16 PE=4 SV=1	92983	60.4	5.69	-0.0123	18465	83.07	NEFGVWEIFLPNNADGSSPIPHGSR
Q6H6P8	Branching enzyme-3 OS=Oryza sativa subsp. japonica GN=P0475F05.16 PE=4 SV=1	92983	60.4	5.69	0	18466	55.44	NEFGVWEIFLPNNADGSSPIPHGSR
Q6H6P8	Branching enzyme-3 OS=Oryza sativa subsp. japonica GN=P0475F05.16 PE=4 SV=1	92983	60.4	5.69	0.0001	18467	92.79	NEFGVWEIFLPNNADGSSPIPHGSR
Q6H6P8	Branching enzyme-3 OS=Oryza sativa subsp. japonica GN=P0475F05.16 PE=4 SV=1	92983	60.4	5.69	0.0002	18468	84.35	NEFGVWEIFLPNNADGSSPIPHGSR
Q6H6P8	Branching enzyme-3 OS=Oryza sativa subsp. japonica GN=P0475F05.16 PE=4 SV=1	92983	60.4	5.69	0.0046	18469	40.25	NEFGVWEIFLPNNADGSSPIPHGSR
Q6H6P8	Branching enzyme-3 OS=Oryza sativa subsp. japonica GN=P0475F05.16 PE=4 SV=1	92983	60.4	5.69	0.0046	18470	91.87	NEFGVWEIFLPNNADGSSPIPHGSR
Q6H6P8	Branching enzyme-3 OS=Oryza sativa subsp. japonica GN=P0475F05.16 PE=4 SV=1	92983	60.4	5.69	0.0047	18471	43.89	NEFGVWEIFLPNNADGSSPIPHGSR
Q6H6P8	Branching enzyme-3 OS=Oryza sativa subsp. japonica GN=P0475F05.16 PE=4 SV=1	92983	60.4	5.69	-0.0015	19656	34.57	YSVQAAGEIPYNGIYYDPPEEEKYIFK
Q6H6P8	Branching enzyme-3 OS=Oryza sativa subsp. japonica GN=P0475F05.16 PE=4 SV=1	92983	60.4	5.69	-0.0005	19681	42.11	TIAFWLMDKDMYDFMALDRPATPSIDR
Q6H6P8	Branching enzyme-3 OS=Oryza sativa subsp. japonica GN=P0475F05.16 PE=4 SV=1	92983	60.4	5.69	0.0003	19682	49.02	TIAFWLMDKDMYDFMALDRPATPSIDR
Q6H6P8	Branching enzyme-3 OS=Oryza sativa subsp. japonica GN=P0475F05.16 PE=4 SV=1	92983	60.4	5.69	0.0012	19683	45.87	TIAFWLMDKDMYDFMALDRPATPSIDR
Q6H6P8	Branching enzyme-3 OS=Oryza sativa subsp. japonica GN=P0475F05.16 PE=4 SV=1	92983	60.4	5.69	0.0024	19684	35.81	TIAFWLMDKDMYDFMALDRPATPSIDR
Q6H6P8	Branching enzyme-3 OS=Oryza sativa subsp. japonica GN=P0475F05.16 PE=4 SV=1	92983	60.4	5.69	-0.0064	19690	50.77	TIAFWLMDKDMYDFMALDRPATPSIDR
Q6H6P8	Branching enzyme-3 OS=Oryza sativa subsp. japonica GN=P0475F05.16 PE=4 SV=1	92983	60.4	5.69	0.0002	19691	27.24	TIAFWLMDKDMYDFMALDRPATPSIDR
Q6H6P8	Branching enzyme-3 OS=Oryza sativa subsp. japonica GN=P0475F05.16 PE=4 SV=1	92983	60.4	5.69	0.0017	19692	25.47	TIAFWLMDKDMYDFMALDRPATPSIDR
Q6H6P8	Branching enzyme-3 OS=Oryza sativa subsp. japonica GN=P0475F05.16 PE=4 SV=1	92983	60.4	5.69	0.0039	19694	27	TIAFWLMDKDMYDFMALDRPATPSIDR
Q6H6P8	Branching enzyme-3 OS=Oryza sativa subsp. japonica GN=P0475F05.16 PE=4 SV=1	92983	60.4	5.69	-0.012	19748	87.7	LITMGLGGEGYLNFMGNEFGHPEWIDFPR
Q6H6P8	Branching enzyme-3 OS=Oryza sativa subsp. japonica GN=P0475F05.16 PE=4 SV=1	92983	60.4	5.69	-0.0054	19749	27.36	LITMGLGGEGYLNFMGNEFGHPEWIDFPR
Q6H6P8	Branching enzyme-3 OS=Oryza sativa subsp. japonica GN=P0475F05.16 PE=4 SV=1	92983	60.4	5.69	-0.0032	19750	72.61	LITMGLGGEGYLNFMGNEFGHPEWIDFPR
Q6H6P8	Branching enzyme-3 OS=Oryza sativa subsp. japonica GN=P0475F05.16 PE=4 SV=1	92983	60.4	5.69	-0.0014	19752	42.69	LITMGLGGEGYLNFMGNEFGHPEWIDFPR
Q6H6P8	Branching enzyme-3 OS=Oryza sativa subsp. japonica GN=P0475F05.16 PE=4 SV=1	92983	60.4	5.69	-0.0057	19762	89.06	LITMGLGGEGYLNFMGNEFGHPEWIDFPR
Q6H6P8	Branching enzyme-3 OS=Oryza sativa subsp. japonica GN=P0475F05.16 PE=4 SV=1	92983	60.4	5.69	-0.0155	19764	23.42	IHHTAEHFTADCSHDNRPYSFSVYSPSR
Q6H6P8	Branching enzyme-3 OS=Oryza sativa subsp. japonica GN=P0475F05.16 PE=4 SV=1	92983	60.4	5.69	-0.0076	19765	20.88	IHHTAEHFTADCSHDNRPYSFSVYSPSR
Q6H6P8	Branching enzyme-3 OS=Oryza sativa subsp. japonica GN=P0475F05.16 PE=4 SV=1	92983	60.4	5.69	-0.003	19766	23.57	IHHTAEHFTADCSHDNRPYSFSVYSPSR
Q6H6P8	Branching enzyme-3 OS=Oryza sativa subsp. japonica GN=P0475F05.16 PE=4 SV=1	92983	60.4	5.69	-0.0027	19767	31.73	IHHTAEHFTADCSHDNRPYSFSVYSPSR
Q6H6P8	Branching enzyme-3 OS=Oryza sativa subsp. japonica GN=P0475F05.16 PE=4 SV=1	92983	60.4	5.69	0.0012	19770	23.86	IHHTAEHFTADCSHDNRPYSFSVYSPSR
Q6H6P8	Branching enzyme-3 OS=Oryza sativa subsp. japonica GN=P0475F05.16 PE=4 SV=1	92983	60.4	5.69	0.0021	19771	21.14	IHHTAEHFTADCSHDNRPYSFSVYSPSR
Q6H6P8	Branching enzyme-3 OS=Oryza sativa subsp. japonica GN=P0475F05.16 PE=4 SV=1	92983	60.4	5.69	0.0024	19772	23.65	IHHTAEHFTADCSHDNRPYSFSVYSPSR
Q6H6P8	Branching enzyme-3 OS=Oryza sativa subsp. japonica GN=P0475F05.16 PE=4 SV=1	92983	60.4	5.69	0.0178	19773	24.12	IHHTAEHFTADCSHDNRPYSFSVYSPSR
Q6H6P8	Branching enzyme-3 OS=Oryza sativa subsp. japonica GN=P0475F05.16 PE=4 SV=1	92983	60.4	5.69	-0.0069	20152	56.9	LGYNAVQIMAIQEHAYYGSFGYHVTNFFAPSSR
Q6H6P8	Branching enzyme-3 OS=Oryza sativa subsp. japonica GN=P0475F05.16 PE=4 SV=1	92983	60.4	5.69	0.0016	20153	48.15	LGYNAVQIMAIQEHAYYGSFGYHVTNFFAPSSR
Q6H6P8	Branching enzyme-3 OS=Oryza sativa subsp. japonica GN=P0475F05.16 PE=4 SV=1	92983	60.4	5.69	0.0112	20154	63.88	LGYNAVQIMAIQEHAYYGSFGYHVTNFFAPSSR
Q6H6P8	Branching enzyme-3 OS=Oryza sativa subsp. japonica GN=P0475F05.16 PE=4 SV=1	92983	60.4	5.69	0.0222	20155	76.36	LGYNAVQIMAIQEHAYYGSFGYHVTNFFAPSSR
Q6H6P8	Branching enzyme-3 OS=Oryza sativa subsp. japonica GN=P0475F05.16 PE=4 SV=1	92983	60.4	5.69	0.0043	20229	29.17	KLGYNAVQIMAIQEHAYYGSFGYHVTNFFAPSSR
Q6H6P8	Branching enzyme-3 OS=Oryza sativa subsp. japonica GN=P0475F05.16 PE=4 SV=1	92983	60.4	5.69	0.0048	20230	22.36	KLGYNAVQIMAIQEHAYYGSFGYHVTNFFAPSSR
Q6H6P8	Branching enzyme-3 OS=Oryza sativa subsp. japonica GN=P0475F05.16 PE=4 SV=1	92983	60.4	5.69	-0.0081	20445	37.86	AHELGLVVLMDVVHSHASNNTLDGLNGFDGTDTHYFHSGSR
Q6H6P8	Branching enzyme-3 OS=Oryza sativa subsp. japonica GN=P0475F05.16 PE=4 SV=1	92983	60.4	5.69	0.0065	20446	66.05	AHELGLVVLMDVVHSHASNNTLDGLNGFDGTDTHYFHSGSR
Q6AVA8	Pyruvate, phosphate dikinase 1, chloroplastic OS=Oryza sativa subsp. japonica GN=PPDK1 PE=1 SV=1	103578	59.9	5.98	-0.0001	70	25.33	DVILVR
Q6AVA8	Pyruvate, phosphate dikinase 1, chloroplastic OS=Oryza sativa subsp. japonica GN=PPDK1 PE=1 SV=1	103578	59.9	5.98	-0.0004	583	21.58	VFTDMGK
Q6AVA8	Pyruvate, phosphate dikinase 1, chloroplastic OS=Oryza sativa subsp. japonica GN=PPDK1 PE=1 SV=1	103578	59.9	5.98	-0.001	588	41.58	LAAAQVLL
Q6AVA8	Pyruvate, phosphate dikinase 1, chloroplastic OS=Oryza sativa subsp. japonica GN=PPDK1 PE=1 SV=1	103578	59.9	5.98	0.0009	733	54.31	IVVIEDK
Q6AVA8	Pyruvate, phosphate dikinase 1, chloroplastic OS=Oryza sativa subsp. japonica GN=PPDK1 PE=1 SV=1	103578	59.9	5.98	0.001	734	37.2	IVVIEDK
Q6AVA8	Pyruvate, phosphate dikinase 1, chloroplastic OS=Oryza sativa subsp. japonica GN=PPDK1 PE=1 SV=1	103578	59.9	5.98	0.0002	1983	21.52	SDFEGIFR
Q6AVA8	Pyruvate, phosphate dikinase 1, chloroplastic OS=Oryza sativa subsp. japonica GN=PPDK1 PE=1 SV=1	103578	59.9	5.98	0.0007	2434	46.92	VGTMIEIPR
Q6AVA8	Pyruvate, phosphate dikinase 1, chloroplastic OS=Oryza sativa subsp. japonica GN=PPDK1 PE=1 SV=1	103578	59.9	5.98	0.0008	2770	30.13	TPEDLDAMR
Q6AVA8	Pyruvate, phosphate dikinase 1, chloroplastic OS=Oryza sativa subsp. japonica GN=PPDK1 PE=1 SV=1	103578	59.9	5.98	-0.0018	3490	20.21	GEPFPSDPKK
Q6AVA8	Pyruvate, phosphate dikinase 1, chloroplastic OS=Oryza sativa subsp. japonica GN=PPDK1 PE=1 SV=1	103578	59.9	5.98	-0.0015	4517	20.14	CCVSGCSSVR
Q6AVA8	Pyruvate, phosphate dikinase 1, chloroplastic OS=Oryza sativa subsp. japonica GN=PPDK1 PE=1 SV=1	103578	59.9	5.98	0.0015	4567	28.19	QNGAEGIGLCR
Q6AVA8	Pyruvate, phosphate dikinase 1, chloroplastic OS=Oryza sativa subsp. japonica GN=PPDK1 PE=1 SV=1	103578	59.9	5.98	0.0048	6251	29.85	QMIMASSLELR
Q6AVA8	Pyruvate, phosphate dikinase 1, chloroplastic OS=Oryza sativa subsp. japonica GN=PPDK1 PE=1 SV=1	103578	59.9	5.98	0.004	6536	30.43	QMIMASSLELR
Q6AVA8	Pyruvate, phosphate dikinase 1, chloroplastic OS=Oryza sativa subsp. japonica GN=PPDK1 PE=1 SV=1	103578	59.9	5.98	-0.0002	7433	25.3	TEHMFFASDER
Q6AVA8	Pyruvate, phosphate dikinase 1, chloroplastic OS=Oryza sativa subsp. japonica GN=PPDK1 PE=1 SV=1	103578	59.9	5.98	-0.0001	7434	26.91	TEHMFFASDER
Q6AVA8	Pyruvate, phosphate dikinase 1, chloroplastic OS=Oryza sativa subsp. japonica GN=PPDK1 PE=1 SV=1	103578	59.9	5.98	0.0009	7435	31.11	TEHMFFASDER
Q6AVA8	Pyruvate, phosphate dikinase 1, chloroplastic OS=Oryza sativa subsp. japonica GN=PPDK1 PE=1 SV=1	103578	59.9	5.98	0.0046	7474	41.43	AGLDYVSCSPFR
Q6AVA8	Pyruvate, phosphate dikinase 1, chloroplastic OS=Oryza sativa subsp. japonica GN=PPDK1 PE=1 SV=1	103578	59.9	5.98	0.0001	7688	22.52	TEHMFFASDER
Q6AVA8	Pyruvate, phosphate dikinase 1, chloroplastic OS=Oryza sativa subsp. japonica GN=PPDK1 PE=1 SV=1	103578	59.9	5.98	0.0005	7689	25.15	TEHMFFASDER
Q6AVA8	Pyruvate, phosphate dikinase 1, chloroplastic OS=Oryza sativa subsp. japonica GN=PPDK1 PE=1 SV=1	103578	59.9	5.98	0.001	7975	23.29	LGDPARPLLLSVR
Q6AVA8	Pyruvate, phosphate dikinase 1, chloroplastic OS=Oryza sativa subsp. japonica GN=PPDK1 PE=1 SV=1	103578	59.9	5.98	0.0001	8439	72.65	IAVDMVNEGLVER
Q6AVA8	Pyruvate, phosphate dikinase 1, chloroplastic OS=Oryza sativa subsp. japonica GN=PPDK1 PE=1 SV=1	103578	59.9	5.98	0.0018	8441	70.14	IAVDMVNEGLVER
Q6AVA8	Pyruvate, phosphate dikinase 1, chloroplastic OS=Oryza sativa subsp. japonica GN=PPDK1 PE=1 SV=1	103578	59.9	5.98	0.0023	8442	72.81	IAVDMVNEGLVER
Q6AVA8	Pyruvate, phosphate dikinase 1, chloroplastic OS=Oryza sativa subsp. japonica GN=PPDK1 PE=1 SV=1	103578	59.9	5.98	0	8619	82.57	IAVDMVNEGLVER
Q6AVA8	Pyruvate, phosphate dikinase 1, chloroplastic OS=Oryza sativa subsp. japonica GN=PPDK1 PE=1 SV=1	103578	59.9	5.98	-0.0008	9427	40.92	GLHNDTDLTATDLK
Q6AVA8	Pyruvate, phosphate dikinase 1, chloroplastic OS=Oryza sativa subsp. japonica GN=PPDK1 PE=1 SV=1	103578	59.9	5.98	0.0003	9428	26.12	GLHNDTDLTATDLK
Q6AVA8	Pyruvate, phosphate dikinase 1, chloroplastic OS=Oryza sativa subsp. japonica GN=PPDK1 PE=1 SV=1	103578	59.9	5.98	0.0003	9429	63.01	GLHNDTDLTATDLK
Q6AVA8	Pyruvate, phosphate dikinase 1, chloroplastic OS=Oryza sativa subsp. japonica GN=PPDK1 PE=1 SV=1	103578	59.9	5.98	0.001	9431	42.83	GLHNDTDLTATDLK
Q6AVA8	Pyruvate, phosphate dikinase 1, chloroplastic OS=Oryza sativa subsp. japonica GN=PPDK1 PE=1 SV=1	103578	59.9	5.98	0.0025	10101	23.69	VMANADTPEDATTAR
Q6AVA8	Pyruvate, phosphate dikinase 1, chloroplastic OS=Oryza sativa subsp. japonica GN=PPDK1 PE=1 SV=1	103578	59.9	5.98	0.0011	10320	68.65	VMANADTPEDATTAR
Q6AVA8	Pyruvate, phosphate dikinase 1, chloroplastic OS=Oryza sativa subsp. japonica GN=PPDK1 PE=1 SV=1	103578	59.9	5.98	0.0001	10705	40.13	LGISYPELTEMQAR
Q6AVA8	Pyruvate, phosphate dikinase 1, chloroplastic OS=Oryza sativa subsp. japonica GN=PPDK1 PE=1 SV=1	103578	59.9	5.98	0.0004	10706	55.27	LGISYPELTEMQAR
Q6AVA8	Pyruvate, phosphate dikinase 1, chloroplastic OS=Oryza sativa subsp. japonica GN=PPDK1 PE=1 SV=1	103578	59.9	5.98	0.006	10707	31.33	LGISYPELTEMQAR
Q6AVA8	Pyruvate, phosphate dikinase 1, chloroplastic OS=Oryza sativa subsp. japonica GN=PPDK1 PE=1 SV=1	103578	59.9	5.98	0.0035	10892	34.95	LGISYPELTEMQAR
Q6AVA8	Pyruvate, phosphate dikinase 1, chloroplastic OS=Oryza sativa subsp. japonica GN=PPDK1 PE=1 SV=1	103578	59.9	5.98	-0.0061	12160	90.22	ELCSETGAAQDDVLAR
Q6AVA8	Pyruvate, phosphate dikinase 1, chloroplastic OS=Oryza sativa subsp. japonica GN=PPDK1 PE=1 SV=1	103578	59.9	5.98	-0.0005	12161	95.99	ELCSETGAAQDDVLAR
Q6AVA8	Pyruvate, phosphate dikinase 1, chloroplastic OS=Oryza sativa subsp. japonica GN=PPDK1 PE=1 SV=1	103578	59.9	5.98	-0.0047	13642	21.01	DHMPEPYEELVENCK
Q6AVA8	Pyruvate, phosphate dikinase 1, chloroplastic OS=Oryza sativa subsp. japonica GN=PPDK1 PE=1 SV=1	103578	59.9	5.98	0.0006	13643	45.88	DHMPEPYEELVENCK
Q6AVA8	Pyruvate, phosphate dikinase 1, chloroplastic OS=Oryza sativa subsp. japonica GN=PPDK1 PE=1 SV=1	103578	59.9	5.98	0.002	13644	38.45	DHMPEPYEELVENCK
Q6AVA8	Pyruvate, phosphate dikinase 1, chloroplastic OS=Oryza sativa subsp. japonica GN=PPDK1 PE=1 SV=1	103578	59.9	5.98	-0.0014	14031	105.87	QLQLAVLAVFNSWDSPR
Q6AVA8	Pyruvate, phosphate dikinase 1, chloroplastic OS=Oryza sativa subsp. japonica GN=PPDK1 PE=1 SV=1	103578	59.9	5.98	-0.0009	14245	34.77	VGICGEHGGEPLSVAFFAK
Q6AVA8	Pyruvate, phosphate dikinase 1, chloroplastic OS=Oryza sativa subsp. japonica GN=PPDK1 PE=1 SV=1	103578	59.9	5.98	-0.0003	14246	61.18	VGICGEHGGEPLSVAFFAK
Q6AVA8	Pyruvate, phosphate dikinase 1, chloroplastic OS=Oryza sativa subsp. japonica GN=PPDK1 PE=1 SV=1	103578	59.9	5.98	-0.0065	15297	43.52	KQLQLAVLAVFNSWDSPR
Q6AVA8	Pyruvate, phosphate dikinase 1, chloroplastic OS=Oryza sativa subsp. japonica GN=PPDK1 PE=1 SV=1	103578	59.9	5.98	-0.0022	15298	39.55	KQLQLAVLAVFNSWDSPR
Q6AVA8	Pyruvate, phosphate dikinase 1, chloroplastic OS=Oryza sativa subsp. japonica GN=PPDK1 PE=1 SV=1	103578	59.9	5.98	-0.0057	15560	86.81	TETSPEDVGGMHAAVGILTAR
Q6AVA8	Pyruvate, phosphate dikinase 1, chloroplastic OS=Oryza sativa subsp. japonica GN=PPDK1 PE=1 SV=1	103578	59.9	5.98	-0.004	15561	134.73	TETSPEDVGGMHAAVGILTAR
Q6AVA8	Pyruvate, phosphate dikinase 1, chloroplastic OS=Oryza sativa subsp. japonica GN=PPDK1 PE=1 SV=1	103578	59.9	5.98	-0.001	15563	72.03	TETSPEDVGGMHAAVGILTAR
Q6AVA8	Pyruvate, phosphate dikinase 1, chloroplastic OS=Oryza sativa subsp. japonica GN=PPDK1 PE=1 SV=1	103578	59.9	5.98	-0.0003	15713	46.25	TETSPEDVGGMHAAVGILTAR
Q6AVA8	Pyruvate, phosphate dikinase 1, chloroplastic OS=Oryza sativa subsp. japonica GN=PPDK1 PE=1 SV=1	103578	59.9	5.98	-0.0001	15714	58.45	TETSPEDVGGMHAAVGILTAR
Q6AVA8	Pyruvate, phosphate dikinase 1, chloroplastic OS=Oryza sativa subsp. japonica GN=PPDK1 PE=1 SV=1	103578	59.9	5.98	0.0008	15715	110.53	TETSPEDVGGMHAAVGILTAR
Q6AVA8	Pyruvate, phosphate dikinase 1, chloroplastic OS=Oryza sativa subsp. japonica GN=PPDK1 PE=1 SV=1	103578	59.9	5.98	-0.0016	17093	62.94	LLDPPLHEFLPEGHVEDMVR
Q6AVA8	Pyruvate, phosphate dikinase 1, chloroplastic OS=Oryza sativa subsp. japonica GN=PPDK1 PE=1 SV=1	103578	59.9	5.98	-0.0013	17094	66.07	LLDPPLHEFLPEGHVEDMVR
Q6AVA8	Pyruvate, phosphate dikinase 1, chloroplastic OS=Oryza sativa subsp. japonica GN=PPDK1 PE=1 SV=1	103578	59.9	5.98	-0.0011	17095	59.3	LLDPPLHEFLPEGHVEDMVR
Q6AVA8	Pyruvate, phosphate dikinase 1, chloroplastic OS=Oryza sativa subsp. japonica GN=PPDK1 PE=1 SV=1	103578	59.9	5.98	0.0009	17096	38.17	LLDPPLHEFLPEGHVEDMVR
Q6AVA8	Pyruvate, phosphate dikinase 1, chloroplastic OS=Oryza sativa subsp. japonica GN=PPDK1 PE=1 SV=1	103578	59.9	5.98	0.0057	17097	82.24	LLDPPLHEFLPEGHVEDMVR
Q6AVA8	Pyruvate, phosphate dikinase 1, chloroplastic OS=Oryza sativa subsp. japonica GN=PPDK1 PE=1 SV=1	103578	59.9	5.98	-0.0037	17133	38.45	FLDMFGNVVMDIPHALFEEK
Q6AVA8	Pyruvate, phosphate dikinase 1, chloroplastic OS=Oryza sativa subsp. japonica GN=PPDK1 PE=1 SV=1	103578	59.9	5.98	-0.0028	17134	79.75	FLDMFGNVVMDIPHALFEEK
Q6AVA8	Pyruvate, phosphate dikinase 1, chloroplastic OS=Oryza sativa subsp. japonica GN=PPDK1 PE=1 SV=1	103578	59.9	5.98	-0.0012	17157	26.01	LLDPPLHEFLPEGHVEDMVR
Q6AVA8	Pyruvate, phosphate dikinase 1, chloroplastic OS=Oryza sativa subsp. japonica GN=PPDK1 PE=1 SV=1	103578	59.9	5.98	0.0015	17234	58.39	FLDMFGNVVMDIPHALFEEK
Q6AVA8	Pyruvate, phosphate dikinase 1, chloroplastic OS=Oryza sativa subsp. japonica GN=PPDK1 PE=1 SV=1	103578	59.9	5.98	0.0022	17235	58.81	FLDMFGNVVMDIPHALFEEK
Q6AVA8	Pyruvate, phosphate dikinase 1, chloroplastic OS=Oryza sativa subsp. japonica GN=PPDK1 PE=1 SV=1	103578	59.9	5.98	-0.0044	17801	28.49	MVEPGHLDQLLHPQFENPSGYK
Q6AVA8	Pyruvate, phosphate dikinase 1, chloroplastic OS=Oryza sativa subsp. japonica GN=PPDK1 PE=1 SV=1	103578	59.9	5.98	0.0024	17802	32.74	MVEPGHLDQLLHPQFENPSGYK
Q6AVA8	Pyruvate, phosphate dikinase 1, chloroplastic OS=Oryza sativa subsp. japonica GN=PPDK1 PE=1 SV=1	103578	59.9	5.98	-0.0016	18048	61.46	FLPIYLSQGILQHDPFEVLDQR
Q6AVA8	Pyruvate, phosphate dikinase 1, chloroplastic OS=Oryza sativa subsp. japonica GN=PPDK1 PE=1 SV=1	103578	59.9	5.98	0.0046	18050	61.54	FLPIYLSQGILQHDPFEVLDQR
Q6AVA8	Pyruvate, phosphate dikinase 1, chloroplastic OS=Oryza sativa subsp. japonica GN=PPDK1 PE=1 SV=1	103578	59.9	5.98	0.0064	18051	109.95	FLPIYLSQGILQHDPFEVLDQR
Q6AVA8	Pyruvate, phosphate dikinase 1, chloroplastic OS=Oryza sativa subsp. japonica GN=PPDK1 PE=1 SV=1	103578	59.9	5.98	-0.0062	18120	38.61	QPLCPPALSGDLETFMSWVDEVR
Q6AVA8	Pyruvate, phosphate dikinase 1, chloroplastic OS=Oryza sativa subsp. japonica GN=PPDK1 PE=1 SV=1	103578	59.9	5.98	-0.0068	18157	79.74	GTAVNVQTMVFGNMGNTSGTGVLFTR
Q6AVA8	Pyruvate, phosphate dikinase 1, chloroplastic OS=Oryza sativa subsp. japonica GN=PPDK1 PE=1 SV=1	103578	59.9	5.98	-0.0006	18158	144.97	GTAVNVQTMVFGNMGNTSGTGVLFTR
Q6AVA8	Pyruvate, phosphate dikinase 1, chloroplastic OS=Oryza sativa subsp. japonica GN=PPDK1 PE=1 SV=1	103578	59.9	5.98	-0.0005	18159	76.73	GTAVNVQTMVFGNMGNTSGTGVLFTR
Q6AVA8	Pyruvate, phosphate dikinase 1, chloroplastic OS=Oryza sativa subsp. japonica GN=PPDK1 PE=1 SV=1	103578	59.9	5.98	0.0024	18160	164.35	GTAVNVQTMVFGNMGNTSGTGVLFTR
Q6AVA8	Pyruvate, phosphate dikinase 1, chloroplastic OS=Oryza sativa subsp. japonica GN=PPDK1 PE=1 SV=1	103578	59.9	5.98	-0.0072	18200	109.25	GTAVNVQTMVFGNMGNTSGTGVLFTR
Q6AVA8	Pyruvate, phosphate dikinase 1, chloroplastic OS=Oryza sativa subsp. japonica GN=PPDK1 PE=1 SV=1	103578	59.9	5.98	0.0006	18607	76.15	QPLCPPALSGDLETFMSWVDEVRK
Q6AVA8	Pyruvate, phosphate dikinase 1, chloroplastic OS=Oryza sativa subsp. japonica GN=PPDK1 PE=1 SV=1	103578	59.9	5.98	-0.0081	18666	28.53	MVEPGHLDQLLHPQFENPSGYKDK
Q6AVA8	Pyruvate, phosphate dikinase 1, chloroplastic OS=Oryza sativa subsp. japonica GN=PPDK1 PE=1 SV=1	103578	59.9	5.98	0.0058	18668	20.09	MVEPGHLDQLLHPQFENPSGYKDK
Q6AVA8	Pyruvate, phosphate dikinase 1, chloroplastic OS=Oryza sativa subsp. japonica GN=PPDK1 PE=1 SV=1	103578	59.9	5.98	-0.002	18788	21.54	MVEPGHLDQLLHPQFENPSGYKDK
Q6AVA8	Pyruvate, phosphate dikinase 1, chloroplastic OS=Oryza sativa subsp. japonica GN=PPDK1 PE=1 SV=1	103578	59.9	5.98	-0.0035	19175	63.46	SGAAVSMPGMMDTVLNLGLNDEVAAGLAAK
Q6AVA8	Pyruvate, phosphate dikinase 1, chloroplastic OS=Oryza sativa subsp. japonica GN=PPDK1 PE=1 SV=1	103578	59.9	5.98	0.0018	19176	94.04	SGAAVSMPGMMDTVLNLGLNDEVAAGLAAK
Q6AVA8	Pyruvate, phosphate dikinase 1, chloroplastic OS=Oryza sativa subsp. japonica GN=PPDK1 PE=1 SV=1	103578	59.9	5.98	0.002	19177	73.65	SGAAVSMPGMMDTVLNLGLNDEVAAGLAAK
Q6AVA8	Pyruvate, phosphate dikinase 1, chloroplastic OS=Oryza sativa subsp. japonica GN=PPDK1 PE=1 SV=1	103578	59.9	5.98	-0.0085	19638	64.06	VIATGLPASPGAAVGQIVFTAEDAEAWHAQGK
Q6AVA8	Pyruvate, phosphate dikinase 1, chloroplastic OS=Oryza sativa subsp. japonica GN=PPDK1 PE=1 SV=1	103578	59.9	5.98	-0.0066	19639	33.49	VIATGLPASPGAAVGQIVFTAEDAEAWHAQGK
Q6AVA8	Pyruvate, phosphate dikinase 1, chloroplastic OS=Oryza sativa subsp. japonica GN=PPDK1 PE=1 SV=1	103578	59.9	5.98	0.0014	19640	41.47	VIATGLPASPGAAVGQIVFTAEDAEAWHAQGK
Q6AVA8	Pyruvate, phosphate dikinase 1, chloroplastic OS=Oryza sativa subsp. japonica GN=PPDK1 PE=1 SV=1	103578	59.9	5.98	0.0016	19641	80.15	VIATGLPASPGAAVGQIVFTAEDAEAWHAQGK
Q6AVA8	Pyruvate, phosphate dikinase 1, chloroplastic OS=Oryza sativa subsp. japonica GN=PPDK1 PE=1 SV=1	103578	59.9	5.98	0.0079	19642	56.99	VIATGLPASPGAAVGQIVFTAEDAEAWHAQGK
Q75GX9	Cupin family protein, expressed OS=Oryza sativa subsp. japonica GN=OSJNBa0034D21.12 PE=4 SV=1	63845	64.8	8.35	0	15	29.77	KLIVTK
Q75GX9	Cupin family protein, expressed OS=Oryza sativa subsp. japonica GN=OSJNBa0034D21.12 PE=4 SV=1	63845	64.8	8.35	0.001	571	34.4	WSYAIR
Q75GX9	Cupin family protein, expressed OS=Oryza sativa subsp. japonica GN=OSJNBa0034D21.12 PE=4 SV=1	63845	64.8	8.35	-0.0001	597	30.52	KLDPQAK
Q75GX9	Cupin family protein, expressed OS=Oryza sativa subsp. japonica GN=OSJNBa0034D21.12 PE=4 SV=1	63845	64.8	8.35	-0.0008	753	25.39	ASEEQVR
Q75GX9	Cupin family protein, expressed OS=Oryza sativa subsp. japonica GN=OSJNBa0034D21.12 PE=4 SV=1	63845	64.8	8.35	-0.0007	924	26.32	LYEADAR
Q75GX9	Cupin family protein, expressed OS=Oryza sativa subsp. japonica GN=OSJNBa0034D21.12 PE=4 SV=1	63845	64.8	8.35	0.0009	925	40.41	LYEADAR
Q75GX9	Cupin family protein, expressed OS=Oryza sativa subsp. japonica GN=OSJNBa0034D21.12 PE=4 SV=1	63845	64.8	8.35	-0.0005	1648	42.9	ELAFAASAR
Q75GX9	Cupin family protein, expressed OS=Oryza sativa subsp. japonica GN=OSJNBa0034D21.12 PE=4 SV=1	63845	64.8	8.35	0.0003	1649	40.78	ELAFAASAR
Q75GX9	Cupin family protein, expressed OS=Oryza sativa subsp. japonica GN=OSJNBa0034D21.12 PE=4 SV=1	63845	64.8	8.35	0.0009	1651	26.12	ELAFAASAR
Q75GX9	Cupin family protein, expressed OS=Oryza sativa subsp. japonica GN=OSJNBa0034D21.12 PE=4 SV=1	63845	64.8	8.35	-0.0002	1968	33.18	VAVLEANPR
Q75GX9	Cupin family protein, expressed OS=Oryza sativa subsp. japonica GN=OSJNBa0034D21.12 PE=4 SV=1	63845	64.8	8.35	0.0003	1969	52.53	VAVLEANPR
Q75GX9	Cupin family protein, expressed OS=Oryza sativa subsp. japonica GN=OSJNBa0034D21.12 PE=4 SV=1	63845	64.8	8.35	0.0013	2047	43.95	ISEEKLEK
Q75GX9	Cupin family protein, expressed OS=Oryza sativa subsp. japonica GN=OSJNBa0034D21.12 PE=4 SV=1	63845	64.8	8.35	-0.0007	2806	34.17	RRPYVFGR
Q75GX9	Cupin family protein, expressed OS=Oryza sativa subsp. japonica GN=OSJNBa0034D21.12 PE=4 SV=1	63845	64.8	8.35	-0.0004	2807	24.23	RRPYVFGR
Q75GX9	Cupin family protein, expressed OS=Oryza sativa subsp. japonica GN=OSJNBa0034D21.12 PE=4 SV=1	63845	64.8	8.35	0.0002	2809	45.11	RRPYVFGR
Q75GX9	Cupin family protein, expressed OS=Oryza sativa subsp. japonica GN=OSJNBa0034D21.12 PE=4 SV=1	63845	64.8	8.35	-0.0004	3064	26.19	GPFNILEQR
Q75GX9	Cupin family protein, expressed OS=Oryza sativa subsp. japonica GN=OSJNBa0034D21.12 PE=4 SV=1	63845	64.8	8.35	0.0002	3065	62.06	GPFNILEQR
Q75GX9	Cupin family protein, expressed OS=Oryza sativa subsp. japonica GN=OSJNBa0034D21.12 PE=4 SV=1	63845	64.8	8.35	0.0006	5215	32.56	MYLAGMNSVLK
Q75GX9	Cupin family protein, expressed OS=Oryza sativa subsp. japonica GN=OSJNBa0034D21.12 PE=4 SV=1	63845	64.8	8.35	-0.0015	5479	24.11	NPESFLSSFSK
Q75GX9	Cupin family protein, expressed OS=Oryza sativa subsp. japonica GN=OSJNBa0034D21.12 PE=4 SV=1	63845	64.8	8.35	0.0002	5480	70.25	NPESFLSSFSK
Q75GX9	Cupin family protein, expressed OS=Oryza sativa subsp. japonica GN=OSJNBa0034D21.12 PE=4 SV=1	63845	64.8	8.35	0.0003	5481	33.79	NPESFLSSFSK
Q75GX9	Cupin family protein, expressed OS=Oryza sativa subsp. japonica GN=OSJNBa0034D21.12 PE=4 SV=1	63845	64.8	8.35	0.0004	5482	73.02	NPESFLSSFSK
Q75GX9	Cupin family protein, expressed OS=Oryza sativa subsp. japonica GN=OSJNBa0034D21.12 PE=4 SV=1	63845	64.8	8.35	0.0001	5485	41.95	MYLAGMNSVLK
Q75GX9	Cupin family protein, expressed OS=Oryza sativa subsp. japonica GN=OSJNBa0034D21.12 PE=4 SV=1	63845	64.8	8.35	-0.0002	5697	27.86	MYLAGMNSVLK
Q75GX9	Cupin family protein, expressed OS=Oryza sativa subsp. japonica GN=OSJNBa0034D21.12 PE=4 SV=1	63845	64.8	8.35	0.0003	5698	30.88	MYLAGMNSVLK
Q75GX9	Cupin family protein, expressed OS=Oryza sativa subsp. japonica GN=OSJNBa0034D21.12 PE=4 SV=1	63845	64.8	8.35	-0.0009	6019	64.77	GEGSSEEEDEGR
Q75GX9	Cupin family protein, expressed OS=Oryza sativa subsp. japonica GN=OSJNBa0034D21.12 PE=4 SV=1	63845	64.8	8.35	-0.0017	6785	41.51	GPFNILEQRPR
Q75GX9	Cupin family protein, expressed OS=Oryza sativa subsp. japonica GN=OSJNBa0034D21.12 PE=4 SV=1	63845	64.8	8.35	-0.0007	6786	26.59	GPFNILEQRPR
Q75GX9	Cupin family protein, expressed OS=Oryza sativa subsp. japonica GN=OSJNBa0034D21.12 PE=4 SV=1	63845	64.8	8.35	-0.0002	6787	31.89	GPFNILEQRPR
Q75GX9	Cupin family protein, expressed OS=Oryza sativa subsp. japonica GN=OSJNBa0034D21.12 PE=4 SV=1	63845	64.8	8.35	0	6788	38.44	GPFNILEQRPR
Q75GX9	Cupin family protein, expressed OS=Oryza sativa subsp. japonica GN=OSJNBa0034D21.12 PE=4 SV=1	63845	64.8	8.35	0.0001	6789	37.93	GPFNILEQRPR
Q75GX9	Cupin family protein, expressed OS=Oryza sativa subsp. japonica GN=OSJNBa0034D21.12 PE=4 SV=1	63845	64.8	8.35	0.0003	6790	32.41	GPFNILEQRPR
Q75GX9	Cupin family protein, expressed OS=Oryza sativa subsp. japonica GN=OSJNBa0034D21.12 PE=4 SV=1	63845	64.8	8.35	-0.0001	7007	32.84	SFHDLAEHDIR
Q75GX9	Cupin family protein, expressed OS=Oryza sativa subsp. japonica GN=OSJNBa0034D21.12 PE=4 SV=1	63845	64.8	8.35	0.0003	7008	38.9	SFHDLAEHDIR
Q75GX9	Cupin family protein, expressed OS=Oryza sativa subsp. japonica GN=OSJNBa0034D21.12 PE=4 SV=1	63845	64.8	8.35	0.0004	7009	70.12	SFHDLAEHDIR
Q75GX9	Cupin family protein, expressed OS=Oryza sativa subsp. japonica GN=OSJNBa0034D21.12 PE=4 SV=1	63845	64.8	8.35	0.0005	7010	63.81	SFHDLAEHDIR
Q75GX9	Cupin family protein, expressed OS=Oryza sativa subsp. japonica GN=OSJNBa0034D21.12 PE=4 SV=1	63845	64.8	8.35	0.0005	7154	37.97	CEQDRPPYER
Q75GX9	Cupin family protein, expressed OS=Oryza sativa subsp. japonica GN=OSJNBa0034D21.12 PE=4 SV=1	63845	64.8	8.35	-0.0025	7241	43.06	MYLAGMNSVLKK
Q75GX9	Cupin family protein, expressed OS=Oryza sativa subsp. japonica GN=OSJNBa0034D21.12 PE=4 SV=1	63845	64.8	8.35	-0.0017	8355	30.45	RGEGSSEEEDEGR
Q75GX9	Cupin family protein, expressed OS=Oryza sativa subsp. japonica GN=OSJNBa0034D21.12 PE=4 SV=1	63845	64.8	8.35	-0.0004	8356	33.75	RGEGSSEEEDEGR
Q75GX9	Cupin family protein, expressed OS=Oryza sativa subsp. japonica GN=OSJNBa0034D21.12 PE=4 SV=1	63845	64.8	8.35	-0.0003	8890	44.76	LLPPFHQASSLLR
Q75GX9	Cupin family protein, expressed OS=Oryza sativa subsp. japonica GN=OSJNBa0034D21.12 PE=4 SV=1	63845	64.8	8.35	-0.0002	8891	39.35	LLPPFHQASSLLR
Q75GX9	Cupin family protein, expressed OS=Oryza sativa subsp. japonica GN=OSJNBa0034D21.12 PE=4 SV=1	63845	64.8	8.35	-0.0001	8892	31.32	LLPPFHQASSLLR
Q75GX9	Cupin family protein, expressed OS=Oryza sativa subsp. japonica GN=OSJNBa0034D21.12 PE=4 SV=1	63845	64.8	8.35	0.0004	8893	52.09	LLPPFHQASSLLR
Q75GX9	Cupin family protein, expressed OS=Oryza sativa subsp. japonica GN=OSJNBa0034D21.12 PE=4 SV=1	63845	64.8	8.35	0.0005	8894	42.06	LLPPFHQASSLLR
Q75GX9	Cupin family protein, expressed OS=Oryza sativa subsp. japonica GN=OSJNBa0034D21.12 PE=4 SV=1	63845	64.8	8.35	0.0012	8895	47.6	LLPPFHQASSLLR
Q75GX9	Cupin family protein, expressed OS=Oryza sativa subsp. japonica GN=OSJNBa0034D21.12 PE=4 SV=1	63845	64.8	8.35	-0.0003	10184	38.21	GEGSSEEEDEGRER
Q75GX9	Cupin family protein, expressed OS=Oryza sativa subsp. japonica GN=OSJNBa0034D21.12 PE=4 SV=1	63845	64.8	8.35	-0.0003	10185	43.4	GEGSSEEEDEGRER
Q75GX9	Cupin family protein, expressed OS=Oryza sativa subsp. japonica GN=OSJNBa0034D21.12 PE=4 SV=1	63845	64.8	8.35	-0.0016	11956	29.55	RGEGSSEEEDEGRER
Q75GX9	Cupin family protein, expressed OS=Oryza sativa subsp. japonica GN=OSJNBa0034D21.12 PE=4 SV=1	63845	64.8	8.35	-0.0001	11957	62.25	RGEGSSEEEDEGRER
Q75GX9	Cupin family protein, expressed OS=Oryza sativa subsp. japonica GN=OSJNBa0034D21.12 PE=4 SV=1	63845	64.8	8.35	0.0002	11958	24.49	RGEGSSEEEDEGRER
Q75GX9	Cupin family protein, expressed OS=Oryza sativa subsp. japonica GN=OSJNBa0034D21.12 PE=4 SV=1	63845	64.8	8.35	0.0011	11959	60	RGEGSSEEEDEGRER
Q75GX9	Cupin family protein, expressed OS=Oryza sativa subsp. japonica GN=OSJNBa0034D21.12 PE=4 SV=1	63845	64.8	8.35	-0.0014	12647	28.9	WREEEEEEEEQQK
Q75GX9	Cupin family protein, expressed OS=Oryza sativa subsp. japonica GN=OSJNBa0034D21.12 PE=4 SV=1	63845	64.8	8.35	-0.0006	13304	39.05	GTVFVVPSGHPIVVTSSR
Q75GX9	Cupin family protein, expressed OS=Oryza sativa subsp. japonica GN=OSJNBa0034D21.12 PE=4 SV=1	63845	64.8	8.35	-0.0002	13305	31.65	GTVFVVPSGHPIVVTSSR
Q75GX9	Cupin family protein, expressed OS=Oryza sativa subsp. japonica GN=OSJNBa0034D21.12 PE=4 SV=1	63845	64.8	8.35	0.0003	13307	31.93	GTVFVVPSGHPIVVTSSR
Q75GX9	Cupin family protein, expressed OS=Oryza sativa subsp. japonica GN=OSJNBa0034D21.12 PE=4 SV=1	63845	64.8	8.35	0.0003	14406	92.17	CVQECKDQQQQQQER
Q75GX9	Cupin family protein, expressed OS=Oryza sativa subsp. japonica GN=OSJNBa0034D21.12 PE=4 SV=1	63845	64.8	8.35	0.0009	14407	92.17	CVQECKDQQQQQQER
Q75GX9	Cupin family protein, expressed OS=Oryza sativa subsp. japonica GN=OSJNBa0034D21.12 PE=4 SV=1	63845	64.8	8.35	-0.0005	15555	81.27	GQEEEEEEQVGQGYETIR
Q75GX9	Cupin family protein, expressed OS=Oryza sativa subsp. japonica GN=OSJNBa0034D21.12 PE=4 SV=1	63845	64.8	8.35	0	15556	116.72	GQEEEEEEQVGQGYETIR
Q75GX9	Cupin family protein, expressed OS=Oryza sativa subsp. japonica GN=OSJNBa0034D21.12 PE=4 SV=1	63845	64.8	8.35	0.0012	15557	32.35	GQEEEEEEQVGQGYETIR
Q75GX9	Cupin family protein, expressed OS=Oryza sativa subsp. japonica GN=OSJNBa0034D21.12 PE=4 SV=1	63845	64.8	8.35	-0.0017	15735	54.79	DSTLQIVCFDVHANNNER
Q75GX9	Cupin family protein, expressed OS=Oryza sativa subsp. japonica GN=OSJNBa0034D21.12 PE=4 SV=1	63845	64.8	8.35	-0.0003	15737	55.04	DSTLQIVCFDVHANNNER
Q75GX9	Cupin family protein, expressed OS=Oryza sativa subsp. japonica GN=OSJNBa0034D21.12 PE=4 SV=1	63845	64.8	8.35	0.0001	15738	39.86	DSTLQIVCFDVHANNNER
Q75GX9	Cupin family protein, expressed OS=Oryza sativa subsp. japonica GN=OSJNBa0034D21.12 PE=4 SV=1	63845	64.8	8.35	0.0005	15739	58.88	DSTLQIVCFDVHANNNER
Q75GX9	Cupin family protein, expressed OS=Oryza sativa subsp. japonica GN=OSJNBa0034D21.12 PE=4 SV=1	63845	64.8	8.35	0.0006	15740	49.47	DSTLQIVCFDVHANNNER
Q75GX9	Cupin family protein, expressed OS=Oryza sativa subsp. japonica GN=OSJNBa0034D21.12 PE=4 SV=1	63845	64.8	8.35	0.0019	15741	55.56	DSTLQIVCFDVHANNNER
Q75GX9	Cupin family protein, expressed OS=Oryza sativa subsp. japonica GN=OSJNBa0034D21.12 PE=4 SV=1	63845	64.8	8.35	0.0051	15742	31.63	DSTLQIVCFDVHANNNER
Q75GX9	Cupin family protein, expressed OS=Oryza sativa subsp. japonica GN=OSJNBa0034D21.12 PE=4 SV=1	63845	64.8	8.35	-0.0063	16200	33.99	QGDVFVAPAGTINYLANTDGR
Q75GX9	Cupin family protein, expressed OS=Oryza sativa subsp. japonica GN=OSJNBa0034D21.12 PE=4 SV=1	63845	64.8	8.35	-0.0029	16202	87.24	QGDVFVAPAGTINYLANTDGR
Q75GX9	Cupin family protein, expressed OS=Oryza sativa subsp. japonica GN=OSJNBa0034D21.12 PE=4 SV=1	63845	64.8	8.35	-0.0018	16203	66.98	QGDVFVAPAGTINYLANTDGR
Q75GX9	Cupin family protein, expressed OS=Oryza sativa subsp. japonica GN=OSJNBa0034D21.12 PE=4 SV=1	63845	64.8	8.35	-0.0016	16204	67.27	QGDVFVAPAGTINYLANTDGR
Q75GX9	Cupin family protein, expressed OS=Oryza sativa subsp. japonica GN=OSJNBa0034D21.12 PE=4 SV=1	63845	64.8	8.35	-0.0006	16205	106.09	QGDVFVAPAGTINYLANTDGR
Q75GX9	Cupin family protein, expressed OS=Oryza sativa subsp. japonica GN=OSJNBa0034D21.12 PE=4 SV=1	63845	64.8	8.35	0.0013	16206	106.58	QGDVFVAPAGTINYLANTDGR
Q75GX9	Cupin family protein, expressed OS=Oryza sativa subsp. japonica GN=OSJNBa0034D21.12 PE=4 SV=1	63845	64.8	8.35	-0.0004	16268	53.3	ILHTISVPGQIQFFFAPGGR
Q75GX9	Cupin family protein, expressed OS=Oryza sativa subsp. japonica GN=OSJNBa0034D21.12 PE=4 SV=1	63845	64.8	8.35	-0.0003	16269	53.14	ILHTISVPGQIQFFFAPGGR
Q75GX9	Cupin family protein, expressed OS=Oryza sativa subsp. japonica GN=OSJNBa0034D21.12 PE=4 SV=1	63845	64.8	8.35	0.0003	16270	69.53	ILHTISVPGQIQFFFAPGGR
Q75GX9	Cupin family protein, expressed OS=Oryza sativa subsp. japonica GN=OSJNBa0034D21.12 PE=4 SV=1	63845	64.8	8.35	0.0007	16271	48.49	ILHTISVPGQIQFFFAPGGR
Q75GX9	Cupin family protein, expressed OS=Oryza sativa subsp. japonica GN=OSJNBa0034D21.12 PE=4 SV=1	63845	64.8	8.35	0.0018	16272	41.49	ILHTISVPGQIQFFFAPGGR
Q75GX9	Cupin family protein, expressed OS=Oryza sativa subsp. japonica GN=OSJNBa0034D21.12 PE=4 SV=1	63845	64.8	8.35	0.0022	16273	64.09	ILHTISVPGQIQFFFAPGGR
Q75GX9	Cupin family protein, expressed OS=Oryza sativa subsp. japonica GN=OSJNBa0034D21.12 PE=4 SV=1	63845	64.8	8.35	0.0029	16274	51.71	ILHTISVPGQIQFFFAPGGR
Q75GX9	Cupin family protein, expressed OS=Oryza sativa subsp. japonica GN=OSJNBa0034D21.12 PE=4 SV=1	63845	64.8	8.35	-0.0084	16316	70.54	EVDELLNAQQESAFLAGPEK
Q75GX9	Cupin family protein, expressed OS=Oryza sativa subsp. japonica GN=OSJNBa0034D21.12 PE=4 SV=1	63845	64.8	8.35	-0.0022	16317	47.89	EVDELLNAQQESAFLAGPEK
Q75GX9	Cupin family protein, expressed OS=Oryza sativa subsp. japonica GN=OSJNBa0034D21.12 PE=4 SV=1	63845	64.8	8.35	-0.002	16318	108.33	EVDELLNAQQESAFLAGPEK
Q75GX9	Cupin family protein, expressed OS=Oryza sativa subsp. japonica GN=OSJNBa0034D21.12 PE=4 SV=1	63845	64.8	8.35	0.0004	16319	50.91	EVDELLNAQQESAFLAGPEK
Q75GX9	Cupin family protein, expressed OS=Oryza sativa subsp. japonica GN=OSJNBa0034D21.12 PE=4 SV=1	63845	64.8	8.35	0.0009	16320	84.67	EVDELLNAQQESAFLAGPEK
Q75GX9	Cupin family protein, expressed OS=Oryza sativa subsp. japonica GN=OSJNBa0034D21.12 PE=4 SV=1	63845	64.8	8.35	0.0014	16321	95.96	EVDELLNAQQESAFLAGPEK
Q75GX9	Cupin family protein, expressed OS=Oryza sativa subsp. japonica GN=OSJNBa0034D21.12 PE=4 SV=1	63845	64.8	8.35	0.0019	16322	81.79	EVDELLNAQQESAFLAGPEK
Q75GX9	Cupin family protein, expressed OS=Oryza sativa subsp. japonica GN=OSJNBa0034D21.12 PE=4 SV=1	63845	64.8	8.35	0.0041	16323	51.69	EVDELLNAQQESAFLAGPEK
Q75GX9	Cupin family protein, expressed OS=Oryza sativa subsp. japonica GN=OSJNBa0034D21.12 PE=4 SV=1	63845	64.8	8.35	-0.0036	16486	80.62	VAYVLDGEGEAEIVCPHLSR
Q75GX9	Cupin family protein, expressed OS=Oryza sativa subsp. japonica GN=OSJNBa0034D21.12 PE=4 SV=1	63845	64.8	8.35	-0.0022	16487	103.89	VAYVLDGEGEAEIVCPHLSR
Q75GX9	Cupin family protein, expressed OS=Oryza sativa subsp. japonica GN=OSJNBa0034D21.12 PE=4 SV=1	63845	64.8	8.35	-0.0019	16488	73.75	VAYVLDGEGEAEIVCPHLSR
Q75GX9	Cupin family protein, expressed OS=Oryza sativa subsp. japonica GN=OSJNBa0034D21.12 PE=4 SV=1	63845	64.8	8.35	-0.0012	16489	78.9	VAYVLDGEGEAEIVCPHLSR
Q75GX9	Cupin family protein, expressed OS=Oryza sativa subsp. japonica GN=OSJNBa0034D21.12 PE=4 SV=1	63845	64.8	8.35	-0.001	16490	64.02	VAYVLDGEGEAEIVCPHLSR
Q75GX9	Cupin family protein, expressed OS=Oryza sativa subsp. japonica GN=OSJNBa0034D21.12 PE=4 SV=1	63845	64.8	8.35	-0.0009	16491	126.18	VAYVLDGEGEAEIVCPHLSR
Q75GX9	Cupin family protein, expressed OS=Oryza sativa subsp. japonica GN=OSJNBa0034D21.12 PE=4 SV=1	63845	64.8	8.35	-0.0006	16493	39.08	VAYVLDGEGEAEIVCPHLSR
Q75GX9	Cupin family protein, expressed OS=Oryza sativa subsp. japonica GN=OSJNBa0034D21.12 PE=4 SV=1	63845	64.8	8.35	-0.0003	16494	83.05	VAYVLDGEGEAEIVCPHLSR
Q75GX9	Cupin family protein, expressed OS=Oryza sativa subsp. japonica GN=OSJNBa0034D21.12 PE=4 SV=1	63845	64.8	8.35	0.0001	16495	102.07	VAYVLDGEGEAEIVCPHLSR
Q75GX9	Cupin family protein, expressed OS=Oryza sativa subsp. japonica GN=OSJNBa0034D21.12 PE=4 SV=1	63845	64.8	8.35	0.0008	16496	36.03	VAYVLDGEGEAEIVCPHLSR
Q75GX9	Cupin family protein, expressed OS=Oryza sativa subsp. japonica GN=OSJNBa0034D21.12 PE=4 SV=1	63845	64.8	8.35	0.0012	16497	44.8	VAYVLDGEGEAEIVCPHLSR
Q75GX9	Cupin family protein, expressed OS=Oryza sativa subsp. japonica GN=OSJNBa0034D21.12 PE=4 SV=1	63845	64.8	8.35	0.0025	16498	110.99	VAYVLDGEGEAEIVCPHLSR
Q75GX9	Cupin family protein, expressed OS=Oryza sativa subsp. japonica GN=OSJNBa0034D21.12 PE=4 SV=1	63845	64.8	8.35	-0.0014	16619	26.9	HASEGGHGPHWPLPPFGESSR
Q75GX9	Cupin family protein, expressed OS=Oryza sativa subsp. japonica GN=OSJNBa0034D21.12 PE=4 SV=1	63845	64.8	8.35	-0.0011	16620	23.04	HASEGGHGPHWPLPPFGESSR
Q75GX9	Cupin family protein, expressed OS=Oryza sativa subsp. japonica GN=OSJNBa0034D21.12 PE=4 SV=1	63845	64.8	8.35	0.0035	16622	35.54	HASEGGHGPHWPLPPFGESSR
Q75GX9	Cupin family protein, expressed OS=Oryza sativa subsp. japonica GN=OSJNBa0034D21.12 PE=4 SV=1	63845	64.8	8.35	-0.006	19950	63.43	SFVMPTHTDAHCICYVAQGEGVVAIIENGEK
Q75GX9	Cupin family protein, expressed OS=Oryza sativa subsp. japonica GN=OSJNBa0034D21.12 PE=4 SV=1	63845	64.8	8.35	0.0008	19951	49.42	SFVMPTHTDAHCICYVAQGEGVVAIIENGEK
Q75GX9	Cupin family protein, expressed OS=Oryza sativa subsp. japonica GN=OSJNBa0034D21.12 PE=4 SV=1	63845	64.8	8.35	0.0063	20055	67.73	EEEEEEEEQQKGQEEEEEEQVGQGYETIR
Q75GX9	Cupin family protein, expressed OS=Oryza sativa subsp. japonica GN=OSJNBa0034D21.12 PE=4 SV=1	63845	64.8	8.35	0.0082	20056	86.44	EEEEEEEEQQKGQEEEEEEQVGQGYETIR
Q75GX9	Cupin family protein, expressed OS=Oryza sativa subsp. japonica GN=OSJNBa0034D21.12 PE=4 SV=1	63845	64.8	8.35	-0.0051	20231	65.73	WREEEEEEEEQQKGQEEEEEEQVGQGYETIR
Q75GX9	Cupin family protein, expressed OS=Oryza sativa subsp. japonica GN=OSJNBa0034D21.12 PE=4 SV=1	63845	64.8	8.35	0.001	20232	66.57	WREEEEEEEEQQKGQEEEEEEQVGQGYETIR
Q75GX9	Cupin family protein, expressed OS=Oryza sativa subsp. japonica GN=OSJNBa0034D21.12 PE=4 SV=1	63845	64.8	8.35	0.0017	20233	137.6	WREEEEEEEEQQKGQEEEEEEQVGQGYETIR
Q75GX9	Cupin family protein, expressed OS=Oryza sativa subsp. japonica GN=OSJNBa0034D21.12 PE=4 SV=1	63845	64.8	8.35	0.0045	20234	111.09	WREEEEEEEEQQKGQEEEEEEQVGQGYETIR
Q2QV45	70 kDa heat shock protein OS=Oryza sativa subsp. japonica GN=LOC_Os12g14070 PE=2 SV=1	74269	52.9	5.11	-0.0001	1195	51.06	IAGLEVLR
Q2QV45	70 kDa heat shock protein OS=Oryza sativa subsp. japonica GN=LOC_Os12g14070 PE=2 SV=1	74269	52.9	5.11	0.0008	1197	57.5	IAGLEVLR
Q2QV45	70 kDa heat shock protein OS=Oryza sativa subsp. japonica GN=LOC_Os12g14070 PE=2 SV=1	74269	52.9	5.11	0.0005	1204	27.7	TPVTNALR
Q2QV45	70 kDa heat shock protein OS=Oryza sativa subsp. japonica GN=LOC_Os12g14070 PE=2 SV=1	74269	52.9	5.11	0.0009	1225	22.36	LDCPAIGK
Q2QV45	70 kDa heat shock protein OS=Oryza sativa subsp. japonica GN=LOC_Os12g14070 PE=2 SV=1	74269	52.9	5.11	0.0015	1411	20.49	DEGIDLLK
Q2QV45	70 kDa heat shock protein OS=Oryza sativa subsp. japonica GN=LOC_Os12g14070 PE=2 SV=1	74269	52.9	5.11	0.0001	1842	26.23	HIETTLSR
Q2QV45	70 kDa heat shock protein OS=Oryza sativa subsp. japonica GN=LOC_Os12g14070 PE=2 SV=1	74269	52.9	5.11	0.0002	1843	24.05	HIETTLSR
Q2QV45	70 kDa heat shock protein OS=Oryza sativa subsp. japonica GN=LOC_Os12g14070 PE=2 SV=1	74269	52.9	5.11	0.0005	2162	37.51	QVSYHVVR
Q2QV45	70 kDa heat shock protein OS=Oryza sativa subsp. japonica GN=LOC_Os12g14070 PE=2 SV=1	74269	52.9	5.11	-0.001	2367	29.66	MAEVDDEAK
Q2QV45	70 kDa heat shock protein OS=Oryza sativa subsp. japonica GN=LOC_Os12g14070 PE=2 SV=1	74269	52.9	5.11	0.0025	2406	47.09	IPSVQELVK
Q2QV45	70 kDa heat shock protein OS=Oryza sativa subsp. japonica GN=LOC_Os12g14070 PE=2 SV=1	74269	52.9	5.11	-0.0001	3010	34.95	TTPSVVAYTK
Q2QV45	70 kDa heat shock protein OS=Oryza sativa subsp. japonica GN=LOC_Os12g14070 PE=2 SV=1	74269	52.9	5.11	-0.0003	3657	27.78	LKTPVTNALR
Q2QV45	70 kDa heat shock protein OS=Oryza sativa subsp. japonica GN=LOC_Os12g14070 PE=2 SV=1	74269	52.9	5.11	0.0013	4183	37.37	DEGIDLLKDK
Q2QV45	70 kDa heat shock protein OS=Oryza sativa subsp. japonica GN=LOC_Os12g14070 PE=2 SV=1	74269	52.9	5.11	0.0009	4623	65.94	EAIAGGSTQSMK
Q2QV45	70 kDa heat shock protein OS=Oryza sativa subsp. japonica GN=LOC_Os12g14070 PE=2 SV=1	74269	52.9	5.11	0.0031	4705	23.77	PTVITNAEGQR
Q2QV45	70 kDa heat shock protein OS=Oryza sativa subsp. japonica GN=LOC_Os12g14070 PE=2 SV=1	74269	52.9	5.11	-0.0027	5921	56.22	KDEGIDLLKDK
Q2QV45	70 kDa heat shock protein OS=Oryza sativa subsp. japonica GN=LOC_Os12g14070 PE=2 SV=1	74269	52.9	5.11	-0.0003	5922	34.83	KDEGIDLLKDK
Q2QV45	70 kDa heat shock protein OS=Oryza sativa subsp. japonica GN=LOC_Os12g14070 PE=2 SV=1	74269	52.9	5.11	-0.0004	7630	54.96	NQADSVVYQTEK
Q2QV45	70 kDa heat shock protein OS=Oryza sativa subsp. japonica GN=LOC_Os12g14070 PE=2 SV=1	74269	52.9	5.11	0.0012	7834	63.17	FEELCSDLIDR
Q2QV45	70 kDa heat shock protein OS=Oryza sativa subsp. japonica GN=LOC_Os12g14070 PE=2 SV=1	74269	52.9	5.11	0.0005	8642	74.25	QFAAEEISAQVLR
Q2QV45	70 kDa heat shock protein OS=Oryza sativa subsp. japonica GN=LOC_Os12g14070 PE=2 SV=1	74269	52.9	5.11	0.0005	8643	30.09	QFAAEEISAQVLR
Q2QV45	70 kDa heat shock protein OS=Oryza sativa subsp. japonica GN=LOC_Os12g14070 PE=2 SV=1	74269	52.9	5.11	0.0019	8645	23.1	QFAAEEISAQVLR
Q2QV45	70 kDa heat shock protein OS=Oryza sativa subsp. japonica GN=LOC_Os12g14070 PE=2 SV=1	74269	52.9	5.11	0.0027	9806	64.71	MVEEADKFAQEDK
Q2QV45	70 kDa heat shock protein OS=Oryza sativa subsp. japonica GN=LOC_Os12g14070 PE=2 SV=1	74269	52.9	5.11	0.0067	10021	28.26	MVEEADKFAQEDK
Q2QV45	70 kDa heat shock protein OS=Oryza sativa subsp. japonica GN=LOC_Os12g14070 PE=2 SV=1	74269	52.9	5.11	-0.0004	10203	50.96	AVVTVPAYFNDSQR
Q2QV45	70 kDa heat shock protein OS=Oryza sativa subsp. japonica GN=LOC_Os12g14070 PE=2 SV=1	74269	52.9	5.11	0	10204	50.71	AVVTVPAYFNDSQR
Q2QV45	70 kDa heat shock protein OS=Oryza sativa subsp. japonica GN=LOC_Os12g14070 PE=2 SV=1	74269	52.9	5.11	-0.0011	10339	69.54	QAVVNPENTFFSVK
Q2QV45	70 kDa heat shock protein OS=Oryza sativa subsp. japonica GN=LOC_Os12g14070 PE=2 SV=1	74269	52.9	5.11	0	10340	71.2	QAVVNPENTFFSVK
Q2QV45	70 kDa heat shock protein OS=Oryza sativa subsp. japonica GN=LOC_Os12g14070 PE=2 SV=1	74269	52.9	5.11	-0.0028	10554	32.06	AKFEELCSDLIDR
Q2QV45	70 kDa heat shock protein OS=Oryza sativa subsp. japonica GN=LOC_Os12g14070 PE=2 SV=1	74269	52.9	5.11	-0.001	10555	55.2	AKFEELCSDLIDR
Q2QV45	70 kDa heat shock protein OS=Oryza sativa subsp. japonica GN=LOC_Os12g14070 PE=2 SV=1	74269	52.9	5.11	-0.0006	10556	59.03	AKFEELCSDLIDR
Q2QV45	70 kDa heat shock protein OS=Oryza sativa subsp. japonica GN=LOC_Os12g14070 PE=2 SV=1	74269	52.9	5.11	0.0007	10557	42.24	AKFEELCSDLIDR
Q2QV45	70 kDa heat shock protein OS=Oryza sativa subsp. japonica GN=LOC_Os12g14070 PE=2 SV=1	74269	52.9	5.11	0.001	10558	51.64	AKFEELCSDLIDR
Q2QV45	70 kDa heat shock protein OS=Oryza sativa subsp. japonica GN=LOC_Os12g14070 PE=2 SV=1	74269	52.9	5.11	-0.0001	11991	71.25	IINEPTAASLAYGFEK
Q2QV45	70 kDa heat shock protein OS=Oryza sativa subsp. japonica GN=LOC_Os12g14070 PE=2 SV=1	74269	52.9	5.11	0.0008	11993	39.29	IINEPTAASLAYGFEK
Q2QV45	70 kDa heat shock protein OS=Oryza sativa subsp. japonica GN=LOC_Os12g14070 PE=2 SV=1	74269	52.9	5.11	0.001	11994	70.44	IINEPTAASLAYGFEK
Q2QV45	70 kDa heat shock protein OS=Oryza sativa subsp. japonica GN=LOC_Os12g14070 PE=2 SV=1	74269	52.9	5.11	0.0047	12182	34.04	RQAVVNPENTFFSVK
Q2QV45	70 kDa heat shock protein OS=Oryza sativa subsp. japonica GN=LOC_Os12g14070 PE=2 SV=1	74269	52.9	5.11	-0.004	12775	42.86	LSVDNLDEVILVGGSTR
Q2QV45	70 kDa heat shock protein OS=Oryza sativa subsp. japonica GN=LOC_Os12g14070 PE=2 SV=1	74269	52.9	5.11	-0.0021	12776	67.33	LSVDNLDEVILVGGSTR
Q2QV45	70 kDa heat shock protein OS=Oryza sativa subsp. japonica GN=LOC_Os12g14070 PE=2 SV=1	74269	52.9	5.11	-0.0018	12777	65.4	LSVDNLDEVILVGGSTR
Q2QV45	70 kDa heat shock protein OS=Oryza sativa subsp. japonica GN=LOC_Os12g14070 PE=2 SV=1	74269	52.9	5.11	-0.0016	12778	77.37	LSVDNLDEVILVGGSTR
Q2QV45	70 kDa heat shock protein OS=Oryza sativa subsp. japonica GN=LOC_Os12g14070 PE=2 SV=1	74269	52.9	5.11	-0.001	12779	100.46	LSVDNLDEVILVGGSTR
Q2QV45	70 kDa heat shock protein OS=Oryza sativa subsp. japonica GN=LOC_Os12g14070 PE=2 SV=1	74269	52.9	5.11	-0.0009	12780	75.03	LSVDNLDEVILVGGSTR
Q2QV45	70 kDa heat shock protein OS=Oryza sativa subsp. japonica GN=LOC_Os12g14070 PE=2 SV=1	74269	52.9	5.11	0.0041	12781	57.41	LSVDNLDEVILVGGSTR
Q2QV45	70 kDa heat shock protein OS=Oryza sativa subsp. japonica GN=LOC_Os12g14070 PE=2 SV=1	74269	52.9	5.11	-0.0006	12894	26.46	MVEEADKFAQEDKEK
Q2QV45	70 kDa heat shock protein OS=Oryza sativa subsp. japonica GN=LOC_Os12g14070 PE=2 SV=1	74269	52.9	5.11	0.0009	12895	36.85	MVEEADKFAQEDKEK
Q2QV45	70 kDa heat shock protein OS=Oryza sativa subsp. japonica GN=LOC_Os12g14070 PE=2 SV=1	74269	52.9	5.11	0.0043	12896	59.69	MVEEADKFAQEDKEK
Q2QV45	70 kDa heat shock protein OS=Oryza sativa subsp. japonica GN=LOC_Os12g14070 PE=2 SV=1	74269	52.9	5.11	-0.0018	13062	44.56	MVEEADKFAQEDKEK
Q2QV45	70 kDa heat shock protein OS=Oryza sativa subsp. japonica GN=LOC_Os12g14070 PE=2 SV=1	74269	52.9	5.11	-0.0061	14226	25.75	QDITITGASTLPKDEVER
Q2QV45	70 kDa heat shock protein OS=Oryza sativa subsp. japonica GN=LOC_Os12g14070 PE=2 SV=1	74269	52.9	5.11	-0.0021	15508	116.56	KQDITITGASTLPKDEVER
Q2QV45	70 kDa heat shock protein OS=Oryza sativa subsp. japonica GN=LOC_Os12g14070 PE=2 SV=1	74269	52.9	5.11	-0.0001	15509	43.6	KQDITITGASTLPKDEVER
Q2QV45	70 kDa heat shock protein OS=Oryza sativa subsp. japonica GN=LOC_Os12g14070 PE=2 SV=1	74269	52.9	5.11	0.0001	15510	110.54	KQDITITGASTLPKDEVER
Q2QV45	70 kDa heat shock protein OS=Oryza sativa subsp. japonica GN=LOC_Os12g14070 PE=2 SV=1	74269	52.9	5.11	0.0015	17240	142.74	DVVLLDVTPLSLGLETLGGVMTK
Q2QV45	70 kDa heat shock protein OS=Oryza sativa subsp. japonica GN=LOC_Os12g14070 PE=2 SV=1	74269	52.9	5.11	0.0051	17241	122.96	DVVLLDVTPLSLGLETLGGVMTK
Q2QV45	70 kDa heat shock protein OS=Oryza sativa subsp. japonica GN=LOC_Os12g14070 PE=2 SV=1	74269	52.9	5.11	0.0025	17797	117.79	MELSTLSQTNISLPFITATADGPK
Q2QV45	70 kDa heat shock protein OS=Oryza sativa subsp. japonica GN=LOC_Os12g14070 PE=2 SV=1	74269	52.9	5.11	0.0029	17798	62.24	MELSTLSQTNISLPFITATADGPK
Q2QV45	70 kDa heat shock protein OS=Oryza sativa subsp. japonica GN=LOC_Os12g14070 PE=2 SV=1	74269	52.9	5.11	0.0032	17799	140.76	MELSTLSQTNISLPFITATADGPK
Q2QV45	70 kDa heat shock protein OS=Oryza sativa subsp. japonica GN=LOC_Os12g14070 PE=2 SV=1	74269	52.9	5.11	0.0007	17833	119.27	MELSTLSQTNISLPFITATADGPK
Q2QV45	70 kDa heat shock protein OS=Oryza sativa subsp. japonica GN=LOC_Os12g14070 PE=2 SV=1	74269	52.9	5.11	-0.0016	19554	52.52	VVGIDLGTTNSAVAAMEGGKPTVITNAEGQR
Q2QV45	70 kDa heat shock protein OS=Oryza sativa subsp. japonica GN=LOC_Os12g14070 PE=2 SV=1	74269	52.9	5.11	0.0038	19555	69.4	VVGIDLGTTNSAVAAMEGGKPTVITNAEGQR
Q2QV45	70 kDa heat shock protein OS=Oryza sativa subsp. japonica GN=LOC_Os12g14070 PE=2 SV=1	74269	52.9	5.11	0.0104	19575	35.11	VVGIDLGTTNSAVAAMEGGKPTVITNAEGQR
Q2QV45	70 kDa heat shock protein OS=Oryza sativa subsp. japonica GN=LOC_Os12g14070 PE=2 SV=1	74269	52.9	5.11	-0.0044	19606	72.42	ITGKDPNVTVNPDEVVSLGAAVQGGVLAGDVK
Q2QV45	70 kDa heat shock protein OS=Oryza sativa subsp. japonica GN=LOC_Os12g14070 PE=2 SV=1	74269	52.9	5.11	-0.0018	19607	78	ITGKDPNVTVNPDEVVSLGAAVQGGVLAGDVK
Q2QV45	70 kDa heat shock protein OS=Oryza sativa subsp. japonica GN=LOC_Os12g14070 PE=2 SV=1	74269	52.9	5.11	-0.0019	19707	49.9	KITGKDPNVTVNPDEVVSLGAAVQGGVLAGDVK
Q2QV45	70 kDa heat shock protein OS=Oryza sativa subsp. japonica GN=LOC_Os12g14070 PE=2 SV=1	74269	52.9	5.11	0.0019	19708	73.21	KITGKDPNVTVNPDEVVSLGAAVQGGVLAGDVK
Q0DEC8	Soluble starch synthase 1, chloroplastic/amyloplastic OS=Oryza sativa subsp. japonica GN=Os06g0160700 PE=1 SV=1	71477	67.2	5.89	-0.0003	526	29.41	MLWALR
Q0DEC8	Soluble starch synthase 1, chloroplastic/amyloplastic OS=Oryza sativa subsp. japonica GN=Os06g0160700 PE=1 SV=1	71477	67.2	5.89	-0.0001	527	33.42	MLWALR
Q0DEC8	Soluble starch synthase 1, chloroplastic/amyloplastic OS=Oryza sativa subsp. japonica GN=Os06g0160700 PE=1 SV=1	71477	67.2	5.89	0.0002	528	28.12	MLWALR
Q0DEC8	Soluble starch synthase 1, chloroplastic/amyloplastic OS=Oryza sativa subsp. japonica GN=Os06g0160700 PE=1 SV=1	71477	67.2	5.89	-0.0002	655	34.79	MLWALR
Q0DEC8	Soluble starch synthase 1, chloroplastic/amyloplastic OS=Oryza sativa subsp. japonica GN=Os06g0160700 PE=1 SV=1	71477	67.2	5.89	0.0002	656	27.14	MLWALR
Q0DEC8	Soluble starch synthase 1, chloroplastic/amyloplastic OS=Oryza sativa subsp. japonica GN=Os06g0160700 PE=1 SV=1	71477	67.2	5.89	-0.0002	869	52.3	VMVVMPR
Q0DEC8	Soluble starch synthase 1, chloroplastic/amyloplastic OS=Oryza sativa subsp. japonica GN=Os06g0160700 PE=1 SV=1	71477	67.2	5.89	0.0001	870	40.04	VMVVMPR
Q0DEC8	Soluble starch synthase 1, chloroplastic/amyloplastic OS=Oryza sativa subsp. japonica GN=Os06g0160700 PE=1 SV=1	71477	67.2	5.89	0.0001	953	40.02	MAISTYR
Q0DEC8	Soluble starch synthase 1, chloroplastic/amyloplastic OS=Oryza sativa subsp. japonica GN=Os06g0160700 PE=1 SV=1	71477	67.2	5.89	-0.0015	997	50.25	VMVVMPR
Q0DEC8	Soluble starch synthase 1, chloroplastic/amyloplastic OS=Oryza sativa subsp. japonica GN=Os06g0160700 PE=1 SV=1	71477	67.2	5.89	-0.0001	1075	35.32	MAISTYR
Q0DEC8	Soluble starch synthase 1, chloroplastic/amyloplastic OS=Oryza sativa subsp. japonica GN=Os06g0160700 PE=1 SV=1	71477	67.2	5.89	-0.0004	1250	20.23	GEAVNFLK
Q0DEC8	Soluble starch synthase 1, chloroplastic/amyloplastic OS=Oryza sativa subsp. japonica GN=Os06g0160700 PE=1 SV=1	71477	67.2	5.89	-0.0003	1434	32.74	PLAPAPLVK
Q0DEC8	Soluble starch synthase 1, chloroplastic/amyloplastic OS=Oryza sativa subsp. japonica GN=Os06g0160700 PE=1 SV=1	71477	67.2	5.89	-0.0002	1588	45.86	LAIPDLMR
Q0DEC8	Soluble starch synthase 1, chloroplastic/amyloplastic OS=Oryza sativa subsp. japonica GN=Os06g0160700 PE=1 SV=1	71477	67.2	5.89	0.0001	1589	37.14	LAIPDLMR
Q0DEC8	Soluble starch synthase 1, chloroplastic/amyloplastic OS=Oryza sativa subsp. japonica GN=Os06g0160700 PE=1 SV=1	71477	67.2	5.89	0.0002	1590	28.91	LAIPDLMR
Q0DEC8	Soluble starch synthase 1, chloroplastic/amyloplastic OS=Oryza sativa subsp. japonica GN=Os06g0160700 PE=1 SV=1	71477	67.2	5.89	0.0007	1591	47.58	LAIPDLMR
Q0DEC8	Soluble starch synthase 1, chloroplastic/amyloplastic OS=Oryza sativa subsp. japonica GN=Os06g0160700 PE=1 SV=1	71477	67.2	5.89	0.0013	1592	49.13	LAIPDLMR
Q0DEC8	Soluble starch synthase 1, chloroplastic/amyloplastic OS=Oryza sativa subsp. japonica GN=Os06g0160700 PE=1 SV=1	71477	67.2	5.89	0.0051	1737	37.51	LAIPDLMR
Q0DEC8	Soluble starch synthase 1, chloroplastic/amyloplastic OS=Oryza sativa subsp. japonica GN=Os06g0160700 PE=1 SV=1	71477	67.2	5.89	-0.0002	3060	33.76	YRPYGVYR
Q0DEC8	Soluble starch synthase 1, chloroplastic/amyloplastic OS=Oryza sativa subsp. japonica GN=Os06g0160700 PE=1 SV=1	71477	67.2	5.89	0.0002	4949	42.96	NFANAFYTEK
Q0DEC8	Soluble starch synthase 1, chloroplastic/amyloplastic OS=Oryza sativa subsp. japonica GN=Os06g0160700 PE=1 SV=1	71477	67.2	5.89	0.0004	6798	64.28	GWVGFSVPVSHR
Q0DEC8	Soluble starch synthase 1, chloroplastic/amyloplastic OS=Oryza sativa subsp. japonica GN=Os06g0160700 PE=1 SV=1	71477	67.2	5.89	0.0006	6799	31.86	GWVGFSVPVSHR
Q0DEC8	Soluble starch synthase 1, chloroplastic/amyloplastic OS=Oryza sativa subsp. japonica GN=Os06g0160700 PE=1 SV=1	71477	67.2	5.89	0.0009	6800	51.35	GWVGFSVPVSHR
Q0DEC8	Soluble starch synthase 1, chloroplastic/amyloplastic OS=Oryza sativa subsp. japonica GN=Os06g0160700 PE=1 SV=1	71477	67.2	5.89	0.001	6801	42.31	GWVGFSVPVSHR
Q0DEC8	Soluble starch synthase 1, chloroplastic/amyloplastic OS=Oryza sativa subsp. japonica GN=Os06g0160700 PE=1 SV=1	71477	67.2	5.89	-0.0001	8022	28.55	DTVENFNPFAEK
Q0DEC8	Soluble starch synthase 1, chloroplastic/amyloplastic OS=Oryza sativa subsp. japonica GN=Os06g0160700 PE=1 SV=1	71477	67.2	5.89	0.0008	8023	61.64	DTVENFNPFAEK
Q0DEC8	Soluble starch synthase 1, chloroplastic/amyloplastic OS=Oryza sativa subsp. japonica GN=Os06g0160700 PE=1 SV=1	71477	67.2	5.89	-0.0004	8407	43.25	HALDKGEAVNFLK
Q0DEC8	Soluble starch synthase 1, chloroplastic/amyloplastic OS=Oryza sativa subsp. japonica GN=Os06g0160700 PE=1 SV=1	71477	67.2	5.89	-0.0021	8469	86.57	ITAGCDILLMPSR
Q0DEC8	Soluble starch synthase 1, chloroplastic/amyloplastic OS=Oryza sativa subsp. japonica GN=Os06g0160700 PE=1 SV=1	71477	67.2	5.89	-0.0007	8471	76.91	ITAGCDILLMPSR
Q0DEC8	Soluble starch synthase 1, chloroplastic/amyloplastic OS=Oryza sativa subsp. japonica GN=Os06g0160700 PE=1 SV=1	71477	67.2	5.89	-0.0003	8472	95.38	ITAGCDILLMPSR
Q0DEC8	Soluble starch synthase 1, chloroplastic/amyloplastic OS=Oryza sativa subsp. japonica GN=Os06g0160700 PE=1 SV=1	71477	67.2	5.89	0.0023	8473	85.53	ITAGCDILLMPSR
Q0DEC8	Soluble starch synthase 1, chloroplastic/amyloplastic OS=Oryza sativa subsp. japonica GN=Os06g0160700 PE=1 SV=1	71477	67.2	5.89	0.0078	8475	66.95	ITAGCDILLMPSR
Q0DEC8	Soluble starch synthase 1, chloroplastic/amyloplastic OS=Oryza sativa subsp. japonica GN=Os06g0160700 PE=1 SV=1	71477	67.2	5.89	-0.0007	8561	54.77	SVVFVTGEASPYAK
Q0DEC8	Soluble starch synthase 1, chloroplastic/amyloplastic OS=Oryza sativa subsp. japonica GN=Os06g0160700 PE=1 SV=1	71477	67.2	5.89	0.0003	8563	60.32	SVVFVTGEASPYAK
Q0DEC8	Soluble starch synthase 1, chloroplastic/amyloplastic OS=Oryza sativa subsp. japonica GN=Os06g0160700 PE=1 SV=1	71477	67.2	5.89	0.0004	8564	72.42	SVVFVTGEASPYAK
Q0DEC8	Soluble starch synthase 1, chloroplastic/amyloplastic OS=Oryza sativa subsp. japonica GN=Os06g0160700 PE=1 SV=1	71477	67.2	5.89	0.0019	8565	65.86	SVVFVTGEASPYAK
Q0DEC8	Soluble starch synthase 1, chloroplastic/amyloplastic OS=Oryza sativa subsp. japonica GN=Os06g0160700 PE=1 SV=1	71477	67.2	5.89	-0.0008	8655	62.64	ITAGCDILLMPSR
Q0DEC8	Soluble starch synthase 1, chloroplastic/amyloplastic OS=Oryza sativa subsp. japonica GN=Os06g0160700 PE=1 SV=1	71477	67.2	5.89	0.0014	8656	63.36	ITAGCDILLMPSR
Q0DEC8	Soluble starch synthase 1, chloroplastic/amyloplastic OS=Oryza sativa subsp. japonica GN=Os06g0160700 PE=1 SV=1	71477	67.2	5.89	-0.0015	10307	30.28	DGGSAQRPLAPAPLVK
Q0DEC8	Soluble starch synthase 1, chloroplastic/amyloplastic OS=Oryza sativa subsp. japonica GN=Os06g0160700 PE=1 SV=1	71477	67.2	5.89	-0.0001	10309	46.3	DGGSAQRPLAPAPLVK
Q0DEC8	Soluble starch synthase 1, chloroplastic/amyloplastic OS=Oryza sativa subsp. japonica GN=Os06g0160700 PE=1 SV=1	71477	67.2	5.89	-0.0056	10588	59.57	RHALDKGEAVNFLK
Q0DEC8	Soluble starch synthase 1, chloroplastic/amyloplastic OS=Oryza sativa subsp. japonica GN=Os06g0160700 PE=1 SV=1	71477	67.2	5.89	0.0003	10590	46.1	RHALDKGEAVNFLK
Q0DEC8	Soluble starch synthase 1, chloroplastic/amyloplastic OS=Oryza sativa subsp. japonica GN=Os06g0160700 PE=1 SV=1	71477	67.2	5.89	0.0011	10592	58.83	RHALDKGEAVNFLK
Q0DEC8	Soluble starch synthase 1, chloroplastic/amyloplastic OS=Oryza sativa subsp. japonica GN=Os06g0160700 PE=1 SV=1	71477	67.2	5.89	0.0012	10593	48.59	RHALDKGEAVNFLK
Q0DEC8	Soluble starch synthase 1, chloroplastic/amyloplastic OS=Oryza sativa subsp. japonica GN=Os06g0160700 PE=1 SV=1	71477	67.2	5.89	0.0013	10594	32.53	RHALDKGEAVNFLK
Q0DEC8	Soluble starch synthase 1, chloroplastic/amyloplastic OS=Oryza sativa subsp. japonica GN=Os06g0160700 PE=1 SV=1	71477	67.2	5.89	-0.0033	11072	35.81	FLPYHYSVDDLSGK
Q0DEC8	Soluble starch synthase 1, chloroplastic/amyloplastic OS=Oryza sativa subsp. japonica GN=Os06g0160700 PE=1 SV=1	71477	67.2	5.89	-0.0024	11073	51.16	FLPYHYSVDDLSGK
Q0DEC8	Soluble starch synthase 1, chloroplastic/amyloplastic OS=Oryza sativa subsp. japonica GN=Os06g0160700 PE=1 SV=1	71477	67.2	5.89	-0.0008	11074	78.9	FLPYHYSVDDLSGK
Q0DEC8	Soluble starch synthase 1, chloroplastic/amyloplastic OS=Oryza sativa subsp. japonica GN=Os06g0160700 PE=1 SV=1	71477	67.2	5.89	0.0003	11075	40.95	FLPYHYSVDDLSGK
Q0DEC8	Soluble starch synthase 1, chloroplastic/amyloplastic OS=Oryza sativa subsp. japonica GN=Os06g0160700 PE=1 SV=1	71477	67.2	5.89	0.0005	11076	22.71	FLPYHYSVDDLSGK
Q0DEC8	Soluble starch synthase 1, chloroplastic/amyloplastic OS=Oryza sativa subsp. japonica GN=Os06g0160700 PE=1 SV=1	71477	67.2	5.89	0.0012	11077	38	FLPYHYSVDDLSGK
Q0DEC8	Soluble starch synthase 1, chloroplastic/amyloplastic OS=Oryza sativa subsp. japonica GN=Os06g0160700 PE=1 SV=1	71477	67.2	5.89	0.0001	11949	74.21	GEQGTGWAFSPLTIEK
Q0DEC8	Soluble starch synthase 1, chloroplastic/amyloplastic OS=Oryza sativa subsp. japonica GN=Os06g0160700 PE=1 SV=1	71477	67.2	5.89	-0.0003	12419	28.8	SGGLGDVCGSLPIALALR
Q0DEC8	Soluble starch synthase 1, chloroplastic/amyloplastic OS=Oryza sativa subsp. japonica GN=Os06g0160700 PE=1 SV=1	71477	67.2	5.89	-0.0002	12420	32.54	SGGLGDVCGSLPIALALR
Q0DEC8	Soluble starch synthase 1, chloroplastic/amyloplastic OS=Oryza sativa subsp. japonica GN=Os06g0160700 PE=1 SV=1	71477	67.2	5.89	-0.0068	13187	109.6	TIFVASEQESEIMDVK
Q0DEC8	Soluble starch synthase 1, chloroplastic/amyloplastic OS=Oryza sativa subsp. japonica GN=Os06g0160700 PE=1 SV=1	71477	67.2	5.89	-0.0056	13188	45.92	TIFVASEQESEIMDVK
Q0DEC8	Soluble starch synthase 1, chloroplastic/amyloplastic OS=Oryza sativa subsp. japonica GN=Os06g0160700 PE=1 SV=1	71477	67.2	5.89	-0.0049	13190	82.04	TIFVASEQESEIMDVK
Q0DEC8	Soluble starch synthase 1, chloroplastic/amyloplastic OS=Oryza sativa subsp. japonica GN=Os06g0160700 PE=1 SV=1	71477	67.2	5.89	-0.004	13191	27.54	TIFVASEQESEIMDVK
Q0DEC8	Soluble starch synthase 1, chloroplastic/amyloplastic OS=Oryza sativa subsp. japonica GN=Os06g0160700 PE=1 SV=1	71477	67.2	5.89	-0.0035	13192	118	TIFVASEQESEIMDVK
Q0DEC8	Soluble starch synthase 1, chloroplastic/amyloplastic OS=Oryza sativa subsp. japonica GN=Os06g0160700 PE=1 SV=1	71477	67.2	5.89	-0.0023	13193	96.47	TIFVASEQESEIMDVK
Q0DEC8	Soluble starch synthase 1, chloroplastic/amyloplastic OS=Oryza sativa subsp. japonica GN=Os06g0160700 PE=1 SV=1	71477	67.2	5.89	-0.0013	13194	46.97	TIFVASEQESEIMDVK
Q0DEC8	Soluble starch synthase 1, chloroplastic/amyloplastic OS=Oryza sativa subsp. japonica GN=Os06g0160700 PE=1 SV=1	71477	67.2	5.89	0.0007	13195	22.58	TIFVASEQESEIMDVK
Q0DEC8	Soluble starch synthase 1, chloroplastic/amyloplastic OS=Oryza sativa subsp. japonica GN=Os06g0160700 PE=1 SV=1	71477	67.2	5.89	0.0007	13196	101.22	TIFVASEQESEIMDVK
Q0DEC8	Soluble starch synthase 1, chloroplastic/amyloplastic OS=Oryza sativa subsp. japonica GN=Os06g0160700 PE=1 SV=1	71477	67.2	5.89	0.0019	13197	88.92	TIFVASEQESEIMDVK
Q0DEC8	Soluble starch synthase 1, chloroplastic/amyloplastic OS=Oryza sativa subsp. japonica GN=Os06g0160700 PE=1 SV=1	71477	67.2	5.89	0.0023	13198	39.38	TIFVASEQESEIMDVK
Q0DEC8	Soluble starch synthase 1, chloroplastic/amyloplastic OS=Oryza sativa subsp. japonica GN=Os06g0160700 PE=1 SV=1	71477	67.2	5.89	0.0032	13199	78.22	TIFVASEQESEIMDVK
Q0DEC8	Soluble starch synthase 1, chloroplastic/amyloplastic OS=Oryza sativa subsp. japonica GN=Os06g0160700 PE=1 SV=1	71477	67.2	5.89	0.0045	13200	74.26	TIFVASEQESEIMDVK
Q0DEC8	Soluble starch synthase 1, chloroplastic/amyloplastic OS=Oryza sativa subsp. japonica GN=Os06g0160700 PE=1 SV=1	71477	67.2	5.89	0.0048	13201	98.8	TIFVASEQESEIMDVK
Q0DEC8	Soluble starch synthase 1, chloroplastic/amyloplastic OS=Oryza sativa subsp. japonica GN=Os06g0160700 PE=1 SV=1	71477	67.2	5.89	0.0048	13202	94.83	TIFVASEQESEIMDVK
Q0DEC8	Soluble starch synthase 1, chloroplastic/amyloplastic OS=Oryza sativa subsp. japonica GN=Os06g0160700 PE=1 SV=1	71477	67.2	5.89	0.0051	13203	56.65	TIFVASEQESEIMDVK
Q0DEC8	Soluble starch synthase 1, chloroplastic/amyloplastic OS=Oryza sativa subsp. japonica GN=Os06g0160700 PE=1 SV=1	71477	67.2	5.89	-0.004	13327	55.54	TIFVASEQESEIMDVK
Q0DEC8	Soluble starch synthase 1, chloroplastic/amyloplastic OS=Oryza sativa subsp. japonica GN=Os06g0160700 PE=1 SV=1	71477	67.2	5.89	-0.0004	13328	21.33	TIFVASEQESEIMDVK
Q0DEC8	Soluble starch synthase 1, chloroplastic/amyloplastic OS=Oryza sativa subsp. japonica GN=Os06g0160700 PE=1 SV=1	71477	67.2	5.89	-0.0001	13329	84.66	TIFVASEQESEIMDVK
Q0DEC8	Soluble starch synthase 1, chloroplastic/amyloplastic OS=Oryza sativa subsp. japonica GN=Os06g0160700 PE=1 SV=1	71477	67.2	5.89	0.0006	13440	49.84	DSVDWVFVDHPSYHR
Q0DEC8	Soluble starch synthase 1, chloroplastic/amyloplastic OS=Oryza sativa subsp. japonica GN=Os06g0160700 PE=1 SV=1	71477	67.2	5.89	0.0013	13441	30.62	DSVDWVFVDHPSYHR
Q0DEC8	Soluble starch synthase 1, chloroplastic/amyloplastic OS=Oryza sativa subsp. japonica GN=Os06g0160700 PE=1 SV=1	71477	67.2	5.89	0.0003	14173	28.35	ELGLPIRPDVPLIGFIGR
Q0DEC8	Soluble starch synthase 1, chloroplastic/amyloplastic OS=Oryza sativa subsp. japonica GN=Os06g0160700 PE=1 SV=1	71477	67.2	5.89	0.0005	14174	33.8	ELGLPIRPDVPLIGFIGR
Q0DEC8	Soluble starch synthase 1, chloroplastic/amyloplastic OS=Oryza sativa subsp. japonica GN=Os06g0160700 PE=1 SV=1	71477	67.2	5.89	0.0012	14175	38.07	ELGLPIRPDVPLIGFIGR
Q0DEC8	Soluble starch synthase 1, chloroplastic/amyloplastic OS=Oryza sativa subsp. japonica GN=Os06g0160700 PE=1 SV=1	71477	67.2	5.89	0.0047	14382	104.51	PGNLYGDNFGAFGDNQFR
Q0DEC8	Soluble starch synthase 1, chloroplastic/amyloplastic OS=Oryza sativa subsp. japonica GN=Os06g0160700 PE=1 SV=1	71477	67.2	5.89	-0.0072	15697	34.92	IPCFGGEHEVTFFHEYR
Q0DEC8	Soluble starch synthase 1, chloroplastic/amyloplastic OS=Oryza sativa subsp. japonica GN=Os06g0160700 PE=1 SV=1	71477	67.2	5.89	-0.0035	15698	77.86	IPCFGGEHEVTFFHEYR
Q0DEC8	Soluble starch synthase 1, chloroplastic/amyloplastic OS=Oryza sativa subsp. japonica GN=Os06g0160700 PE=1 SV=1	71477	67.2	5.89	-0.0013	15699	114.64	IPCFGGEHEVTFFHEYR
Q0DEC8	Soluble starch synthase 1, chloroplastic/amyloplastic OS=Oryza sativa subsp. japonica GN=Os06g0160700 PE=1 SV=1	71477	67.2	5.89	-0.0005	15700	50.49	IPCFGGEHEVTFFHEYR
Q0DEC8	Soluble starch synthase 1, chloroplastic/amyloplastic OS=Oryza sativa subsp. japonica GN=Os06g0160700 PE=1 SV=1	71477	67.2	5.89	0.0002	15701	26.04	IPCFGGEHEVTFFHEYR
Q0DEC8	Soluble starch synthase 1, chloroplastic/amyloplastic OS=Oryza sativa subsp. japonica GN=Os06g0160700 PE=1 SV=1	71477	67.2	5.89	-0.0141	16717	77.34	DNIQFVMLGSGDPGFEGWMR
Q0DEC8	Soluble starch synthase 1, chloroplastic/amyloplastic OS=Oryza sativa subsp. japonica GN=Os06g0160700 PE=1 SV=1	71477	67.2	5.89	0.0013	16718	76.03	DNIQFVMLGSGDPGFEGWMR
Q0DEC8	Soluble starch synthase 1, chloroplastic/amyloplastic OS=Oryza sativa subsp. japonica GN=Os06g0160700 PE=1 SV=1	71477	67.2	5.89	0.0032	16719	44.02	DNIQFVMLGSGDPGFEGWMR
Q0DEC8	Soluble starch synthase 1, chloroplastic/amyloplastic OS=Oryza sativa subsp. japonica GN=Os06g0160700 PE=1 SV=1	71477	67.2	5.89	-0.0024	16781	74.67	CMFVVNDWHASLVPVLLAAK
Q0DEC8	Soluble starch synthase 1, chloroplastic/amyloplastic OS=Oryza sativa subsp. japonica GN=Os06g0160700 PE=1 SV=1	71477	67.2	5.89	0.0069	16783	24.52	CMFVVNDWHASLVPVLLAAK
Q0DEC8	Soluble starch synthase 1, chloroplastic/amyloplastic OS=Oryza sativa subsp. japonica GN=Os06g0160700 PE=1 SV=1	71477	67.2	5.89	-0.0012	16791	106.25	DNIQFVMLGSGDPGFEGWMR
Q0DEC8	Soluble starch synthase 1, chloroplastic/amyloplastic OS=Oryza sativa subsp. japonica GN=Os06g0160700 PE=1 SV=1	71477	67.2	5.89	0.0017	16792	49.41	DNIQFVMLGSGDPGFEGWMR
Q0DEC8	Soluble starch synthase 1, chloroplastic/amyloplastic OS=Oryza sativa subsp. japonica GN=Os06g0160700 PE=1 SV=1	71477	67.2	5.89	0.0024	16847	28.08	CMFVVNDWHASLVPVLLAAK
Q0DEC8	Soluble starch synthase 1, chloroplastic/amyloplastic OS=Oryza sativa subsp. japonica GN=Os06g0160700 PE=1 SV=1	71477	67.2	5.89	-0.0181	19114	62.13	YTLLCYAACEAPLILELGGYIYGQK
Q0DEC8	Soluble starch synthase 1, chloroplastic/amyloplastic OS=Oryza sativa subsp. japonica GN=Os06g0160700 PE=1 SV=1	71477	67.2	5.89	-0.0004	19115	56.25	YTLLCYAACEAPLILELGGYIYGQK
Q0DEC8	Soluble starch synthase 1, chloroplastic/amyloplastic OS=Oryza sativa subsp. japonica GN=Os06g0160700 PE=1 SV=1	71477	67.2	5.89	-0.0073	19398	153.99	FEPCGLNQLYAMQYGTVPVVHGTGGLR
Q0DEC8	Soluble starch synthase 1, chloroplastic/amyloplastic OS=Oryza sativa subsp. japonica GN=Os06g0160700 PE=1 SV=1	71477	67.2	5.89	0.0027	19399	84.66	FEPCGLNQLYAMQYGTVPVVHGTGGLR
Q0DEC8	Soluble starch synthase 1, chloroplastic/amyloplastic OS=Oryza sativa subsp. japonica GN=Os06g0160700 PE=1 SV=1	71477	67.2	5.89	0.0077	19400	65.53	FEPCGLNQLYAMQYGTVPVVHGTGGLR
Q0DEC8	Soluble starch synthase 1, chloroplastic/amyloplastic OS=Oryza sativa subsp. japonica GN=Os06g0160700 PE=1 SV=1	71477	67.2	5.89	0.0112	19421	22.85	FEPCGLNQLYAMQYGTVPVVHGTGGLR
Q0DEC8	Soluble starch synthase 1, chloroplastic/amyloplastic OS=Oryza sativa subsp. japonica GN=Os06g0160700 PE=1 SV=1	71477	67.2	5.89	-0.0088	19425	66.35	IVTVSQGYSWEVTTAEGGQGLNELLSSR
Q0DEC8	Soluble starch synthase 1, chloroplastic/amyloplastic OS=Oryza sativa subsp. japonica GN=Os06g0160700 PE=1 SV=1	71477	67.2	5.89	-0.0086	19426	89.52	IVTVSQGYSWEVTTAEGGQGLNELLSSR
Q0DEC8	Soluble starch synthase 1, chloroplastic/amyloplastic OS=Oryza sativa subsp. japonica GN=Os06g0160700 PE=1 SV=1	71477	67.2	5.89	-0.0059	19427	99.09	IVTVSQGYSWEVTTAEGGQGLNELLSSR
Q0DEC8	Soluble starch synthase 1, chloroplastic/amyloplastic OS=Oryza sativa subsp. japonica GN=Os06g0160700 PE=1 SV=1	71477	67.2	5.89	-0.0049	19428	64.39	IVTVSQGYSWEVTTAEGGQGLNELLSSR
Q0DEC8	Soluble starch synthase 1, chloroplastic/amyloplastic OS=Oryza sativa subsp. japonica GN=Os06g0160700 PE=1 SV=1	71477	67.2	5.89	0.002	19429	98.01	IVTVSQGYSWEVTTAEGGQGLNELLSSR
Q0DEC8	Soluble starch synthase 1, chloroplastic/amyloplastic OS=Oryza sativa subsp. japonica GN=Os06g0160700 PE=1 SV=1	71477	67.2	5.89	0.002	19430	77.18	IVTVSQGYSWEVTTAEGGQGLNELLSSR
Q0DEC8	Soluble starch synthase 1, chloroplastic/amyloplastic OS=Oryza sativa subsp. japonica GN=Os06g0160700 PE=1 SV=1	71477	67.2	5.89	0.0022	19431	87.19	IVTVSQGYSWEVTTAEGGQGLNELLSSR
Q0DEC8	Soluble starch synthase 1, chloroplastic/amyloplastic OS=Oryza sativa subsp. japonica GN=Os06g0160700 PE=1 SV=1	71477	67.2	5.89	0.0033	19432	104.55	IVTVSQGYSWEVTTAEGGQGLNELLSSR
Q0DEC8	Soluble starch synthase 1, chloroplastic/amyloplastic OS=Oryza sativa subsp. japonica GN=Os06g0160700 PE=1 SV=1	71477	67.2	5.89	0.0051	19433	73.72	IVTVSQGYSWEVTTAEGGQGLNELLSSR
Q0DEC8	Soluble starch synthase 1, chloroplastic/amyloplastic OS=Oryza sativa subsp. japonica GN=Os06g0160700 PE=1 SV=1	71477	67.2	5.89	0.0051	19434	115.59	IVTVSQGYSWEVTTAEGGQGLNELLSSR
Q0DEC8	Soluble starch synthase 1, chloroplastic/amyloplastic OS=Oryza sativa subsp. japonica GN=Os06g0160700 PE=1 SV=1	71477	67.2	5.89	0.0055	19435	116.68	IVTVSQGYSWEVTTAEGGQGLNELLSSR
Q0DEC8	Soluble starch synthase 1, chloroplastic/amyloplastic OS=Oryza sativa subsp. japonica GN=Os06g0160700 PE=1 SV=1	71477	67.2	5.89	0.0059	19436	104.49	IVTVSQGYSWEVTTAEGGQGLNELLSSR
Q0DEC8	Soluble starch synthase 1, chloroplastic/amyloplastic OS=Oryza sativa subsp. japonica GN=Os06g0160700 PE=1 SV=1	71477	67.2	5.89	0.0062	19437	81.96	IVTVSQGYSWEVTTAEGGQGLNELLSSR
Q0DEC8	Soluble starch synthase 1, chloroplastic/amyloplastic OS=Oryza sativa subsp. japonica GN=Os06g0160700 PE=1 SV=1	71477	67.2	5.89	0.0097	19438	92.65	IVTVSQGYSWEVTTAEGGQGLNELLSSR
Q0DEC8	Soluble starch synthase 1, chloroplastic/amyloplastic OS=Oryza sativa subsp. japonica GN=Os06g0160700 PE=1 SV=1	71477	67.2	5.89	0.0125	19439	99.24	IVTVSQGYSWEVTTAEGGQGLNELLSSR
Q0DEC8	Soluble starch synthase 1, chloroplastic/amyloplastic OS=Oryza sativa subsp. japonica GN=Os06g0160700 PE=1 SV=1	71477	67.2	5.89	0.0126	19440	95.55	IVTVSQGYSWEVTTAEGGQGLNELLSSR
Q0DEC8	Soluble starch synthase 1, chloroplastic/amyloplastic OS=Oryza sativa subsp. japonica GN=Os06g0160700 PE=1 SV=1	71477	67.2	5.89	0.0135	19441	103.83	IVTVSQGYSWEVTTAEGGQGLNELLSSR
Q0DEC8	Soluble starch synthase 1, chloroplastic/amyloplastic OS=Oryza sativa subsp. japonica GN=Os06g0160700 PE=1 SV=1	71477	67.2	5.89	0.0189	19442	89.7	IVTVSQGYSWEVTTAEGGQGLNELLSSR
Q0DEC8	Soluble starch synthase 1, chloroplastic/amyloplastic OS=Oryza sativa subsp. japonica GN=Os06g0160700 PE=1 SV=1	71477	67.2	5.89	0.0211	19443	56.66	IVTVSQGYSWEVTTAEGGQGLNELLSSR
Q0DEC8	Soluble starch synthase 1, chloroplastic/amyloplastic OS=Oryza sativa subsp. japonica GN=Os06g0160700 PE=1 SV=1	71477	67.2	5.89	-0.0034	19597	39.22	DTVENFNPFAEKGEQGTGWAFSPLTIEK
Q0DEC8	Soluble starch synthase 1, chloroplastic/amyloplastic OS=Oryza sativa subsp. japonica GN=Os06g0160700 PE=1 SV=1	71477	67.2	5.89	0.0003	19598	54.43	DTVENFNPFAEKGEQGTGWAFSPLTIEK
Q0DEC8	Soluble starch synthase 1, chloroplastic/amyloplastic OS=Oryza sativa subsp. japonica GN=Os06g0160700 PE=1 SV=1	71477	67.2	5.89	-0.0136	20182	29.48	DSVDWVFVDHPSYHRPGNLYGDNFGAFGDNQFR
Q0DEC8	Soluble starch synthase 1, chloroplastic/amyloplastic OS=Oryza sativa subsp. japonica GN=Os06g0160700 PE=1 SV=1	71477	67.2	5.89	-0.0067	20184	21.75	DSVDWVFVDHPSYHRPGNLYGDNFGAFGDNQFR
Q0DEC8	Soluble starch synthase 1, chloroplastic/amyloplastic OS=Oryza sativa subsp. japonica GN=Os06g0160700 PE=1 SV=1	71477	67.2	5.89	-0.0038	20185	33.82	DSVDWVFVDHPSYHRPGNLYGDNFGAFGDNQFR
Q0DEC8	Soluble starch synthase 1, chloroplastic/amyloplastic OS=Oryza sativa subsp. japonica GN=Os06g0160700 PE=1 SV=1	71477	67.2	5.89	-0.0016	20186	25.58	DSVDWVFVDHPSYHRPGNLYGDNFGAFGDNQFR
Q0DEC8	Soluble starch synthase 1, chloroplastic/amyloplastic OS=Oryza sativa subsp. japonica GN=Os06g0160700 PE=1 SV=1	71477	67.2	5.89	0.0034	20509	20.2	QPVLPTFLVPTSTPPAPTQSPAPAPTPPPLPDSGVGEIEPDLEGLTEDSIDK
P07730	Glutelin type-A 2 OS=Oryza sativa subsp. japonica GN=GLUA2 PE=1 SV=1	56841	80.4	8.93	-0.0007	6420	51.33	ALPTDVLANAYR
P07730	Glutelin type-A 2 OS=Oryza sativa subsp. japonica GN=GLUA2 PE=1 SV=1	56841	80.4	8.93	-0.0005	6421	44.3	ALPTDVLANAYR
P07730	Glutelin type-A 2 OS=Oryza sativa subsp. japonica GN=GLUA2 PE=1 SV=1	56841	80.4	8.93	-0.0003	6422	52.31	ALPTDVLANAYR
P07730	Glutelin type-A 2 OS=Oryza sativa subsp. japonica GN=GLUA2 PE=1 SV=1	56841	80.4	8.93	0.0009	6423	68.25	ALPTDVLANAYR
P07730	Glutelin type-A 2 OS=Oryza sativa subsp. japonica GN=GLUA2 PE=1 SV=1	56841	80.4	8.93	-0.0007	8761	47.52	GDEFGAFTPLQYK
P07730	Glutelin type-A 2 OS=Oryza sativa subsp. japonica GN=GLUA2 PE=1 SV=1	56841	80.4	8.93	-0.0003	8762	48.34	GDEFGAFTPLQYK
P07730	Glutelin type-A 2 OS=Oryza sativa subsp. japonica GN=GLUA2 PE=1 SV=1	56841	80.4	8.93	0	8763	48.25	GDEFGAFTPLQYK
P07730	Glutelin type-A 2 OS=Oryza sativa subsp. japonica GN=GLUA2 PE=1 SV=1	56841	80.4	8.93	-0.0014	10513	55.69	GQLLIVPQHYVVVK
P07730	Glutelin type-A 2 OS=Oryza sativa subsp. japonica GN=GLUA2 PE=1 SV=1	56841	80.4	8.93	-0.0011	10514	56.36	GQLLIVPQHYVVVK
P07730	Glutelin type-A 2 OS=Oryza sativa subsp. japonica GN=GLUA2 PE=1 SV=1	56841	80.4	8.93	-0.0009	10515	40.88	GQLLIVPQHYVVVK
P07730	Glutelin type-A 2 OS=Oryza sativa subsp. japonica GN=GLUA2 PE=1 SV=1	56841	80.4	8.93	-0.0005	12335	33.63	RGQLLIVPQHYVVVK
P07730	Glutelin type-A 2 OS=Oryza sativa subsp. japonica GN=GLUA2 PE=1 SV=1	56841	80.4	8.93	-0.0003	12336	31.28	RGQLLIVPQHYVVVK
P07730	Glutelin type-A 2 OS=Oryza sativa subsp. japonica GN=GLUA2 PE=1 SV=1	56841	80.4	8.93	-0.0002	12337	38.78	RGQLLIVPQHYVVVK
P07730	Glutelin type-A 2 OS=Oryza sativa subsp. japonica GN=GLUA2 PE=1 SV=1	56841	80.4	8.93	0.0005	12338	42.77	RGQLLIVPQHYVVVK
P07730	Glutelin type-A 2 OS=Oryza sativa subsp. japonica GN=GLUA2 PE=1 SV=1	56841	80.4	8.93	0.0021	12339	27.6	RGQLLIVPQHYVVVK
P07730	Glutelin type-A 2 OS=Oryza sativa subsp. japonica GN=GLUA2 PE=1 SV=1	56841	80.4	8.93	0.0022	12340	21.85	RGQLLIVPQHYVVVK
P07730	Glutelin type-A 2 OS=Oryza sativa subsp. japonica GN=GLUA2 PE=1 SV=1	56841	80.4	8.93	-0.0034	13571	32.04	HNRGDEFGAFTPLQYK
P07730	Glutelin type-A 2 OS=Oryza sativa subsp. japonica GN=GLUA2 PE=1 SV=1	56841	80.4	8.93	-0.0019	13572	31.11	HNRGDEFGAFTPLQYK
P07730	Glutelin type-A 2 OS=Oryza sativa subsp. japonica GN=GLUA2 PE=1 SV=1	56841	80.4	8.93	-0.0008	13573	48.62	HNRGDEFGAFTPLQYK
P07730	Glutelin type-A 2 OS=Oryza sativa subsp. japonica GN=GLUA2 PE=1 SV=1	56841	80.4	8.93	-0.0006	13574	59.11	HNRGDEFGAFTPLQYK
P07730	Glutelin type-A 2 OS=Oryza sativa subsp. japonica GN=GLUA2 PE=1 SV=1	56841	80.4	8.93	-0.0004	13575	36.23	HNRGDEFGAFTPLQYK
P07730	Glutelin type-A 2 OS=Oryza sativa subsp. japonica GN=GLUA2 PE=1 SV=1	56841	80.4	8.93	0.0005	13576	64.62	HNRGDEFGAFTPLQYK
P07730	Glutelin type-A 2 OS=Oryza sativa subsp. japonica GN=GLUA2 PE=1 SV=1	56841	80.4	8.93	0.0008	13577	50.29	HNRGDEFGAFTPLQYK
P07730	Glutelin type-A 2 OS=Oryza sativa subsp. japonica GN=GLUA2 PE=1 SV=1	56841	80.4	8.93	0.0021	13578	56.03	HNRGDEFGAFTPLQYK
P07730	Glutelin type-A 2 OS=Oryza sativa subsp. japonica GN=GLUA2 PE=1 SV=1	56841	80.4	8.93	0.0028	13579	31.56	HNRGDEFGAFTPLQYK
P07730	Glutelin type-A 2 OS=Oryza sativa subsp. japonica GN=GLUA2 PE=1 SV=1	56841	80.4	8.93	0.004	13580	31.52	HNRGDEFGAFTPLQYK
P07730	Glutelin type-A 2 OS=Oryza sativa subsp. japonica GN=GLUA2 PE=1 SV=1	56841	80.4	8.93	0.0041	13581	33.16	HNRGDEFGAFTPLQYK
P07730	Glutelin type-A 2 OS=Oryza sativa subsp. japonica GN=GLUA2 PE=1 SV=1	56841	80.4	8.93	-0.0023	15668	36.17	LKHNRGDEFGAFTPLQYK
P07730	Glutelin type-A 2 OS=Oryza sativa subsp. japonica GN=GLUA2 PE=1 SV=1	56841	80.4	8.93	0.001	15670	26.56	LKHNRGDEFGAFTPLQYK
P07730	Glutelin type-A 2 OS=Oryza sativa subsp. japonica GN=GLUA2 PE=1 SV=1	56841	80.4	8.93	0.0011	15671	30.86	LKHNRGDEFGAFTPLQYK
P07730	Glutelin type-A 2 OS=Oryza sativa subsp. japonica GN=GLUA2 PE=1 SV=1	56841	80.4	8.93	0.0012	15672	34.26	LKHNRGDEFGAFTPLQYK
P07730	Glutelin type-A 2 OS=Oryza sativa subsp. japonica GN=GLUA2 PE=1 SV=1	56841	80.4	8.93	0.0019	15674	50.35	LKHNRGDEFGAFTPLQYK
P07730	Glutelin type-A 2 OS=Oryza sativa subsp. japonica GN=GLUA2 PE=1 SV=1	56841	80.4	8.93	0.0019	15675	49.77	LKHNRGDEFGAFTPLQYK
P07730	Glutelin type-A 2 OS=Oryza sativa subsp. japonica GN=GLUA2 PE=1 SV=1	56841	80.4	8.93	0.0028	15676	37.14	LKHNRGDEFGAFTPLQYK
P07730	Glutelin type-A 2 OS=Oryza sativa subsp. japonica GN=GLUA2 PE=1 SV=1	56841	80.4	8.93	0.003	15678	44.93	LKHNRGDEFGAFTPLQYK
P07730	Glutelin type-A 2 OS=Oryza sativa subsp. japonica GN=GLUA2 PE=1 SV=1	56841	80.4	8.93	0.0033	15679	46.36	LKHNRGDEFGAFTPLQYK
P07730	Glutelin type-A 2 OS=Oryza sativa subsp. japonica GN=GLUA2 PE=1 SV=1	56841	80.4	8.93	0.0035	15680	21.73	LKHNRGDEFGAFTPLQYK
P07730	Glutelin type-A 2 OS=Oryza sativa subsp. japonica GN=GLUA2 PE=1 SV=1	56841	80.4	8.93	0.006	15683	48.87	LKHNRGDEFGAFTPLQYK
P07730	Glutelin type-A 2 OS=Oryza sativa subsp. japonica GN=GLUA2 PE=1 SV=1	56841	80.4	8.93	-0.0017	17030	146.08	VTNLNSQNFPILNLVQMSAVK
P07730	Glutelin type-A 2 OS=Oryza sativa subsp. japonica GN=GLUA2 PE=1 SV=1	56841	80.4	8.93	-0.0004	17031	79.86	VTNLNSQNFPILNLVQMSAVK
P07730	Glutelin type-A 2 OS=Oryza sativa subsp. japonica GN=GLUA2 PE=1 SV=1	56841	80.4	8.93	0	17032	78.94	VTNLNSQNFPILNLVQMSAVK
P07730	Glutelin type-A 2 OS=Oryza sativa subsp. japonica GN=GLUA2 PE=1 SV=1	56841	80.4	8.93	0	17033	120.78	VTNLNSQNFPILNLVQMSAVK
P07730	Glutelin type-A 2 OS=Oryza sativa subsp. japonica GN=GLUA2 PE=1 SV=1	56841	80.4	8.93	0.0003	17034	79.67	VTNLNSQNFPILNLVQMSAVK
P07730	Glutelin type-A 2 OS=Oryza sativa subsp. japonica GN=GLUA2 PE=1 SV=1	56841	80.4	8.93	0.001	17035	113.44	VTNLNSQNFPILNLVQMSAVK
P07730	Glutelin type-A 2 OS=Oryza sativa subsp. japonica GN=GLUA2 PE=1 SV=1	56841	80.4	8.93	-0.0068	17110	75.27	VTNLNSQNFPILNLVQMSAVK
P07730	Glutelin type-A 2 OS=Oryza sativa subsp. japonica GN=GLUA2 PE=1 SV=1	56841	80.4	8.93	-0.001	17112	38.75	VTNLNSQNFPILNLVQMSAVK
P07730	Glutelin type-A 2 OS=Oryza sativa subsp. japonica GN=GLUA2 PE=1 SV=1	56841	80.4	8.93	0.0007	17114	70.45	VTNLNSQNFPILNLVQMSAVK
P07730	Glutelin type-A 2 OS=Oryza sativa subsp. japonica GN=GLUA2 PE=1 SV=1	56841	80.4	8.93	0.0029	17116	70.59	VTNLNSQNFPILNLVQMSAVK
P07730	Glutelin type-A 2 OS=Oryza sativa subsp. japonica GN=GLUA2 PE=1 SV=1	56841	80.4	8.93	0.0032	17117	80.22	VTNLNSQNFPILNLVQMSAVK
P07730	Glutelin type-A 2 OS=Oryza sativa subsp. japonica GN=GLUA2 PE=1 SV=1	56841	80.4	8.93	0.0048	17118	50.46	VTNLNSQNFPILNLVQMSAVK
P07730	Glutelin type-A 2 OS=Oryza sativa subsp. japonica GN=GLUA2 PE=1 SV=1	56841	80.4	8.93	-0.0091	17642	110.6	GLSLLQPYASLQEQEQGQMQSR
P07730	Glutelin type-A 2 OS=Oryza sativa subsp. japonica GN=GLUA2 PE=1 SV=1	56841	80.4	8.93	-0.0047	17643	61.42	GLSLLQPYASLQEQEQGQMQSR
P07730	Glutelin type-A 2 OS=Oryza sativa subsp. japonica GN=GLUA2 PE=1 SV=1	56841	80.4	8.93	-0.0033	17644	118.16	GLSLLQPYASLQEQEQGQMQSR
P07730	Glutelin type-A 2 OS=Oryza sativa subsp. japonica GN=GLUA2 PE=1 SV=1	56841	80.4	8.93	-0.0026	17645	99.95	GLSLLQPYASLQEQEQGQMQSR
P07730	Glutelin type-A 2 OS=Oryza sativa subsp. japonica GN=GLUA2 PE=1 SV=1	56841	80.4	8.93	-0.0026	17646	123.08	GLSLLQPYASLQEQEQGQMQSR
P07730	Glutelin type-A 2 OS=Oryza sativa subsp. japonica GN=GLUA2 PE=1 SV=1	56841	80.4	8.93	-0.0014	17647	78.6	GLSLLQPYASLQEQEQGQMQSR
P07730	Glutelin type-A 2 OS=Oryza sativa subsp. japonica GN=GLUA2 PE=1 SV=1	56841	80.4	8.93	-0.0004	17648	110.42	GLSLLQPYASLQEQEQGQMQSR
P07730	Glutelin type-A 2 OS=Oryza sativa subsp. japonica GN=GLUA2 PE=1 SV=1	56841	80.4	8.93	-0.0003	17649	74.85	GLSLLQPYASLQEQEQGQMQSR
P07730	Glutelin type-A 2 OS=Oryza sativa subsp. japonica GN=GLUA2 PE=1 SV=1	56841	80.4	8.93	-0.0001	17650	43.89	GLSLLQPYASLQEQEQGQMQSR
P07730	Glutelin type-A 2 OS=Oryza sativa subsp. japonica GN=GLUA2 PE=1 SV=1	56841	80.4	8.93	-0.0001	17651	60.42	GLSLLQPYASLQEQEQGQMQSR
P07730	Glutelin type-A 2 OS=Oryza sativa subsp. japonica GN=GLUA2 PE=1 SV=1	56841	80.4	8.93	0	17652	79.49	GLSLLQPYASLQEQEQGQMQSR
P07730	Glutelin type-A 2 OS=Oryza sativa subsp. japonica GN=GLUA2 PE=1 SV=1	56841	80.4	8.93	0.0001	17653	94.14	GLSLLQPYASLQEQEQGQMQSR
P07730	Glutelin type-A 2 OS=Oryza sativa subsp. japonica GN=GLUA2 PE=1 SV=1	56841	80.4	8.93	0.0002	17654	97.36	GLSLLQPYASLQEQEQGQMQSR
P07730	Glutelin type-A 2 OS=Oryza sativa subsp. japonica GN=GLUA2 PE=1 SV=1	56841	80.4	8.93	0.0008	17655	97.94	GLSLLQPYASLQEQEQGQMQSR
P07730	Glutelin type-A 2 OS=Oryza sativa subsp. japonica GN=GLUA2 PE=1 SV=1	56841	80.4	8.93	0.0009	17656	100.36	GLSLLQPYASLQEQEQGQMQSR
P07730	Glutelin type-A 2 OS=Oryza sativa subsp. japonica GN=GLUA2 PE=1 SV=1	56841	80.4	8.93	0.0009	17657	98.11	GLSLLQPYASLQEQEQGQMQSR
P07730	Glutelin type-A 2 OS=Oryza sativa subsp. japonica GN=GLUA2 PE=1 SV=1	56841	80.4	8.93	0.0009	17658	89.22	GLSLLQPYASLQEQEQGQMQSR
P07730	Glutelin type-A 2 OS=Oryza sativa subsp. japonica GN=GLUA2 PE=1 SV=1	56841	80.4	8.93	0.0014	17659	100.47	GLSLLQPYASLQEQEQGQMQSR
P07730	Glutelin type-A 2 OS=Oryza sativa subsp. japonica GN=GLUA2 PE=1 SV=1	56841	80.4	8.93	0.0014	17660	110.31	GLSLLQPYASLQEQEQGQMQSR
P07730	Glutelin type-A 2 OS=Oryza sativa subsp. japonica GN=GLUA2 PE=1 SV=1	56841	80.4	8.93	0.0014	17661	110.3	GLSLLQPYASLQEQEQGQMQSR
P07730	Glutelin type-A 2 OS=Oryza sativa subsp. japonica GN=GLUA2 PE=1 SV=1	56841	80.4	8.93	0.0022	17662	75.22	GLSLLQPYASLQEQEQGQMQSR
P07730	Glutelin type-A 2 OS=Oryza sativa subsp. japonica GN=GLUA2 PE=1 SV=1	56841	80.4	8.93	0.0028	17663	68.59	GLSLLQPYASLQEQEQGQMQSR
P07730	Glutelin type-A 2 OS=Oryza sativa subsp. japonica GN=GLUA2 PE=1 SV=1	56841	80.4	8.93	0.003	17664	73.43	GLSLLQPYASLQEQEQGQMQSR
P07730	Glutelin type-A 2 OS=Oryza sativa subsp. japonica GN=GLUA2 PE=1 SV=1	56841	80.4	8.93	0.003	17665	54.23	GLSLLQPYASLQEQEQGQMQSR
P07730	Glutelin type-A 2 OS=Oryza sativa subsp. japonica GN=GLUA2 PE=1 SV=1	56841	80.4	8.93	0.0033	17666	58.3	GLSLLQPYASLQEQEQGQMQSR
P07730	Glutelin type-A 2 OS=Oryza sativa subsp. japonica GN=GLUA2 PE=1 SV=1	56841	80.4	8.93	0.0033	17667	63.34	GLSLLQPYASLQEQEQGQMQSR
P07730	Glutelin type-A 2 OS=Oryza sativa subsp. japonica GN=GLUA2 PE=1 SV=1	56841	80.4	8.93	0.0055	17668	58.58	GLSLLQPYASLQEQEQGQMQSR
P07730	Glutelin type-A 2 OS=Oryza sativa subsp. japonica GN=GLUA2 PE=1 SV=1	56841	80.4	8.93	0.0067	17669	100.77	GLSLLQPYASLQEQEQGQMQSR
P07730	Glutelin type-A 2 OS=Oryza sativa subsp. japonica GN=GLUA2 PE=1 SV=1	56841	80.4	8.93	0.0067	17670	98.79	GLSLLQPYASLQEQEQGQMQSR
P07730	Glutelin type-A 2 OS=Oryza sativa subsp. japonica GN=GLUA2 PE=1 SV=1	56841	80.4	8.93	0.0078	17671	44.83	GLSLLQPYASLQEQEQGQMQSR
P07730	Glutelin type-A 2 OS=Oryza sativa subsp. japonica GN=GLUA2 PE=1 SV=1	56841	80.4	8.93	0.0081	17672	62.99	GLSLLQPYASLQEQEQGQMQSR
P07730	Glutelin type-A 2 OS=Oryza sativa subsp. japonica GN=GLUA2 PE=1 SV=1	56841	80.4	8.93	-0.0041	17715	61.87	GLSLLQPYASLQEQEQGQMQSR
P07730	Glutelin type-A 2 OS=Oryza sativa subsp. japonica GN=GLUA2 PE=1 SV=1	56841	80.4	8.93	-0.0011	17716	89.37	GLSLLQPYASLQEQEQGQMQSR
P07730	Glutelin type-A 2 OS=Oryza sativa subsp. japonica GN=GLUA2 PE=1 SV=1	56841	80.4	8.93	-0.0003	17717	35.08	GLSLLQPYASLQEQEQGQMQSR
P07730	Glutelin type-A 2 OS=Oryza sativa subsp. japonica GN=GLUA2 PE=1 SV=1	56841	80.4	8.93	0.001	17718	39.03	GLSLLQPYASLQEQEQGQMQSR
P07730	Glutelin type-A 2 OS=Oryza sativa subsp. japonica GN=GLUA2 PE=1 SV=1	56841	80.4	8.93	0.0016	17719	65.17	GLSLLQPYASLQEQEQGQMQSR
P07730	Glutelin type-A 2 OS=Oryza sativa subsp. japonica GN=GLUA2 PE=1 SV=1	56841	80.4	8.93	-0.0122	18621	139.81	SQAGTTEFFDVSNELFQCTGVSVVR
P07730	Glutelin type-A 2 OS=Oryza sativa subsp. japonica GN=GLUA2 PE=1 SV=1	56841	80.4	8.93	-0.0088	18622	158.61	SQAGTTEFFDVSNELFQCTGVSVVR
P07730	Glutelin type-A 2 OS=Oryza sativa subsp. japonica GN=GLUA2 PE=1 SV=1	56841	80.4	8.93	-0.0043	18623	72.28	SQAGTTEFFDVSNELFQCTGVSVVR
P07730	Glutelin type-A 2 OS=Oryza sativa subsp. japonica GN=GLUA2 PE=1 SV=1	56841	80.4	8.93	-0.0029	18624	105.63	SQAGTTEFFDVSNELFQCTGVSVVR
P07730	Glutelin type-A 2 OS=Oryza sativa subsp. japonica GN=GLUA2 PE=1 SV=1	56841	80.4	8.93	-0.0028	18625	63.69	SQAGTTEFFDVSNELFQCTGVSVVR
P07730	Glutelin type-A 2 OS=Oryza sativa subsp. japonica GN=GLUA2 PE=1 SV=1	56841	80.4	8.93	-0.0026	18626	89.02	SQAGTTEFFDVSNELFQCTGVSVVR
P07730	Glutelin type-A 2 OS=Oryza sativa subsp. japonica GN=GLUA2 PE=1 SV=1	56841	80.4	8.93	-0.0022	18627	145.47	SQAGTTEFFDVSNELFQCTGVSVVR
P07730	Glutelin type-A 2 OS=Oryza sativa subsp. japonica GN=GLUA2 PE=1 SV=1	56841	80.4	8.93	-0.0017	18628	78.65	SQAGTTEFFDVSNELFQCTGVSVVR
P07730	Glutelin type-A 2 OS=Oryza sativa subsp. japonica GN=GLUA2 PE=1 SV=1	56841	80.4	8.93	-0.0015	18629	88.08	SQAGTTEFFDVSNELFQCTGVSVVR
P07730	Glutelin type-A 2 OS=Oryza sativa subsp. japonica GN=GLUA2 PE=1 SV=1	56841	80.4	8.93	-0.0013	18630	55.9	SQAGTTEFFDVSNELFQCTGVSVVR
P07730	Glutelin type-A 2 OS=Oryza sativa subsp. japonica GN=GLUA2 PE=1 SV=1	56841	80.4	8.93	-0.0012	18631	145.12	SQAGTTEFFDVSNELFQCTGVSVVR
P07730	Glutelin type-A 2 OS=Oryza sativa subsp. japonica GN=GLUA2 PE=1 SV=1	56841	80.4	8.93	-0.0012	18632	88.34	SQAGTTEFFDVSNELFQCTGVSVVR
P07730	Glutelin type-A 2 OS=Oryza sativa subsp. japonica GN=GLUA2 PE=1 SV=1	56841	80.4	8.93	-0.0012	18633	26.16	SQAGTTEFFDVSNELFQCTGVSVVR
P07730	Glutelin type-A 2 OS=Oryza sativa subsp. japonica GN=GLUA2 PE=1 SV=1	56841	80.4	8.93	-0.0008	18634	88.85	SQAGTTEFFDVSNELFQCTGVSVVR
P07730	Glutelin type-A 2 OS=Oryza sativa subsp. japonica GN=GLUA2 PE=1 SV=1	56841	80.4	8.93	-0.0007	18635	101.22	SQAGTTEFFDVSNELFQCTGVSVVR
P07730	Glutelin type-A 2 OS=Oryza sativa subsp. japonica GN=GLUA2 PE=1 SV=1	56841	80.4	8.93	-0.0006	18636	77.62	SQAGTTEFFDVSNELFQCTGVSVVR
P07730	Glutelin type-A 2 OS=Oryza sativa subsp. japonica GN=GLUA2 PE=1 SV=1	56841	80.4	8.93	-0.0004	18637	72	SQAGTTEFFDVSNELFQCTGVSVVR
P07730	Glutelin type-A 2 OS=Oryza sativa subsp. japonica GN=GLUA2 PE=1 SV=1	56841	80.4	8.93	-0.0004	18638	74.15	SQAGTTEFFDVSNELFQCTGVSVVR
P07730	Glutelin type-A 2 OS=Oryza sativa subsp. japonica GN=GLUA2 PE=1 SV=1	56841	80.4	8.93	-0.0002	18639	71.97	SQAGTTEFFDVSNELFQCTGVSVVR
P07730	Glutelin type-A 2 OS=Oryza sativa subsp. japonica GN=GLUA2 PE=1 SV=1	56841	80.4	8.93	0	18640	130.27	SQAGTTEFFDVSNELFQCTGVSVVR
P07730	Glutelin type-A 2 OS=Oryza sativa subsp. japonica GN=GLUA2 PE=1 SV=1	56841	80.4	8.93	0	18641	134.5	SQAGTTEFFDVSNELFQCTGVSVVR
P07730	Glutelin type-A 2 OS=Oryza sativa subsp. japonica GN=GLUA2 PE=1 SV=1	56841	80.4	8.93	0.0001	18642	62.37	SQAGTTEFFDVSNELFQCTGVSVVR
P07730	Glutelin type-A 2 OS=Oryza sativa subsp. japonica GN=GLUA2 PE=1 SV=1	56841	80.4	8.93	0.0009	18643	59.47	SQAGTTEFFDVSNELFQCTGVSVVR
P07730	Glutelin type-A 2 OS=Oryza sativa subsp. japonica GN=GLUA2 PE=1 SV=1	56841	80.4	8.93	0.0009	18644	81.65	SQAGTTEFFDVSNELFQCTGVSVVR
P07730	Glutelin type-A 2 OS=Oryza sativa subsp. japonica GN=GLUA2 PE=1 SV=1	56841	80.4	8.93	0.0009	18645	88.57	SQAGTTEFFDVSNELFQCTGVSVVR
P07730	Glutelin type-A 2 OS=Oryza sativa subsp. japonica GN=GLUA2 PE=1 SV=1	56841	80.4	8.93	0.001	18646	62.21	SQAGTTEFFDVSNELFQCTGVSVVR
P07730	Glutelin type-A 2 OS=Oryza sativa subsp. japonica GN=GLUA2 PE=1 SV=1	56841	80.4	8.93	0.0012	18647	117.03	SQAGTTEFFDVSNELFQCTGVSVVR
P07730	Glutelin type-A 2 OS=Oryza sativa subsp. japonica GN=GLUA2 PE=1 SV=1	56841	80.4	8.93	0.0014	18648	88.5	SQAGTTEFFDVSNELFQCTGVSVVR
P07730	Glutelin type-A 2 OS=Oryza sativa subsp. japonica GN=GLUA2 PE=1 SV=1	56841	80.4	8.93	0.0017	18649	145.32	SQAGTTEFFDVSNELFQCTGVSVVR
P07730	Glutelin type-A 2 OS=Oryza sativa subsp. japonica GN=GLUA2 PE=1 SV=1	56841	80.4	8.93	0.0017	18650	139.99	SQAGTTEFFDVSNELFQCTGVSVVR
P07730	Glutelin type-A 2 OS=Oryza sativa subsp. japonica GN=GLUA2 PE=1 SV=1	56841	80.4	8.93	0.002	18651	59.78	SQAGTTEFFDVSNELFQCTGVSVVR
P07730	Glutelin type-A 2 OS=Oryza sativa subsp. japonica GN=GLUA2 PE=1 SV=1	56841	80.4	8.93	0.0021	18652	72.19	SQAGTTEFFDVSNELFQCTGVSVVR
P07730	Glutelin type-A 2 OS=Oryza sativa subsp. japonica GN=GLUA2 PE=1 SV=1	56841	80.4	8.93	0.0021	18653	79.11	SQAGTTEFFDVSNELFQCTGVSVVR
P07730	Glutelin type-A 2 OS=Oryza sativa subsp. japonica GN=GLUA2 PE=1 SV=1	56841	80.4	8.93	0.0022	18654	122.14	SQAGTTEFFDVSNELFQCTGVSVVR
P07730	Glutelin type-A 2 OS=Oryza sativa subsp. japonica GN=GLUA2 PE=1 SV=1	56841	80.4	8.93	0.0025	18655	145.11	SQAGTTEFFDVSNELFQCTGVSVVR
P07730	Glutelin type-A 2 OS=Oryza sativa subsp. japonica GN=GLUA2 PE=1 SV=1	56841	80.4	8.93	0.0025	18656	158.49	SQAGTTEFFDVSNELFQCTGVSVVR
P07730	Glutelin type-A 2 OS=Oryza sativa subsp. japonica GN=GLUA2 PE=1 SV=1	56841	80.4	8.93	0.003	18657	22.59	SQAGTTEFFDVSNELFQCTGVSVVR
P07730	Glutelin type-A 2 OS=Oryza sativa subsp. japonica GN=GLUA2 PE=1 SV=1	56841	80.4	8.93	0.0039	18658	134.97	SQAGTTEFFDVSNELFQCTGVSVVR
P07730	Glutelin type-A 2 OS=Oryza sativa subsp. japonica GN=GLUA2 PE=1 SV=1	56841	80.4	8.93	0.0065	18659	94.16	SQAGTTEFFDVSNELFQCTGVSVVR
P07730	Glutelin type-A 2 OS=Oryza sativa subsp. japonica GN=GLUA2 PE=1 SV=1	56841	80.4	8.93	0.0069	18660	37.93	SQAGTTEFFDVSNELFQCTGVSVVR
P07730	Glutelin type-A 2 OS=Oryza sativa subsp. japonica GN=GLUA2 PE=1 SV=1	56841	80.4	8.93	0.0071	18661	122.4	SQAGTTEFFDVSNELFQCTGVSVVR
P07730	Glutelin type-A 2 OS=Oryza sativa subsp. japonica GN=GLUA2 PE=1 SV=1	56841	80.4	8.93	0.0076	18662	114.58	SQAGTTEFFDVSNELFQCTGVSVVR
P07730	Glutelin type-A 2 OS=Oryza sativa subsp. japonica GN=GLUA2 PE=1 SV=1	56841	80.4	8.93	0.0078	18663	112.76	SQAGTTEFFDVSNELFQCTGVSVVR
P07730	Glutelin type-A 2 OS=Oryza sativa subsp. japonica GN=GLUA2 PE=1 SV=1	56841	80.4	8.93	0.0137	18664	158.51	SQAGTTEFFDVSNELFQCTGVSVVR
P07730	Glutelin type-A 2 OS=Oryza sativa subsp. japonica GN=GLUA2 PE=1 SV=1	56841	80.4	8.93	0.0034	19616	93.23	VNLYQNALLSPFWNINAHSIVYITQGR
P07730	Glutelin type-A 2 OS=Oryza sativa subsp. japonica GN=GLUA2 PE=1 SV=1	56841	80.4	8.93	0.0045	19886	101.56	EVEEWSQNIFSGFSTELLSEAFGISNQVAR
P07730	Glutelin type-A 2 OS=Oryza sativa subsp. japonica GN=GLUA2 PE=1 SV=1	56841	80.4	8.93	-0.0077	19920	92.35	EHYQEGGYQQSQYGSGCPNGLDETFCTMR
P07730	Glutelin type-A 2 OS=Oryza sativa subsp. japonica GN=GLUA2 PE=1 SV=1	56841	80.4	8.93	0.0038	20059	76.37	REVEEWSQNIFSGFSTELLSEAFGISNQVAR
P07730	Glutelin type-A 2 OS=Oryza sativa subsp. japonica GN=GLUA2 PE=1 SV=1	56841	80.4	8.93	-0.0158	20246	35.78	GITGPTFPGCPETYQQQFQQSGQAQLTESQSQSHK
P07730	Glutelin type-A 2 OS=Oryza sativa subsp. japonica GN=GLUA2 PE=1 SV=1	56841	80.4	8.93	-0.0154	20247	40.05	GITGPTFPGCPETYQQQFQQSGQAQLTESQSQSHK
P07730	Glutelin type-A 2 OS=Oryza sativa subsp. japonica GN=GLUA2 PE=1 SV=1	56841	80.4	8.93	-0.0096	20248	27.38	GITGPTFPGCPETYQQQFQQSGQAQLTESQSQSHK
P07730	Glutelin type-A 2 OS=Oryza sativa subsp. japonica GN=GLUA2 PE=1 SV=1	56841	80.4	8.93	-0.0096	20249	42.01	GITGPTFPGCPETYQQQFQQSGQAQLTESQSQSHK
P07730	Glutelin type-A 2 OS=Oryza sativa subsp. japonica GN=GLUA2 PE=1 SV=1	56841	80.4	8.93	-0.0096	20250	31.18	GITGPTFPGCPETYQQQFQQSGQAQLTESQSQSHK
P07730	Glutelin type-A 2 OS=Oryza sativa subsp. japonica GN=GLUA2 PE=1 SV=1	56841	80.4	8.93	-0.0016	20252	24.88	GITGPTFPGCPETYQQQFQQSGQAQLTESQSQSHK
P07730	Glutelin type-A 2 OS=Oryza sativa subsp. japonica GN=GLUA2 PE=1 SV=1	56841	80.4	8.93	0.0006	20253	56.29	GITGPTFPGCPETYQQQFQQSGQAQLTESQSQSHK
P07730	Glutelin type-A 2 OS=Oryza sativa subsp. japonica GN=GLUA2 PE=1 SV=1	56841	80.4	8.93	0.001	20254	64.51	GITGPTFPGCPETYQQQFQQSGQAQLTESQSQSHK
P07730	Glutelin type-A 2 OS=Oryza sativa subsp. japonica GN=GLUA2 PE=1 SV=1	56841	80.4	8.93	0.0021	20255	24.56	GITGPTFPGCPETYQQQFQQSGQAQLTESQSQSHK
P07730	Glutelin type-A 2 OS=Oryza sativa subsp. japonica GN=GLUA2 PE=1 SV=1	56841	80.4	8.93	0.0033	20256	46.04	GITGPTFPGCPETYQQQFQQSGQAQLTESQSQSHK
P07730	Glutelin type-A 2 OS=Oryza sativa subsp. japonica GN=GLUA2 PE=1 SV=1	56841	80.4	8.93	0.0034	20257	34.24	GITGPTFPGCPETYQQQFQQSGQAQLTESQSQSHK
P07730	Glutelin type-A 2 OS=Oryza sativa subsp. japonica GN=GLUA2 PE=1 SV=1	56841	80.4	8.93	0.0047	20258	61.93	GITGPTFPGCPETYQQQFQQSGQAQLTESQSQSHK
P07730	Glutelin type-A 2 OS=Oryza sativa subsp. japonica GN=GLUA2 PE=1 SV=1	56841	80.4	8.93	0.0083	20259	54.34	GITGPTFPGCPETYQQQFQQSGQAQLTESQSQSHK
P07730	Glutelin type-A 2 OS=Oryza sativa subsp. japonica GN=GLUA2 PE=1 SV=1	56841	80.4	8.93	0.0081	20451	26.25	QGDVIALPAGVAHWCYNDGEVPVVAIYVTDINNGANQLDPR
Q0E261	Glutelin OS=Oryza sativa subsp. japonica GN=Os02g0268300 PE=2 SV=1	57239	72	9	0.0004	1470	24.55	EQQMYGR
Q0E261	Glutelin OS=Oryza sativa subsp. japonica GN=Os02g0268300 PE=2 SV=1	57239	72	9	0	1722	29.34	VQVVSNLGK
Q0E261	Glutelin OS=Oryza sativa subsp. japonica GN=Os02g0268300 PE=2 SV=1	57239	72	9	0.0003	1723	42.05	VQVVSNLGK
Q0E261	Glutelin OS=Oryza sativa subsp. japonica GN=Os02g0268300 PE=2 SV=1	57239	72	9	0.0002	3088	38.35	GEELGAFTPR
Q0E261	Glutelin OS=Oryza sativa subsp. japonica GN=Os02g0268300 PE=2 SV=1	57239	72	9	0.0014	3089	60.03	GEELGAFTPR
Q0E261	Glutelin OS=Oryza sativa subsp. japonica GN=Os02g0268300 PE=2 SV=1	57239	72	9	-0.0005	3679	28.58	RLQGQNDQR
Q0E261	Glutelin OS=Oryza sativa subsp. japonica GN=Os02g0268300 PE=2 SV=1	57239	72	9	0.0001	3924	23.91	LQAFEPLRR
Q0E261	Glutelin OS=Oryza sativa subsp. japonica GN=Os02g0268300 PE=2 SV=1	57239	72	9	0.0003	3926	22.6	LQAFEPLRR
Q0E261	Glutelin OS=Oryza sativa subsp. japonica GN=Os02g0268300 PE=2 SV=1	57239	72	9	0.0004	3928	22.05	LQAFEPLRR
Q0E261	Glutelin OS=Oryza sativa subsp. japonica GN=Os02g0268300 PE=2 SV=1	57239	72	9	-0.0024	5140	20.39	VIEPQGLLVPR
Q0E261	Glutelin OS=Oryza sativa subsp. japonica GN=Os02g0268300 PE=2 SV=1	57239	72	9	-0.0011	5141	34.26	VIEPQGLLVPR
Q0E261	Glutelin OS=Oryza sativa subsp. japonica GN=Os02g0268300 PE=2 SV=1	57239	72	9	0	5142	44.78	VIEPQGLLVPR
Q0E261	Glutelin OS=Oryza sativa subsp. japonica GN=Os02g0268300 PE=2 SV=1	57239	72	9	0.0003	5143	63.37	VIEPQGLLVPR
Q0E261	Glutelin OS=Oryza sativa subsp. japonica GN=Os02g0268300 PE=2 SV=1	57239	72	9	0.0003	5144	49.37	VIEPQGLLVPR
Q0E261	Glutelin OS=Oryza sativa subsp. japonica GN=Os02g0268300 PE=2 SV=1	57239	72	9	0.0002	6821	50.77	TNANSMVSHLAGK
Q0E261	Glutelin OS=Oryza sativa subsp. japonica GN=Os02g0268300 PE=2 SV=1	57239	72	9	0.0004	6822	79.78	TNANSMVSHLAGK
Q0E261	Glutelin OS=Oryza sativa subsp. japonica GN=Os02g0268300 PE=2 SV=1	57239	72	9	-0.0018	7075	79.5	TNANSMVSHLAGK
Q0E261	Glutelin OS=Oryza sativa subsp. japonica GN=Os02g0268300 PE=2 SV=1	57239	72	9	0.0007	7076	40.51	TNANSMVSHLAGK
Q0E261	Glutelin OS=Oryza sativa subsp. japonica GN=Os02g0268300 PE=2 SV=1	57239	72	9	-0.0009	7576	25.58	RVIEPQGLLVPR
Q0E261	Glutelin OS=Oryza sativa subsp. japonica GN=Os02g0268300 PE=2 SV=1	57239	72	9	-0.0001	7578	28.81	RVIEPQGLLVPR
Q0E261	Glutelin OS=Oryza sativa subsp. japonica GN=Os02g0268300 PE=2 SV=1	57239	72	9	0	7579	20.94	RVIEPQGLLVPR
Q0E261	Glutelin OS=Oryza sativa subsp. japonica GN=Os02g0268300 PE=2 SV=1	57239	72	9	-0.0002	8612	57.2	NNRGEELGAFTPR
Q0E261	Glutelin OS=Oryza sativa subsp. japonica GN=Os02g0268300 PE=2 SV=1	57239	72	9	0.0002	8613	46.85	NNRGEELGAFTPR
Q0E261	Glutelin OS=Oryza sativa subsp. japonica GN=Os02g0268300 PE=2 SV=1	57239	72	9	0.0002	8614	34.97	NNRGEELGAFTPR
Q0E261	Glutelin OS=Oryza sativa subsp. japonica GN=Os02g0268300 PE=2 SV=1	57239	72	9	0.0004	8615	23.82	NNRGEELGAFTPR
Q0E261	Glutelin OS=Oryza sativa subsp. japonica GN=Os02g0268300 PE=2 SV=1	57239	72	9	0.0011	8616	48.56	NNRGEELGAFTPR
Q0E261	Glutelin OS=Oryza sativa subsp. japonica GN=Os02g0268300 PE=2 SV=1	57239	72	9	0.0012	8617	37.02	NNRGEELGAFTPR
Q0E261	Glutelin OS=Oryza sativa subsp. japonica GN=Os02g0268300 PE=2 SV=1	57239	72	9	0.0042	8618	28.08	NNRGEELGAFTPR
Q0E261	Glutelin OS=Oryza sativa subsp. japonica GN=Os02g0268300 PE=2 SV=1	57239	72	9	-0.0021	8721	30.77	AEHEGCQYISFK
Q0E261	Glutelin OS=Oryza sativa subsp. japonica GN=Os02g0268300 PE=2 SV=1	57239	72	9	0.0005	8722	44.38	AEHEGCQYISFK
Q0E261	Glutelin OS=Oryza sativa subsp. japonica GN=Os02g0268300 PE=2 SV=1	57239	72	9	0.0012	8724	40.31	AEHEGCQYISFK
Q0E261	Glutelin OS=Oryza sativa subsp. japonica GN=Os02g0268300 PE=2 SV=1	57239	72	9	0.003	8739	71.88	CNGLDENFCTIK
Q0E261	Glutelin OS=Oryza sativa subsp. japonica GN=Os02g0268300 PE=2 SV=1	57239	72	9	-0.0009	8754	67.81	FPILNLVQLSATR
Q0E261	Glutelin OS=Oryza sativa subsp. japonica GN=Os02g0268300 PE=2 SV=1	57239	72	9	-0.0003	8756	73.58	FPILNLVQLSATR
Q0E261	Glutelin OS=Oryza sativa subsp. japonica GN=Os02g0268300 PE=2 SV=1	57239	72	9	0.0001	8757	44.52	FPILNLVQLSATR
Q0E261	Glutelin OS=Oryza sativa subsp. japonica GN=Os02g0268300 PE=2 SV=1	57239	72	9	0.0002	8758	78.86	FPILNLVQLSATR
Q0E261	Glutelin OS=Oryza sativa subsp. japonica GN=Os02g0268300 PE=2 SV=1	57239	72	9	0.0003	9608	31.76	LQGQNDQRGEIIR
Q0E261	Glutelin OS=Oryza sativa subsp. japonica GN=Os02g0268300 PE=2 SV=1	57239	72	9	0.0007	10569	43.38	KAEHEGCQYISFK
Q0E261	Glutelin OS=Oryza sativa subsp. japonica GN=Os02g0268300 PE=2 SV=1	57239	72	9	-0.0003	10602	97.92	YSNTPGMVYIIQGR
Q0E261	Glutelin OS=Oryza sativa subsp. japonica GN=Os02g0268300 PE=2 SV=1	57239	72	9	0.0015	10603	89.9	YSNTPGMVYIIQGR
Q0E261	Glutelin OS=Oryza sativa subsp. japonica GN=Os02g0268300 PE=2 SV=1	57239	72	9	0.0016	10604	26.62	YSNTPGMVYIIQGR
Q0E261	Glutelin OS=Oryza sativa subsp. japonica GN=Os02g0268300 PE=2 SV=1	57239	72	9	0.0011	10609	58.69	NEQFQCTGTFVIR
Q0E261	Glutelin OS=Oryza sativa subsp. japonica GN=Os02g0268300 PE=2 SV=1	57239	72	9	-0.0002	10778	64.9	YSNTPGMVYIIQGR
Q0E261	Glutelin OS=Oryza sativa subsp. japonica GN=Os02g0268300 PE=2 SV=1	57239	72	9	0.0006	10779	71.83	YSNTPGMVYIIQGR
Q0E261	Glutelin OS=Oryza sativa subsp. japonica GN=Os02g0268300 PE=2 SV=1	57239	72	9	0.002	11933	22.79	PGQLLIIPQHYVVLK
Q0E261	Glutelin OS=Oryza sativa subsp. japonica GN=Os02g0268300 PE=2 SV=1	57239	72	9	-0.0002	12221	60.26	LNIENPSHADTYNPR
Q0E261	Glutelin OS=Oryza sativa subsp. japonica GN=Os02g0268300 PE=2 SV=1	57239	72	9	0.0004	12222	39.51	LNIENPSHADTYNPR
Q0E261	Glutelin OS=Oryza sativa subsp. japonica GN=Os02g0268300 PE=2 SV=1	57239	72	9	0.0019	12223	33.77	LNIENPSHADTYNPR
Q0E261	Glutelin OS=Oryza sativa subsp. japonica GN=Os02g0268300 PE=2 SV=1	57239	72	9	0.0039	12224	27.71	LNIENPSHADTYNPR
Q0E261	Glutelin OS=Oryza sativa subsp. japonica GN=Os02g0268300 PE=2 SV=1	57239	72	9	0.0049	12225	55.14	LNIENPSHADTYNPR
Q0E261	Glutelin OS=Oryza sativa subsp. japonica GN=Os02g0268300 PE=2 SV=1	57239	72	9	-0.0046	15060	83.67	LNSQKFPILNLVQLSATR
Q0E261	Glutelin OS=Oryza sativa subsp. japonica GN=Os02g0268300 PE=2 SV=1	57239	72	9	-0.0013	15061	70	LNSQKFPILNLVQLSATR
Q0E261	Glutelin OS=Oryza sativa subsp. japonica GN=Os02g0268300 PE=2 SV=1	57239	72	9	-0.0012	15062	41.49	LNSQKFPILNLVQLSATR
Q0E261	Glutelin OS=Oryza sativa subsp. japonica GN=Os02g0268300 PE=2 SV=1	57239	72	9	-0.0006	15063	68.85	LNSQKFPILNLVQLSATR
Q0E261	Glutelin OS=Oryza sativa subsp. japonica GN=Os02g0268300 PE=2 SV=1	57239	72	9	-0.0002	15064	65.42	LNSQKFPILNLVQLSATR
Q0E261	Glutelin OS=Oryza sativa subsp. japonica GN=Os02g0268300 PE=2 SV=1	57239	72	9	0.0002	15065	78.4	LNSQKFPILNLVQLSATR
Q0E261	Glutelin OS=Oryza sativa subsp. japonica GN=Os02g0268300 PE=2 SV=1	57239	72	9	0.0002	15066	66.65	LNSQKFPILNLVQLSATR
Q0E261	Glutelin OS=Oryza sativa subsp. japonica GN=Os02g0268300 PE=2 SV=1	57239	72	9	0.0045	15067	64.46	LNSQKFPILNLVQLSATR
Q0E261	Glutelin OS=Oryza sativa subsp. japonica GN=Os02g0268300 PE=2 SV=1	57239	72	9	0.001	17961	41.5	TVFNGVLRPGQLLIIPQHYVVLK
Q0E261	Glutelin OS=Oryza sativa subsp. japonica GN=Os02g0268300 PE=2 SV=1	57239	72	9	0.0015	17962	37.5	TVFNGVLRPGQLLIIPQHYVVLK
Q0E261	Glutelin OS=Oryza sativa subsp. japonica GN=Os02g0268300 PE=2 SV=1	57239	72	9	-0.0133	19312	98.15	SEAGVTEYFDEKNEQFQCTGTFVIR
Q0E261	Glutelin OS=Oryza sativa subsp. japonica GN=Os02g0268300 PE=2 SV=1	57239	72	9	-0.0133	19313	65.56	SEAGVTEYFDEKNEQFQCTGTFVIR
Q0E261	Glutelin OS=Oryza sativa subsp. japonica GN=Os02g0268300 PE=2 SV=1	57239	72	9	-0.0128	19314	84.19	SEAGVTEYFDEKNEQFQCTGTFVIR
Q0E261	Glutelin OS=Oryza sativa subsp. japonica GN=Os02g0268300 PE=2 SV=1	57239	72	9	-0.0109	19315	98.77	SEAGVTEYFDEKNEQFQCTGTFVIR
[truncated: 5,027 more rows]

## Sheet: B2
prot_acc	prot_desc	prot_mass	prot_cover	prot_pi	pep_delta	pep_query	pep_score	pep_seq
Q0DEV5	Granule-bound starch synthase 1, chloroplastic/amyloplastic OS=Oryza sativa subsp. japonica GN=WAXY PE=1 SV=1	67004	85.7	8.34	0.0001	105	42.83	LSVDCK
Q0DEV5	Granule-bound starch synthase 1, chloroplastic/amyloplastic OS=Oryza sativa subsp. japonica GN=WAXY PE=1 SV=1	67004	85.7	8.34	-0.0001	149	45.84	KVAATLK
Q0DEV5	Granule-bound starch synthase 1, chloroplastic/amyloplastic OS=Oryza sativa subsp. japonica GN=WAXY PE=1 SV=1	67004	85.7	8.34	0	150	41.3	KVAATLK
Q0DEV5	Granule-bound starch synthase 1, chloroplastic/amyloplastic OS=Oryza sativa subsp. japonica GN=WAXY PE=1 SV=1	67004	85.7	8.34	-0.0002	301	38.37	VAATLKR
Q0DEV5	Granule-bound starch synthase 1, chloroplastic/amyloplastic OS=Oryza sativa subsp. japonica GN=WAXY PE=1 SV=1	67004	85.7	8.34	-0.0001	302	46.21	VAATLKR
Q0DEV5	Granule-bound starch synthase 1, chloroplastic/amyloplastic OS=Oryza sativa subsp. japonica GN=WAXY PE=1 SV=1	67004	85.7	8.34	-0.0018	421	39.27	FEKLLK
Q0DEV5	Granule-bound starch synthase 1, chloroplastic/amyloplastic OS=Oryza sativa subsp. japonica GN=WAXY PE=1 SV=1	67004	85.7	8.34	-0.0004	600	34.74	VMVISPR
Q0DEV5	Granule-bound starch synthase 1, chloroplastic/amyloplastic OS=Oryza sativa subsp. japonica GN=WAXY PE=1 SV=1	67004	85.7	8.34	-0.0001	601	39.16	VMVISPR
Q0DEV5	Granule-bound starch synthase 1, chloroplastic/amyloplastic OS=Oryza sativa subsp. japonica GN=WAXY PE=1 SV=1	67004	85.7	8.34	0	602	49.41	VMVISPR
Q0DEV5	Granule-bound starch synthase 1, chloroplastic/amyloplastic OS=Oryza sativa subsp. japonica GN=WAXY PE=1 SV=1	67004	85.7	8.34	0.001	603	42.44	VMVISPR
Q0DEV5	Granule-bound starch synthase 1, chloroplastic/amyloplastic OS=Oryza sativa subsp. japonica GN=WAXY PE=1 SV=1	67004	85.7	8.34	0.0012	604	43.92	VMVISPR
Q0DEV5	Granule-bound starch synthase 1, chloroplastic/amyloplastic OS=Oryza sativa subsp. japonica GN=WAXY PE=1 SV=1	67004	85.7	8.34	-0.0003	626	46.36	TGFHMGR
Q0DEV5	Granule-bound starch synthase 1, chloroplastic/amyloplastic OS=Oryza sativa subsp. japonica GN=WAXY PE=1 SV=1	67004	85.7	8.34	0	627	38.85	TGFHMGR
Q0DEV5	Granule-bound starch synthase 1, chloroplastic/amyloplastic OS=Oryza sativa subsp. japonica GN=WAXY PE=1 SV=1	67004	85.7	8.34	0	628	40.64	TGFHMGR
Q0DEV5	Granule-bound starch synthase 1, chloroplastic/amyloplastic OS=Oryza sativa subsp. japonica GN=WAXY PE=1 SV=1	67004	85.7	8.34	0.0002	630	41.71	TGFHMGR
Q0DEV5	Granule-bound starch synthase 1, chloroplastic/amyloplastic OS=Oryza sativa subsp. japonica GN=WAXY PE=1 SV=1	67004	85.7	8.34	0.0003	631	28.07	TGFHMGR
Q0DEV5	Granule-bound starch synthase 1, chloroplastic/amyloplastic OS=Oryza sativa subsp. japonica GN=WAXY PE=1 SV=1	67004	85.7	8.34	0.0005	632	45.96	TGFHMGR
Q0DEV5	Granule-bound starch synthase 1, chloroplastic/amyloplastic OS=Oryza sativa subsp. japonica GN=WAXY PE=1 SV=1	67004	85.7	8.34	0.0005	633	46.27	TGFHMGR
Q0DEV5	Granule-bound starch synthase 1, chloroplastic/amyloplastic OS=Oryza sativa subsp. japonica GN=WAXY PE=1 SV=1	67004	85.7	8.34	0.0016	634	41.97	TGFHMGR
Q0DEV5	Granule-bound starch synthase 1, chloroplastic/amyloplastic OS=Oryza sativa subsp. japonica GN=WAXY PE=1 SV=1	67004	85.7	8.34	-0.0002	730	45.07	VMVISPR
Q0DEV5	Granule-bound starch synthase 1, chloroplastic/amyloplastic OS=Oryza sativa subsp. japonica GN=WAXY PE=1 SV=1	67004	85.7	8.34	0	731	40.41	VMVISPR
Q0DEV5	Granule-bound starch synthase 1, chloroplastic/amyloplastic OS=Oryza sativa subsp. japonica GN=WAXY PE=1 SV=1	67004	85.7	8.34	0	763	44.26	TGFHMGR
Q0DEV5	Granule-bound starch synthase 1, chloroplastic/amyloplastic OS=Oryza sativa subsp. japonica GN=WAXY PE=1 SV=1	67004	85.7	8.34	0.0002	764	34.79	TGFHMGR
Q0DEV5	Granule-bound starch synthase 1, chloroplastic/amyloplastic OS=Oryza sativa subsp. japonica GN=WAXY PE=1 SV=1	67004	85.7	8.34	0.0016	766	24.14	TGFHMGR
Q0DEV5	Granule-bound starch synthase 1, chloroplastic/amyloplastic OS=Oryza sativa subsp. japonica GN=WAXY PE=1 SV=1	67004	85.7	8.34	-0.0001	912	20.06	DKYITAK
Q0DEV5	Granule-bound starch synthase 1, chloroplastic/amyloplastic OS=Oryza sativa subsp. japonica GN=WAXY PE=1 SV=1	67004	85.7	8.34	-0.001	950	60.23	AGILEADR
Q0DEV5	Granule-bound starch synthase 1, chloroplastic/amyloplastic OS=Oryza sativa subsp. japonica GN=WAXY PE=1 SV=1	67004	85.7	8.34	0.0015	952	54.83	AGILEADR
Q0DEV5	Granule-bound starch synthase 1, chloroplastic/amyloplastic OS=Oryza sativa subsp. japonica GN=WAXY PE=1 SV=1	67004	85.7	8.34	0.0001	1197	33.62	VVEPSDVK
Q0DEV5	Granule-bound starch synthase 1, chloroplastic/amyloplastic OS=Oryza sativa subsp. japonica GN=WAXY PE=1 SV=1	67004	85.7	8.34	0.0016	1198	38.81	VVEPSDVK
Q0DEV5	Granule-bound starch synthase 1, chloroplastic/amyloplastic OS=Oryza sativa subsp. japonica GN=WAXY PE=1 SV=1	67004	85.7	8.34	-0.0002	1444	23.68	VADRYER
Q0DEV5	Granule-bound starch synthase 1, chloroplastic/amyloplastic OS=Oryza sativa subsp. japonica GN=WAXY PE=1 SV=1	67004	85.7	8.34	0	2283	55.18	IPLIAFIGR
Q0DEV5	Granule-bound starch synthase 1, chloroplastic/amyloplastic OS=Oryza sativa subsp. japonica GN=WAXY PE=1 SV=1	67004	85.7	8.34	0.0001	2284	28.76	IPLIAFIGR
Q0DEV5	Granule-bound starch synthase 1, chloroplastic/amyloplastic OS=Oryza sativa subsp. japonica GN=WAXY PE=1 SV=1	67004	85.7	8.34	0.0001	2285	27.07	IPLIAFIGR
Q0DEV5	Granule-bound starch synthase 1, chloroplastic/amyloplastic OS=Oryza sativa subsp. japonica GN=WAXY PE=1 SV=1	67004	85.7	8.34	0.0004	2286	45.3	IPLIAFIGR
Q0DEV5	Granule-bound starch synthase 1, chloroplastic/amyloplastic OS=Oryza sativa subsp. japonica GN=WAXY PE=1 SV=1	67004	85.7	8.34	0.0005	2287	40.34	IPLIAFIGR
Q0DEV5	Granule-bound starch synthase 1, chloroplastic/amyloplastic OS=Oryza sativa subsp. japonica GN=WAXY PE=1 SV=1	67004	85.7	8.34	0.0003	2298	39.14	VVEPSDVKK
Q0DEV5	Granule-bound starch synthase 1, chloroplastic/amyloplastic OS=Oryza sativa subsp. japonica GN=WAXY PE=1 SV=1	67004	85.7	8.34	0.0012	2299	31.11	VVEPSDVKK
Q0DEV5	Granule-bound starch synthase 1, chloroplastic/amyloplastic OS=Oryza sativa subsp. japonica GN=WAXY PE=1 SV=1	67004	85.7	8.34	0.0005	3051	30.13	SMEEKYPGK
Q0DEV5	Granule-bound starch synthase 1, chloroplastic/amyloplastic OS=Oryza sativa subsp. japonica GN=WAXY PE=1 SV=1	67004	85.7	8.34	-0.0046	3198	45.89	YDATTAIEAK
Q0DEV5	Granule-bound starch synthase 1, chloroplastic/amyloplastic OS=Oryza sativa subsp. japonica GN=WAXY PE=1 SV=1	67004	85.7	8.34	-0.0019	3202	21.69	YDATTAIEAK
Q0DEV5	Granule-bound starch synthase 1, chloroplastic/amyloplastic OS=Oryza sativa subsp. japonica GN=WAXY PE=1 SV=1	67004	85.7	8.34	-0.0001	3204	22.67	YDATTAIEAK
Q0DEV5	Granule-bound starch synthase 1, chloroplastic/amyloplastic OS=Oryza sativa subsp. japonica GN=WAXY PE=1 SV=1	67004	85.7	8.34	-0.0001	3205	22.68	YDATTAIEAK
Q0DEV5	Granule-bound starch synthase 1, chloroplastic/amyloplastic OS=Oryza sativa subsp. japonica GN=WAXY PE=1 SV=1	67004	85.7	8.34	0.0001	3206	27.76	YDATTAIEAK
Q0DEV5	Granule-bound starch synthase 1, chloroplastic/amyloplastic OS=Oryza sativa subsp. japonica GN=WAXY PE=1 SV=1	67004	85.7	8.34	0.0003	3208	37.03	YDATTAIEAK
Q0DEV5	Granule-bound starch synthase 1, chloroplastic/amyloplastic OS=Oryza sativa subsp. japonica GN=WAXY PE=1 SV=1	67004	85.7	8.34	0.0005	3210	70.2	YDATTAIEAK
Q0DEV5	Granule-bound starch synthase 1, chloroplastic/amyloplastic OS=Oryza sativa subsp. japonica GN=WAXY PE=1 SV=1	67004	85.7	8.34	0.001	3213	69.11	YDATTAIEAK
Q0DEV5	Granule-bound starch synthase 1, chloroplastic/amyloplastic OS=Oryza sativa subsp. japonica GN=WAXY PE=1 SV=1	67004	85.7	8.34	0.0016	3216	36.49	YDATTAIEAK
Q0DEV5	Granule-bound starch synthase 1, chloroplastic/amyloplastic OS=Oryza sativa subsp. japonica GN=WAXY PE=1 SV=1	67004	85.7	8.34	0.0021	3218	21.54	YDATTAIEAK
Q0DEV5	Granule-bound starch synthase 1, chloroplastic/amyloplastic OS=Oryza sativa subsp. japonica GN=WAXY PE=1 SV=1	67004	85.7	8.34	0.0022	3219	60.31	YDATTAIEAK
Q0DEV5	Granule-bound starch synthase 1, chloroplastic/amyloplastic OS=Oryza sativa subsp. japonica GN=WAXY PE=1 SV=1	67004	85.7	8.34	0.0053	3221	34.8	YDATTAIEAK
Q0DEV5	Granule-bound starch synthase 1, chloroplastic/amyloplastic OS=Oryza sativa subsp. japonica GN=WAXY PE=1 SV=1	67004	85.7	8.34	0.0002	3242	42.9	SMEEKYPGK
Q0DEV5	Granule-bound starch synthase 1, chloroplastic/amyloplastic OS=Oryza sativa subsp. japonica GN=WAXY PE=1 SV=1	67004	85.7	8.34	0.0002	3595	32.03	GCELDNIMR
Q0DEV5	Granule-bound starch synthase 1, chloroplastic/amyloplastic OS=Oryza sativa subsp. japonica GN=WAXY PE=1 SV=1	67004	85.7	8.34	0.0004	3596	36.7	GCELDNIMR
Q0DEV5	Granule-bound starch synthase 1, chloroplastic/amyloplastic OS=Oryza sativa subsp. japonica GN=WAXY PE=1 SV=1	67004	85.7	8.34	0.0005	3597	22.3	GCELDNIMR
Q0DEV5	Granule-bound starch synthase 1, chloroplastic/amyloplastic OS=Oryza sativa subsp. japonica GN=WAXY PE=1 SV=1	67004	85.7	8.34	0.0008	3598	53.2	GCELDNIMR
Q0DEV5	Granule-bound starch synthase 1, chloroplastic/amyloplastic OS=Oryza sativa subsp. japonica GN=WAXY PE=1 SV=1	67004	85.7	8.34	0.0011	3599	39.81	GCELDNIMR
Q0DEV5	Granule-bound starch synthase 1, chloroplastic/amyloplastic OS=Oryza sativa subsp. japonica GN=WAXY PE=1 SV=1	67004	85.7	8.34	-0.001	3819	31.12	GCELDNIMR
Q0DEV5	Granule-bound starch synthase 1, chloroplastic/amyloplastic OS=Oryza sativa subsp. japonica GN=WAXY PE=1 SV=1	67004	85.7	8.34	0.0002	3821	32.82	GCELDNIMR
Q0DEV5	Granule-bound starch synthase 1, chloroplastic/amyloplastic OS=Oryza sativa subsp. japonica GN=WAXY PE=1 SV=1	67004	85.7	8.34	-0.0006	3878	33.79	KIPLIAFIGR
Q0DEV5	Granule-bound starch synthase 1, chloroplastic/amyloplastic OS=Oryza sativa subsp. japonica GN=WAXY PE=1 SV=1	67004	85.7	8.34	-0.0005	3879	42.64	KIPLIAFIGR
Q0DEV5	Granule-bound starch synthase 1, chloroplastic/amyloplastic OS=Oryza sativa subsp. japonica GN=WAXY PE=1 SV=1	67004	85.7	8.34	-0.0005	3881	25.47	KIPLIAFIGR
Q0DEV5	Granule-bound starch synthase 1, chloroplastic/amyloplastic OS=Oryza sativa subsp. japonica GN=WAXY PE=1 SV=1	67004	85.7	8.34	-0.0004	3882	29.75	KIPLIAFIGR
Q0DEV5	Granule-bound starch synthase 1, chloroplastic/amyloplastic OS=Oryza sativa subsp. japonica GN=WAXY PE=1 SV=1	67004	85.7	8.34	-0.0001	3883	35.94	KIPLIAFIGR
Q0DEV5	Granule-bound starch synthase 1, chloroplastic/amyloplastic OS=Oryza sativa subsp. japonica GN=WAXY PE=1 SV=1	67004	85.7	8.34	0	3884	35.87	KIPLIAFIGR
Q0DEV5	Granule-bound starch synthase 1, chloroplastic/amyloplastic OS=Oryza sativa subsp. japonica GN=WAXY PE=1 SV=1	67004	85.7	8.34	0	3885	36.26	KIPLIAFIGR
Q0DEV5	Granule-bound starch synthase 1, chloroplastic/amyloplastic OS=Oryza sativa subsp. japonica GN=WAXY PE=1 SV=1	67004	85.7	8.34	0.0001	3886	30.24	KIPLIAFIGR
Q0DEV5	Granule-bound starch synthase 1, chloroplastic/amyloplastic OS=Oryza sativa subsp. japonica GN=WAXY PE=1 SV=1	67004	85.7	8.34	0.0001	3887	33.3	KIPLIAFIGR
Q0DEV5	Granule-bound starch synthase 1, chloroplastic/amyloplastic OS=Oryza sativa subsp. japonica GN=WAXY PE=1 SV=1	67004	85.7	8.34	0.0004	3888	22.46	KIPLIAFIGR
Q0DEV5	Granule-bound starch synthase 1, chloroplastic/amyloplastic OS=Oryza sativa subsp. japonica GN=WAXY PE=1 SV=1	67004	85.7	8.34	0.0004	3889	26.82	KIPLIAFIGR
Q0DEV5	Granule-bound starch synthase 1, chloroplastic/amyloplastic OS=Oryza sativa subsp. japonica GN=WAXY PE=1 SV=1	67004	85.7	8.34	0.0006	3890	28.38	KIPLIAFIGR
Q0DEV5	Granule-bound starch synthase 1, chloroplastic/amyloplastic OS=Oryza sativa subsp. japonica GN=WAXY PE=1 SV=1	67004	85.7	8.34	0.0006	3891	35.32	KIPLIAFIGR
Q0DEV5	Granule-bound starch synthase 1, chloroplastic/amyloplastic OS=Oryza sativa subsp. japonica GN=WAXY PE=1 SV=1	67004	85.7	8.34	-0.0032	5210	46.89	IYGPDTGVDYK
Q0DEV5	Granule-bound starch synthase 1, chloroplastic/amyloplastic OS=Oryza sativa subsp. japonica GN=WAXY PE=1 SV=1	67004	85.7	8.34	-0.0007	5212	54.3	IYGPDTGVDYK
Q0DEV5	Granule-bound starch synthase 1, chloroplastic/amyloplastic OS=Oryza sativa subsp. japonica GN=WAXY PE=1 SV=1	67004	85.7	8.34	-0.0005	5213	49.39	IYGPDTGVDYK
Q0DEV5	Granule-bound starch synthase 1, chloroplastic/amyloplastic OS=Oryza sativa subsp. japonica GN=WAXY PE=1 SV=1	67004	85.7	8.34	0.0009	5214	37.91	IYGPDTGVDYK
Q0DEV5	Granule-bound starch synthase 1, chloroplastic/amyloplastic OS=Oryza sativa subsp. japonica GN=WAXY PE=1 SV=1	67004	85.7	8.34	-0.0006	5362	37.59	NNYQPNGIYR
Q0DEV5	Granule-bound starch synthase 1, chloroplastic/amyloplastic OS=Oryza sativa subsp. japonica GN=WAXY PE=1 SV=1	67004	85.7	8.34	0.0011	5368	30.67	NNYQPNGIYR
Q0DEV5	Granule-bound starch synthase 1, chloroplastic/amyloplastic OS=Oryza sativa subsp. japonica GN=WAXY PE=1 SV=1	67004	85.7	8.34	-0.0001	6220	46.45	NCMNQDLSWK
Q0DEV5	Granule-bound starch synthase 1, chloroplastic/amyloplastic OS=Oryza sativa subsp. japonica GN=WAXY PE=1 SV=1	67004	85.7	8.34	0.0004	6221	74.3	NCMNQDLSWK
Q0DEV5	Granule-bound starch synthase 1, chloroplastic/amyloplastic OS=Oryza sativa subsp. japonica GN=WAXY PE=1 SV=1	67004	85.7	8.34	0.0006	6222	59.91	NCMNQDLSWK
Q0DEV5	Granule-bound starch synthase 1, chloroplastic/amyloplastic OS=Oryza sativa subsp. japonica GN=WAXY PE=1 SV=1	67004	85.7	8.34	0.001	6223	66.55	NCMNQDLSWK
Q0DEV5	Granule-bound starch synthase 1, chloroplastic/amyloplastic OS=Oryza sativa subsp. japonica GN=WAXY PE=1 SV=1	67004	85.7	8.34	-0.0033	6475	66.64	NCMNQDLSWK
Q0DEV5	Granule-bound starch synthase 1, chloroplastic/amyloplastic OS=Oryza sativa subsp. japonica GN=WAXY PE=1 SV=1	67004	85.7	8.34	-0.0002	6478	56.81	NCMNQDLSWK
Q0DEV5	Granule-bound starch synthase 1, chloroplastic/amyloplastic OS=Oryza sativa subsp. japonica GN=WAXY PE=1 SV=1	67004	85.7	8.34	-0.0002	6479	36.82	NCMNQDLSWK
Q0DEV5	Granule-bound starch synthase 1, chloroplastic/amyloplastic OS=Oryza sativa subsp. japonica GN=WAXY PE=1 SV=1	67004	85.7	8.34	0	6480	32.36	NCMNQDLSWK
Q0DEV5	Granule-bound starch synthase 1, chloroplastic/amyloplastic OS=Oryza sativa subsp. japonica GN=WAXY PE=1 SV=1	67004	85.7	8.34	-0.0018	6785	23.61	VFIDHPSFLEK
Q0DEV5	Granule-bound starch synthase 1, chloroplastic/amyloplastic OS=Oryza sativa subsp. japonica GN=WAXY PE=1 SV=1	67004	85.7	8.34	0.0003	6789	48.46	VFIDHPSFLEK
Q0DEV5	Granule-bound starch synthase 1, chloroplastic/amyloplastic OS=Oryza sativa subsp. japonica GN=WAXY PE=1 SV=1	67004	85.7	8.34	0.0004	6790	24.06	VFIDHPSFLEK
Q0DEV5	Granule-bound starch synthase 1, chloroplastic/amyloplastic OS=Oryza sativa subsp. japonica GN=WAXY PE=1 SV=1	67004	85.7	8.34	0.0006	6791	26.58	VFIDHPSFLEK
Q0DEV5	Granule-bound starch synthase 1, chloroplastic/amyloplastic OS=Oryza sativa subsp. japonica GN=WAXY PE=1 SV=1	67004	85.7	8.34	0.0006	6792	73.7	VFIDHPSFLEK
Q0DEV5	Granule-bound starch synthase 1, chloroplastic/amyloplastic OS=Oryza sativa subsp. japonica GN=WAXY PE=1 SV=1	67004	85.7	8.34	0.003	6795	33.52	VFIDHPSFLEK
Q0DEV5	Granule-bound starch synthase 1, chloroplastic/amyloplastic OS=Oryza sativa subsp. japonica GN=WAXY PE=1 SV=1	67004	85.7	8.34	0.0055	6797	30.04	VFIDHPSFLEK
Q0DEV5	Granule-bound starch synthase 1, chloroplastic/amyloplastic OS=Oryza sativa subsp. japonica GN=WAXY PE=1 SV=1	67004	85.7	8.34	-0.0053	6825	46.08	DAWDTSVVAEIK
Q0DEV5	Granule-bound starch synthase 1, chloroplastic/amyloplastic OS=Oryza sativa subsp. japonica GN=WAXY PE=1 SV=1	67004	85.7	8.34	-0.0033	6826	43.76	DAWDTSVVAEIK
Q0DEV5	Granule-bound starch synthase 1, chloroplastic/amyloplastic OS=Oryza sativa subsp. japonica GN=WAXY PE=1 SV=1	67004	85.7	8.34	-0.0025	6827	36.03	DAWDTSVVAEIK
Q0DEV5	Granule-bound starch synthase 1, chloroplastic/amyloplastic OS=Oryza sativa subsp. japonica GN=WAXY PE=1 SV=1	67004	85.7	8.34	-0.0025	6828	37.47	DAWDTSVVAEIK
Q0DEV5	Granule-bound starch synthase 1, chloroplastic/amyloplastic OS=Oryza sativa subsp. japonica GN=WAXY PE=1 SV=1	67004	85.7	8.34	-0.0016	6829	61.64	DAWDTSVVAEIK
Q0DEV5	Granule-bound starch synthase 1, chloroplastic/amyloplastic OS=Oryza sativa subsp. japonica GN=WAXY PE=1 SV=1	67004	85.7	8.34	-0.0015	6830	61.18	DAWDTSVVAEIK
Q0DEV5	Granule-bound starch synthase 1, chloroplastic/amyloplastic OS=Oryza sativa subsp. japonica GN=WAXY PE=1 SV=1	67004	85.7	8.34	-0.0015	6831	57.49	DAWDTSVVAEIK
Q0DEV5	Granule-bound starch synthase 1, chloroplastic/amyloplastic OS=Oryza sativa subsp. japonica GN=WAXY PE=1 SV=1	67004	85.7	8.34	-0.0014	6832	49.02	DAWDTSVVAEIK
Q0DEV5	Granule-bound starch synthase 1, chloroplastic/amyloplastic OS=Oryza sativa subsp. japonica GN=WAXY PE=1 SV=1	67004	85.7	8.34	-0.0014	6833	61.16	DAWDTSVVAEIK
Q0DEV5	Granule-bound starch synthase 1, chloroplastic/amyloplastic OS=Oryza sativa subsp. japonica GN=WAXY PE=1 SV=1	67004	85.7	8.34	-0.0007	6834	52.93	DAWDTSVVAEIK
Q0DEV5	Granule-bound starch synthase 1, chloroplastic/amyloplastic OS=Oryza sativa subsp. japonica GN=WAXY PE=1 SV=1	67004	85.7	8.34	-0.0007	6835	40.12	DAWDTSVVAEIK
Q0DEV5	Granule-bound starch synthase 1, chloroplastic/amyloplastic OS=Oryza sativa subsp. japonica GN=WAXY PE=1 SV=1	67004	85.7	8.34	-0.0007	6836	32.45	DAWDTSVVAEIK
Q0DEV5	Granule-bound starch synthase 1, chloroplastic/amyloplastic OS=Oryza sativa subsp. japonica GN=WAXY PE=1 SV=1	67004	85.7	8.34	-0.0005	6837	69.63	DAWDTSVVAEIK
Q0DEV5	Granule-bound starch synthase 1, chloroplastic/amyloplastic OS=Oryza sativa subsp. japonica GN=WAXY PE=1 SV=1	67004	85.7	8.34	-0.0005	6838	51.14	DAWDTSVVAEIK
Q0DEV5	Granule-bound starch synthase 1, chloroplastic/amyloplastic OS=Oryza sativa subsp. japonica GN=WAXY PE=1 SV=1	67004	85.7	8.34	-0.0005	6839	52.54	DAWDTSVVAEIK
Q0DEV5	Granule-bound starch synthase 1, chloroplastic/amyloplastic OS=Oryza sativa subsp. japonica GN=WAXY PE=1 SV=1	67004	85.7	8.34	-0.0005	6840	61.5	DAWDTSVVAEIK
Q0DEV5	Granule-bound starch synthase 1, chloroplastic/amyloplastic OS=Oryza sativa subsp. japonica GN=WAXY PE=1 SV=1	67004	85.7	8.34	-0.0005	6841	45.42	DAWDTSVVAEIK
Q0DEV5	Granule-bound starch synthase 1, chloroplastic/amyloplastic OS=Oryza sativa subsp. japonica GN=WAXY PE=1 SV=1	67004	85.7	8.34	-0.0005	6842	24.76	DAWDTSVVAEIK
Q0DEV5	Granule-bound starch synthase 1, chloroplastic/amyloplastic OS=Oryza sativa subsp. japonica GN=WAXY PE=1 SV=1	67004	85.7	8.34	-0.0004	6843	67.39	DAWDTSVVAEIK
Q0DEV5	Granule-bound starch synthase 1, chloroplastic/amyloplastic OS=Oryza sativa subsp. japonica GN=WAXY PE=1 SV=1	67004	85.7	8.34	-0.0004	6844	60.7	DAWDTSVVAEIK
Q0DEV5	Granule-bound starch synthase 1, chloroplastic/amyloplastic OS=Oryza sativa subsp. japonica GN=WAXY PE=1 SV=1	67004	85.7	8.34	-0.0004	6845	48.09	DAWDTSVVAEIK
Q0DEV5	Granule-bound starch synthase 1, chloroplastic/amyloplastic OS=Oryza sativa subsp. japonica GN=WAXY PE=1 SV=1	67004	85.7	8.34	-0.0003	6846	64.81	DAWDTSVVAEIK
Q0DEV5	Granule-bound starch synthase 1, chloroplastic/amyloplastic OS=Oryza sativa subsp. japonica GN=WAXY PE=1 SV=1	67004	85.7	8.34	-0.0003	6847	86.76	DAWDTSVVAEIK
Q0DEV5	Granule-bound starch synthase 1, chloroplastic/amyloplastic OS=Oryza sativa subsp. japonica GN=WAXY PE=1 SV=1	67004	85.7	8.34	-0.0003	6848	53.35	DAWDTSVVAEIK
Q0DEV5	Granule-bound starch synthase 1, chloroplastic/amyloplastic OS=Oryza sativa subsp. japonica GN=WAXY PE=1 SV=1	67004	85.7	8.34	-0.0003	6849	73.93	DAWDTSVVAEIK
Q0DEV5	Granule-bound starch synthase 1, chloroplastic/amyloplastic OS=Oryza sativa subsp. japonica GN=WAXY PE=1 SV=1	67004	85.7	8.34	-0.0002	6850	87.32	DAWDTSVVAEIK
Q0DEV5	Granule-bound starch synthase 1, chloroplastic/amyloplastic OS=Oryza sativa subsp. japonica GN=WAXY PE=1 SV=1	67004	85.7	8.34	-0.0002	6851	52.49	DAWDTSVVAEIK
Q0DEV5	Granule-bound starch synthase 1, chloroplastic/amyloplastic OS=Oryza sativa subsp. japonica GN=WAXY PE=1 SV=1	67004	85.7	8.34	-0.0002	6852	48.77	DAWDTSVVAEIK
Q0DEV5	Granule-bound starch synthase 1, chloroplastic/amyloplastic OS=Oryza sativa subsp. japonica GN=WAXY PE=1 SV=1	67004	85.7	8.34	-0.0002	6853	65.12	DAWDTSVVAEIK
Q0DEV5	Granule-bound starch synthase 1, chloroplastic/amyloplastic OS=Oryza sativa subsp. japonica GN=WAXY PE=1 SV=1	67004	85.7	8.34	0	6854	50	DAWDTSVVAEIK
Q0DEV5	Granule-bound starch synthase 1, chloroplastic/amyloplastic OS=Oryza sativa subsp. japonica GN=WAXY PE=1 SV=1	67004	85.7	8.34	0	6855	86.87	DAWDTSVVAEIK
Q0DEV5	Granule-bound starch synthase 1, chloroplastic/amyloplastic OS=Oryza sativa subsp. japonica GN=WAXY PE=1 SV=1	67004	85.7	8.34	0	6856	67.21	DAWDTSVVAEIK
Q0DEV5	Granule-bound starch synthase 1, chloroplastic/amyloplastic OS=Oryza sativa subsp. japonica GN=WAXY PE=1 SV=1	67004	85.7	8.34	0	6857	80.14	DAWDTSVVAEIK
Q0DEV5	Granule-bound starch synthase 1, chloroplastic/amyloplastic OS=Oryza sativa subsp. japonica GN=WAXY PE=1 SV=1	67004	85.7	8.34	0	6858	54.27	DAWDTSVVAEIK
Q0DEV5	Granule-bound starch synthase 1, chloroplastic/amyloplastic OS=Oryza sativa subsp. japonica GN=WAXY PE=1 SV=1	67004	85.7	8.34	0	6859	61.32	DAWDTSVVAEIK
Q0DEV5	Granule-bound starch synthase 1, chloroplastic/amyloplastic OS=Oryza sativa subsp. japonica GN=WAXY PE=1 SV=1	67004	85.7	8.34	0	6860	24.15	DAWDTSVVAEIK
Q0DEV5	Granule-bound starch synthase 1, chloroplastic/amyloplastic OS=Oryza sativa subsp. japonica GN=WAXY PE=1 SV=1	67004	85.7	8.34	0.0001	6861	61.16	DAWDTSVVAEIK
Q0DEV5	Granule-bound starch synthase 1, chloroplastic/amyloplastic OS=Oryza sativa subsp. japonica GN=WAXY PE=1 SV=1	67004	85.7	8.34	0.0001	6862	79.61	DAWDTSVVAEIK
Q0DEV5	Granule-bound starch synthase 1, chloroplastic/amyloplastic OS=Oryza sativa subsp. japonica GN=WAXY PE=1 SV=1	67004	85.7	8.34	0.0001	6863	62.31	DAWDTSVVAEIK
Q0DEV5	Granule-bound starch synthase 1, chloroplastic/amyloplastic OS=Oryza sativa subsp. japonica GN=WAXY PE=1 SV=1	67004	85.7	8.34	0.0001	6864	45.53	DAWDTSVVAEIK
Q0DEV5	Granule-bound starch synthase 1, chloroplastic/amyloplastic OS=Oryza sativa subsp. japonica GN=WAXY PE=1 SV=1	67004	85.7	8.34	0.0002	6865	66.89	DAWDTSVVAEIK
Q0DEV5	Granule-bound starch synthase 1, chloroplastic/amyloplastic OS=Oryza sativa subsp. japonica GN=WAXY PE=1 SV=1	67004	85.7	8.34	0.0002	6866	70.13	DAWDTSVVAEIK
Q0DEV5	Granule-bound starch synthase 1, chloroplastic/amyloplastic OS=Oryza sativa subsp. japonica GN=WAXY PE=1 SV=1	67004	85.7	8.34	0.0002	6867	61.43	DAWDTSVVAEIK
Q0DEV5	Granule-bound starch synthase 1, chloroplastic/amyloplastic OS=Oryza sativa subsp. japonica GN=WAXY PE=1 SV=1	67004	85.7	8.34	0.0002	6868	60.99	DAWDTSVVAEIK
Q0DEV5	Granule-bound starch synthase 1, chloroplastic/amyloplastic OS=Oryza sativa subsp. japonica GN=WAXY PE=1 SV=1	67004	85.7	8.34	0.0003	6869	86.96	DAWDTSVVAEIK
Q0DEV5	Granule-bound starch synthase 1, chloroplastic/amyloplastic OS=Oryza sativa subsp. japonica GN=WAXY PE=1 SV=1	67004	85.7	8.34	0.0003	6870	60.78	DAWDTSVVAEIK
Q0DEV5	Granule-bound starch synthase 1, chloroplastic/amyloplastic OS=Oryza sativa subsp. japonica GN=WAXY PE=1 SV=1	67004	85.7	8.34	0.0004	6871	76.02	DAWDTSVVAEIK
Q0DEV5	Granule-bound starch synthase 1, chloroplastic/amyloplastic OS=Oryza sativa subsp. japonica GN=WAXY PE=1 SV=1	67004	85.7	8.34	0.0004	6872	65.39	DAWDTSVVAEIK
Q0DEV5	Granule-bound starch synthase 1, chloroplastic/amyloplastic OS=Oryza sativa subsp. japonica GN=WAXY PE=1 SV=1	67004	85.7	8.34	0.0004	6873	61.43	DAWDTSVVAEIK
Q0DEV5	Granule-bound starch synthase 1, chloroplastic/amyloplastic OS=Oryza sativa subsp. japonica GN=WAXY PE=1 SV=1	67004	85.7	8.34	0.0004	6874	65.75	DAWDTSVVAEIK
Q0DEV5	Granule-bound starch synthase 1, chloroplastic/amyloplastic OS=Oryza sativa subsp. japonica GN=WAXY PE=1 SV=1	67004	85.7	8.34	0.0006	6875	76.82	DAWDTSVVAEIK
Q0DEV5	Granule-bound starch synthase 1, chloroplastic/amyloplastic OS=Oryza sativa subsp. japonica GN=WAXY PE=1 SV=1	67004	85.7	8.34	0.0006	6876	60.44	DAWDTSVVAEIK
Q0DEV5	Granule-bound starch synthase 1, chloroplastic/amyloplastic OS=Oryza sativa subsp. japonica GN=WAXY PE=1 SV=1	67004	85.7	8.34	0.0006	6877	66.42	DAWDTSVVAEIK
Q0DEV5	Granule-bound starch synthase 1, chloroplastic/amyloplastic OS=Oryza sativa subsp. japonica GN=WAXY PE=1 SV=1	67004	85.7	8.34	0.0006	6878	66.74	DAWDTSVVAEIK
Q0DEV5	Granule-bound starch synthase 1, chloroplastic/amyloplastic OS=Oryza sativa subsp. japonica GN=WAXY PE=1 SV=1	67004	85.7	8.34	0.0006	6879	79.78	DAWDTSVVAEIK
Q0DEV5	Granule-bound starch synthase 1, chloroplastic/amyloplastic OS=Oryza sativa subsp. japonica GN=WAXY PE=1 SV=1	67004	85.7	8.34	0.0006	6880	53.74	DAWDTSVVAEIK
Q0DEV5	Granule-bound starch synthase 1, chloroplastic/amyloplastic OS=Oryza sativa subsp. japonica GN=WAXY PE=1 SV=1	67004	85.7	8.34	0.0007	6881	57.38	DAWDTSVVAEIK
Q0DEV5	Granule-bound starch synthase 1, chloroplastic/amyloplastic OS=Oryza sativa subsp. japonica GN=WAXY PE=1 SV=1	67004	85.7	8.34	0.0007	6882	60.9	DAWDTSVVAEIK
Q0DEV5	Granule-bound starch synthase 1, chloroplastic/amyloplastic OS=Oryza sativa subsp. japonica GN=WAXY PE=1 SV=1	67004	85.7	8.34	0.0007	6883	54.82	DAWDTSVVAEIK
Q0DEV5	Granule-bound starch synthase 1, chloroplastic/amyloplastic OS=Oryza sativa subsp. japonica GN=WAXY PE=1 SV=1	67004	85.7	8.34	0.0008	6884	21.67	DAWDTSVVAEIK
Q0DEV5	Granule-bound starch synthase 1, chloroplastic/amyloplastic OS=Oryza sativa subsp. japonica GN=WAXY PE=1 SV=1	67004	85.7	8.34	0.0009	6885	67.13	DAWDTSVVAEIK
Q0DEV5	Granule-bound starch synthase 1, chloroplastic/amyloplastic OS=Oryza sativa subsp. japonica GN=WAXY PE=1 SV=1	67004	85.7	8.34	0.0009	6886	66.74	DAWDTSVVAEIK
Q0DEV5	Granule-bound starch synthase 1, chloroplastic/amyloplastic OS=Oryza sativa subsp. japonica GN=WAXY PE=1 SV=1	67004	85.7	8.34	0.0009	6887	30.96	DAWDTSVVAEIK
Q0DEV5	Granule-bound starch synthase 1, chloroplastic/amyloplastic OS=Oryza sativa subsp. japonica GN=WAXY PE=1 SV=1	67004	85.7	8.34	0.0012	6888	57.48	DAWDTSVVAEIK
Q0DEV5	Granule-bound starch synthase 1, chloroplastic/amyloplastic OS=Oryza sativa subsp. japonica GN=WAXY PE=1 SV=1	67004	85.7	8.34	0.0012	6889	56.97	DAWDTSVVAEIK
Q0DEV5	Granule-bound starch synthase 1, chloroplastic/amyloplastic OS=Oryza sativa subsp. japonica GN=WAXY PE=1 SV=1	67004	85.7	8.34	0.0013	6890	30.26	DAWDTSVVAEIK
Q0DEV5	Granule-bound starch synthase 1, chloroplastic/amyloplastic OS=Oryza sativa subsp. japonica GN=WAXY PE=1 SV=1	67004	85.7	8.34	0.0015	6891	49.46	DAWDTSVVAEIK
Q0DEV5	Granule-bound starch synthase 1, chloroplastic/amyloplastic OS=Oryza sativa subsp. japonica GN=WAXY PE=1 SV=1	67004	85.7	8.34	0.0018	6892	79.93	DAWDTSVVAEIK
Q0DEV5	Granule-bound starch synthase 1, chloroplastic/amyloplastic OS=Oryza sativa subsp. japonica GN=WAXY PE=1 SV=1	67004	85.7	8.34	0.002	6893	22.73	DAWDTSVVAEIK
Q0DEV5	Granule-bound starch synthase 1, chloroplastic/amyloplastic OS=Oryza sativa subsp. japonica GN=WAXY PE=1 SV=1	67004	85.7	8.34	0.0026	6894	61.31	DAWDTSVVAEIK
Q0DEV5	Granule-bound starch synthase 1, chloroplastic/amyloplastic OS=Oryza sativa subsp. japonica GN=WAXY PE=1 SV=1	67004	85.7	8.34	0.003	6895	51.9	DAWDTSVVAEIK
Q0DEV5	Granule-bound starch synthase 1, chloroplastic/amyloplastic OS=Oryza sativa subsp. japonica GN=WAXY PE=1 SV=1	67004	85.7	8.34	0.0031	6896	66.83	DAWDTSVVAEIK
Q0DEV5	Granule-bound starch synthase 1, chloroplastic/amyloplastic OS=Oryza sativa subsp. japonica GN=WAXY PE=1 SV=1	67004	85.7	8.34	0.0048	6897	38.04	DAWDTSVVAEIK
Q0DEV5	Granule-bound starch synthase 1, chloroplastic/amyloplastic OS=Oryza sativa subsp. japonica GN=WAXY PE=1 SV=1	67004	85.7	8.34	-0.0015	7097	60.77	ILNLNNNPYFK
Q0DEV5	Granule-bound starch synthase 1, chloroplastic/amyloplastic OS=Oryza sativa subsp. japonica GN=WAXY PE=1 SV=1	67004	85.7	8.34	-0.001	7098	30.67	ILNLNNNPYFK
Q0DEV5	Granule-bound starch synthase 1, chloroplastic/amyloplastic OS=Oryza sativa subsp. japonica GN=WAXY PE=1 SV=1	67004	85.7	8.34	-0.001	7099	30.94	ILNLNNNPYFK
Q0DEV5	Granule-bound starch synthase 1, chloroplastic/amyloplastic OS=Oryza sativa subsp. japonica GN=WAXY PE=1 SV=1	67004	85.7	8.34	-0.0004	7100	43.14	ILNLNNNPYFK
Q0DEV5	Granule-bound starch synthase 1, chloroplastic/amyloplastic OS=Oryza sativa subsp. japonica GN=WAXY PE=1 SV=1	67004	85.7	8.34	-0.0003	7102	73.27	ILNLNNNPYFK
Q0DEV5	Granule-bound starch synthase 1, chloroplastic/amyloplastic OS=Oryza sativa subsp. japonica GN=WAXY PE=1 SV=1	67004	85.7	8.34	-0.0001	7103	47.52	ILNLNNNPYFK
Q0DEV5	Granule-bound starch synthase 1, chloroplastic/amyloplastic OS=Oryza sativa subsp. japonica GN=WAXY PE=1 SV=1	67004	85.7	8.34	0.0002	7104	38	ILNLNNNPYFK
Q0DEV5	Granule-bound starch synthase 1, chloroplastic/amyloplastic OS=Oryza sativa subsp. japonica GN=WAXY PE=1 SV=1	67004	85.7	8.34	-0.0033	7112	39.28	VVGTPAYEEMVR
Q0DEV5	Granule-bound starch synthase 1, chloroplastic/amyloplastic OS=Oryza sativa subsp. japonica GN=WAXY PE=1 SV=1	67004	85.7	8.34	-0.0031	7113	41.41	VVGTPAYEEMVR
Q0DEV5	Granule-bound starch synthase 1, chloroplastic/amyloplastic OS=Oryza sativa subsp. japonica GN=WAXY PE=1 SV=1	67004	85.7	8.34	-0.0011	7114	39.19	VVGTPAYEEMVR
Q0DEV5	Granule-bound starch synthase 1, chloroplastic/amyloplastic OS=Oryza sativa subsp. japonica GN=WAXY PE=1 SV=1	67004	85.7	8.34	-0.0008	7115	42.29	VVGTPAYEEMVR
Q0DEV5	Granule-bound starch synthase 1, chloroplastic/amyloplastic OS=Oryza sativa subsp. japonica GN=WAXY PE=1 SV=1	67004	85.7	8.34	-0.0007	7116	56.51	VVGTPAYEEMVR
Q0DEV5	Granule-bound starch synthase 1, chloroplastic/amyloplastic OS=Oryza sativa subsp. japonica GN=WAXY PE=1 SV=1	67004	85.7	8.34	-0.0004	7117	30.3	VVGTPAYEEMVR
Q0DEV5	Granule-bound starch synthase 1, chloroplastic/amyloplastic OS=Oryza sativa subsp. japonica GN=WAXY PE=1 SV=1	67004	85.7	8.34	0.0001	7118	29.26	VVGTPAYEEMVR
Q0DEV5	Granule-bound starch synthase 1, chloroplastic/amyloplastic OS=Oryza sativa subsp. japonica GN=WAXY PE=1 SV=1	67004	85.7	8.34	0.0001	7119	40.79	VVGTPAYEEMVR
Q0DEV5	Granule-bound starch synthase 1, chloroplastic/amyloplastic OS=Oryza sativa subsp. japonica GN=WAXY PE=1 SV=1	67004	85.7	8.34	0.0018	7120	59.47	VVGTPAYEEMVR
Q0DEV5	Granule-bound starch synthase 1, chloroplastic/amyloplastic OS=Oryza sativa subsp. japonica GN=WAXY PE=1 SV=1	67004	85.7	8.34	0.0029	7121	54.66	VVGTPAYEEMVR
Q0DEV5	Granule-bound starch synthase 1, chloroplastic/amyloplastic OS=Oryza sativa subsp. japonica GN=WAXY PE=1 SV=1	67004	85.7	8.34	-0.0017	7318	35.78	VVGTPAYEEMVR
Q0DEV5	Granule-bound starch synthase 1, chloroplastic/amyloplastic OS=Oryza sativa subsp. japonica GN=WAXY PE=1 SV=1	67004	85.7	8.34	-0.0003	7319	38.37	VVGTPAYEEMVR
Q0DEV5	Granule-bound starch synthase 1, chloroplastic/amyloplastic OS=Oryza sativa subsp. japonica GN=WAXY PE=1 SV=1	67004	85.7	8.34	0.0011	7324	26.05	VVGTPAYEEMVR
Q0DEV5	Granule-bound starch synthase 1, chloroplastic/amyloplastic OS=Oryza sativa subsp. japonica GN=WAXY PE=1 SV=1	67004	85.7	8.34	0.0016	7325	24.47	VVGTPAYEEMVR
Q0DEV5	Granule-bound starch synthase 1, chloroplastic/amyloplastic OS=Oryza sativa subsp. japonica GN=WAXY PE=1 SV=1	67004	85.7	8.34	-0.001	7343	47.65	EALQAEAGLPVDR
Q0DEV5	Granule-bound starch synthase 1, chloroplastic/amyloplastic OS=Oryza sativa subsp. japonica GN=WAXY PE=1 SV=1	67004	85.7	8.34	-0.001	7344	32.53	EALQAEAGLPVDR
Q0DEV5	Granule-bound starch synthase 1, chloroplastic/amyloplastic OS=Oryza sativa subsp. japonica GN=WAXY PE=1 SV=1	67004	85.7	8.34	0.0005	7346	62.29	EALQAEAGLPVDR
Q0DEV5	Granule-bound starch synthase 1, chloroplastic/amyloplastic OS=Oryza sativa subsp. japonica GN=WAXY PE=1 SV=1	67004	85.7	8.34	0.0007	7347	66.89	EALQAEAGLPVDR
Q0DEV5	Granule-bound starch synthase 1, chloroplastic/amyloplastic OS=Oryza sativa subsp. japonica GN=WAXY PE=1 SV=1	67004	85.7	8.34	0.0011	7348	57.25	EALQAEAGLPVDR
Q0DEV5	Granule-bound starch synthase 1, chloroplastic/amyloplastic OS=Oryza sativa subsp. japonica GN=WAXY PE=1 SV=1	67004	85.7	8.34	0.0012	7349	61.66	EALQAEAGLPVDR
Q0DEV5	Granule-bound starch synthase 1, chloroplastic/amyloplastic OS=Oryza sativa subsp. japonica GN=WAXY PE=1 SV=1	67004	85.7	8.34	0.003	7350	28.71	EALQAEAGLPVDR
Q0DEV5	Granule-bound starch synthase 1, chloroplastic/amyloplastic OS=Oryza sativa subsp. japonica GN=WAXY PE=1 SV=1	67004	85.7	8.34	0.0036	7351	41.56	EALQAEAGLPVDR
Q0DEV5	Granule-bound starch synthase 1, chloroplastic/amyloplastic OS=Oryza sativa subsp. japonica GN=WAXY PE=1 SV=1	67004	85.7	8.34	-0.003	8726	45.01	FSLLCQAALEAPR
Q0DEV5	Granule-bound starch synthase 1, chloroplastic/amyloplastic OS=Oryza sativa subsp. japonica GN=WAXY PE=1 SV=1	67004	85.7	8.34	-0.0025	8727	66.7	FSLLCQAALEAPR
Q0DEV5	Granule-bound starch synthase 1, chloroplastic/amyloplastic OS=Oryza sativa subsp. japonica GN=WAXY PE=1 SV=1	67004	85.7	8.34	-0.0023	8728	48.99	FSLLCQAALEAPR
Q0DEV5	Granule-bound starch synthase 1, chloroplastic/amyloplastic OS=Oryza sativa subsp. japonica GN=WAXY PE=1 SV=1	67004	85.7	8.34	-0.0018	8729	34	FSLLCQAALEAPR
Q0DEV5	Granule-bound starch synthase 1, chloroplastic/amyloplastic OS=Oryza sativa subsp. japonica GN=WAXY PE=1 SV=1	67004	85.7	8.34	-0.0017	8730	73.81	FSLLCQAALEAPR
Q0DEV5	Granule-bound starch synthase 1, chloroplastic/amyloplastic OS=Oryza sativa subsp. japonica GN=WAXY PE=1 SV=1	67004	85.7	8.34	-0.0013	8731	44.48	FSLLCQAALEAPR
Q0DEV5	Granule-bound starch synthase 1, chloroplastic/amyloplastic OS=Oryza sativa subsp. japonica GN=WAXY PE=1 SV=1	67004	85.7	8.34	-0.0011	8732	63.72	FSLLCQAALEAPR
Q0DEV5	Granule-bound starch synthase 1, chloroplastic/amyloplastic OS=Oryza sativa subsp. japonica GN=WAXY PE=1 SV=1	67004	85.7	8.34	-0.001	8733	65.71	FSLLCQAALEAPR
Q0DEV5	Granule-bound starch synthase 1, chloroplastic/amyloplastic OS=Oryza sativa subsp. japonica GN=WAXY PE=1 SV=1	67004	85.7	8.34	-0.0008	8734	80.75	FSLLCQAALEAPR
Q0DEV5	Granule-bound starch synthase 1, chloroplastic/amyloplastic OS=Oryza sativa subsp. japonica GN=WAXY PE=1 SV=1	67004	85.7	8.34	-0.0007	8735	42.53	FSLLCQAALEAPR
Q0DEV5	Granule-bound starch synthase 1, chloroplastic/amyloplastic OS=Oryza sativa subsp. japonica GN=WAXY PE=1 SV=1	67004	85.7	8.34	-0.0007	8736	47.72	FSLLCQAALEAPR
Q0DEV5	Granule-bound starch synthase 1, chloroplastic/amyloplastic OS=Oryza sativa subsp. japonica GN=WAXY PE=1 SV=1	67004	85.7	8.34	-0.0006	8737	58.9	FSLLCQAALEAPR
Q0DEV5	Granule-bound starch synthase 1, chloroplastic/amyloplastic OS=Oryza sativa subsp. japonica GN=WAXY PE=1 SV=1	67004	85.7	8.34	-0.0006	8738	77.14	FSLLCQAALEAPR
Q0DEV5	Granule-bound starch synthase 1, chloroplastic/amyloplastic OS=Oryza sativa subsp. japonica GN=WAXY PE=1 SV=1	67004	85.7	8.34	-0.0006	8739	73.14	FSLLCQAALEAPR
Q0DEV5	Granule-bound starch synthase 1, chloroplastic/amyloplastic OS=Oryza sativa subsp. japonica GN=WAXY PE=1 SV=1	67004	85.7	8.34	-0.0005	8740	70.37	FSLLCQAALEAPR
Q0DEV5	Granule-bound starch synthase 1, chloroplastic/amyloplastic OS=Oryza sativa subsp. japonica GN=WAXY PE=1 SV=1	67004	85.7	8.34	-0.0003	8741	68.04	FSLLCQAALEAPR
Q0DEV5	Granule-bound starch synthase 1, chloroplastic/amyloplastic OS=Oryza sativa subsp. japonica GN=WAXY PE=1 SV=1	67004	85.7	8.34	-0.0002	8742	43.86	FSLLCQAALEAPR
Q0DEV5	Granule-bound starch synthase 1, chloroplastic/amyloplastic OS=Oryza sativa subsp. japonica GN=WAXY PE=1 SV=1	67004	85.7	8.34	0	8743	100.34	FSLLCQAALEAPR
Q0DEV5	Granule-bound starch synthase 1, chloroplastic/amyloplastic OS=Oryza sativa subsp. japonica GN=WAXY PE=1 SV=1	67004	85.7	8.34	0	8744	55.52	FSLLCQAALEAPR
Q0DEV5	Granule-bound starch synthase 1, chloroplastic/amyloplastic OS=Oryza sativa subsp. japonica GN=WAXY PE=1 SV=1	67004	85.7	8.34	0.0002	8745	63.65	FSLLCQAALEAPR
Q0DEV5	Granule-bound starch synthase 1, chloroplastic/amyloplastic OS=Oryza sativa subsp. japonica GN=WAXY PE=1 SV=1	67004	85.7	8.34	0.0003	8746	60.98	FSLLCQAALEAPR
Q0DEV5	Granule-bound starch synthase 1, chloroplastic/amyloplastic OS=Oryza sativa subsp. japonica GN=WAXY PE=1 SV=1	67004	85.7	8.34	0.0003	8747	78.15	FSLLCQAALEAPR
Q0DEV5	Granule-bound starch synthase 1, chloroplastic/amyloplastic OS=Oryza sativa subsp. japonica GN=WAXY PE=1 SV=1	67004	85.7	8.34	0.0003	8748	37.42	FSLLCQAALEAPR
Q0DEV5	Granule-bound starch synthase 1, chloroplastic/amyloplastic OS=Oryza sativa subsp. japonica GN=WAXY PE=1 SV=1	67004	85.7	8.34	0.0004	8749	52.36	FSLLCQAALEAPR
Q0DEV5	Granule-bound starch synthase 1, chloroplastic/amyloplastic OS=Oryza sativa subsp. japonica GN=WAXY PE=1 SV=1	67004	85.7	8.34	0.0005	8750	77.71	FSLLCQAALEAPR
Q0DEV5	Granule-bound starch synthase 1, chloroplastic/amyloplastic OS=Oryza sativa subsp. japonica GN=WAXY PE=1 SV=1	67004	85.7	8.34	0.0005	8751	72.01	FSLLCQAALEAPR
Q0DEV5	Granule-bound starch synthase 1, chloroplastic/amyloplastic OS=Oryza sativa subsp. japonica GN=WAXY PE=1 SV=1	67004	85.7	8.34	0.0007	8752	47.24	FSLLCQAALEAPR
Q0DEV5	Granule-bound starch synthase 1, chloroplastic/amyloplastic OS=Oryza sativa subsp. japonica GN=WAXY PE=1 SV=1	67004	85.7	8.34	0.001	8753	51.69	FSLLCQAALEAPR
Q0DEV5	Granule-bound starch synthase 1, chloroplastic/amyloplastic OS=Oryza sativa subsp. japonica GN=WAXY PE=1 SV=1	67004	85.7	8.34	0.001	8754	55.21	FSLLCQAALEAPR
Q0DEV5	Granule-bound starch synthase 1, chloroplastic/amyloplastic OS=Oryza sativa subsp. japonica GN=WAXY PE=1 SV=1	67004	85.7	8.34	0.0011	8755	67.72	FSLLCQAALEAPR
Q0DEV5	Granule-bound starch synthase 1, chloroplastic/amyloplastic OS=Oryza sativa subsp. japonica GN=WAXY PE=1 SV=1	67004	85.7	8.34	0.0011	8756	43.6	FSLLCQAALEAPR
Q0DEV5	Granule-bound starch synthase 1, chloroplastic/amyloplastic OS=Oryza sativa subsp. japonica GN=WAXY PE=1 SV=1	67004	85.7	8.34	0.0012	8758	54.44	FSLLCQAALEAPR
Q0DEV5	Granule-bound starch synthase 1, chloroplastic/amyloplastic OS=Oryza sativa subsp. japonica GN=WAXY PE=1 SV=1	67004	85.7	8.34	0.0014	8759	68.05	FSLLCQAALEAPR
Q0DEV5	Granule-bound starch synthase 1, chloroplastic/amyloplastic OS=Oryza sativa subsp. japonica GN=WAXY PE=1 SV=1	67004	85.7	8.34	0.0021	8760	42.86	FSLLCQAALEAPR
Q0DEV5	Granule-bound starch synthase 1, chloroplastic/amyloplastic OS=Oryza sativa subsp. japonica GN=WAXY PE=1 SV=1	67004	85.7	8.34	0.0042	8761	55.52	FSLLCQAALEAPR
Q0DEV5	Granule-bound starch synthase 1, chloroplastic/amyloplastic OS=Oryza sativa subsp. japonica GN=WAXY PE=1 SV=1	67004	85.7	8.34	0.005	8762	51.71	FSLLCQAALEAPR
Q0DEV5	Granule-bound starch synthase 1, chloroplastic/amyloplastic OS=Oryza sativa subsp. japonica GN=WAXY PE=1 SV=1	67004	85.7	8.34	0	9061	67.91	EALQAEAGLPVDRK
Q0DEV5	Granule-bound starch synthase 1, chloroplastic/amyloplastic OS=Oryza sativa subsp. japonica GN=WAXY PE=1 SV=1	67004	85.7	8.34	0.0006	9062	63.27	EALQAEAGLPVDRK
Q0DEV5	Granule-bound starch synthase 1, chloroplastic/amyloplastic OS=Oryza sativa subsp. japonica GN=WAXY PE=1 SV=1	67004	85.7	8.34	-0.0016	9280	58.35	YDATTAIEAKALNK
Q0DEV5	Granule-bound starch synthase 1, chloroplastic/amyloplastic OS=Oryza sativa subsp. japonica GN=WAXY PE=1 SV=1	67004	85.7	8.34	-0.0084	10051	70.02	VAFCIHNISYQGR
Q0DEV5	Granule-bound starch synthase 1, chloroplastic/amyloplastic OS=Oryza sativa subsp. japonica GN=WAXY PE=1 SV=1	67004	85.7	8.34	-0.003	10059	58.87	VAFCIHNISYQGR
Q0DEV5	Granule-bound starch synthase 1, chloroplastic/amyloplastic OS=Oryza sativa subsp. japonica GN=WAXY PE=1 SV=1	67004	85.7	8.34	-0.0023	10063	25.69	VAFCIHNISYQGR
Q0DEV5	Granule-bound starch synthase 1, chloroplastic/amyloplastic OS=Oryza sativa subsp. japonica GN=WAXY PE=1 SV=1	67004	85.7	8.34	-0.0014	10064	40.82	VAFCIHNISYQGR
Q0DEV5	Granule-bound starch synthase 1, chloroplastic/amyloplastic OS=Oryza sativa subsp. japonica GN=WAXY PE=1 SV=1	67004	85.7	8.34	-0.0013	10065	52.71	VAFCIHNISYQGR
Q0DEV5	Granule-bound starch synthase 1, chloroplastic/amyloplastic OS=Oryza sativa subsp. japonica GN=WAXY PE=1 SV=1	67004	85.7	8.34	-0.0011	10067	32.39	VAFCIHNISYQGR
Q0DEV5	Granule-bound starch synthase 1, chloroplastic/amyloplastic OS=Oryza sativa subsp. japonica GN=WAXY PE=1 SV=1	67004	85.7	8.34	-0.0011	10068	34.42	VAFCIHNISYQGR
Q0DEV5	Granule-bound starch synthase 1, chloroplastic/amyloplastic OS=Oryza sativa subsp. japonica GN=WAXY PE=1 SV=1	67004	85.7	8.34	-0.001	10069	66.71	VAFCIHNISYQGR
Q0DEV5	Granule-bound starch synthase 1, chloroplastic/amyloplastic OS=Oryza sativa subsp. japonica GN=WAXY PE=1 SV=1	67004	85.7	8.34	-0.001	10070	65.72	VAFCIHNISYQGR
Q0DEV5	Granule-bound starch synthase 1, chloroplastic/amyloplastic OS=Oryza sativa subsp. japonica GN=WAXY PE=1 SV=1	67004	85.7	8.34	-0.0009	10071	47.3	VAFCIHNISYQGR
Q0DEV5	Granule-bound starch synthase 1, chloroplastic/amyloplastic OS=Oryza sativa subsp. japonica GN=WAXY PE=1 SV=1	67004	85.7	8.34	-0.0004	10072	60.21	VAFCIHNISYQGR
Q0DEV5	Granule-bound starch synthase 1, chloroplastic/amyloplastic OS=Oryza sativa subsp. japonica GN=WAXY PE=1 SV=1	67004	85.7	8.34	-0.0004	10073	42.06	VAFCIHNISYQGR
Q0DEV5	Granule-bound starch synthase 1, chloroplastic/amyloplastic OS=Oryza sativa subsp. japonica GN=WAXY PE=1 SV=1	67004	85.7	8.34	-0.0003	10074	27.11	VAFCIHNISYQGR
Q0DEV5	Granule-bound starch synthase 1, chloroplastic/amyloplastic OS=Oryza sativa subsp. japonica GN=WAXY PE=1 SV=1	67004	85.7	8.34	-0.0003	10075	59.15	VAFCIHNISYQGR
Q0DEV5	Granule-bound starch synthase 1, chloroplastic/amyloplastic OS=Oryza sativa subsp. japonica GN=WAXY PE=1 SV=1	67004	85.7	8.34	-0.0001	10076	50.85	VAFCIHNISYQGR
Q0DEV5	Granule-bound starch synthase 1, chloroplastic/amyloplastic OS=Oryza sativa subsp. japonica GN=WAXY PE=1 SV=1	67004	85.7	8.34	0.0002	10077	59.34	VAFCIHNISYQGR
Q0DEV5	Granule-bound starch synthase 1, chloroplastic/amyloplastic OS=Oryza sativa subsp. japonica GN=WAXY PE=1 SV=1	67004	85.7	8.34	0.0002	10078	38.52	VAFCIHNISYQGR
Q0DEV5	Granule-bound starch synthase 1, chloroplastic/amyloplastic OS=Oryza sativa subsp. japonica GN=WAXY PE=1 SV=1	67004	85.7	8.34	0.0006	10079	33.12	VAFCIHNISYQGR
Q0DEV5	Granule-bound starch synthase 1, chloroplastic/amyloplastic OS=Oryza sativa subsp. japonica GN=WAXY PE=1 SV=1	67004	85.7	8.34	0.0014	10083	25.02	VAFCIHNISYQGR
Q0DEV5	Granule-bound starch synthase 1, chloroplastic/amyloplastic OS=Oryza sativa subsp. japonica GN=WAXY PE=1 SV=1	67004	85.7	8.34	0.0017	10084	32.46	VAFCIHNISYQGR
Q0DEV5	Granule-bound starch synthase 1, chloroplastic/amyloplastic OS=Oryza sativa subsp. japonica GN=WAXY PE=1 SV=1	67004	85.7	8.34	0.0017	10085	32.47	VAFCIHNISYQGR
Q0DEV5	Granule-bound starch synthase 1, chloroplastic/amyloplastic OS=Oryza sativa subsp. japonica GN=WAXY PE=1 SV=1	67004	85.7	8.34	0.0017	10086	25.46	VAFCIHNISYQGR
Q0DEV5	Granule-bound starch synthase 1, chloroplastic/amyloplastic OS=Oryza sativa subsp. japonica GN=WAXY PE=1 SV=1	67004	85.7	8.34	0.0018	10088	43.45	VAFCIHNISYQGR
Q0DEV5	Granule-bound starch synthase 1, chloroplastic/amyloplastic OS=Oryza sativa subsp. japonica GN=WAXY PE=1 SV=1	67004	85.7	8.34	0.0022	10091	26.37	VAFCIHNISYQGR
Q0DEV5	Granule-bound starch synthase 1, chloroplastic/amyloplastic OS=Oryza sativa subsp. japonica GN=WAXY PE=1 SV=1	67004	85.7	8.34	0.0026	10092	30.9	VAFCIHNISYQGR
Q0DEV5	Granule-bound starch synthase 1, chloroplastic/amyloplastic OS=Oryza sativa subsp. japonica GN=WAXY PE=1 SV=1	67004	85.7	8.34	0.0026	10094	25.98	VAFCIHNISYQGR
Q0DEV5	Granule-bound starch synthase 1, chloroplastic/amyloplastic OS=Oryza sativa subsp. japonica GN=WAXY PE=1 SV=1	67004	85.7	8.34	0.0035	10095	27.34	VAFCIHNISYQGR
Q0DEV5	Granule-bound starch synthase 1, chloroplastic/amyloplastic OS=Oryza sativa subsp. japonica GN=WAXY PE=1 SV=1	67004	85.7	8.34	0.0039	10096	20.91	VAFCIHNISYQGR
Q0DEV5	Granule-bound starch synthase 1, chloroplastic/amyloplastic OS=Oryza sativa subsp. japonica GN=WAXY PE=1 SV=1	67004	85.7	8.34	0.0092	10099	53.41	VAFCIHNISYQGR
Q0DEV5	Granule-bound starch synthase 1, chloroplastic/amyloplastic OS=Oryza sativa subsp. japonica GN=WAXY PE=1 SV=1	67004	85.7	8.34	-0.0026	11010	45.93	TGEKIYGPDTGVDYK
Q0DEV5	Granule-bound starch synthase 1, chloroplastic/amyloplastic OS=Oryza sativa subsp. japonica GN=WAXY PE=1 SV=1	67004	85.7	8.34	-0.0022	11075	80.95	NCMNQDLSWKGPAK
Q0DEV5	Granule-bound starch synthase 1, chloroplastic/amyloplastic OS=Oryza sativa subsp. japonica GN=WAXY PE=1 SV=1	67004	85.7	8.34	-0.0056	11251	52.9	AIKVVGTPAYEEMVR
Q0DEV5	Granule-bound starch synthase 1, chloroplastic/amyloplastic OS=Oryza sativa subsp. japonica GN=WAXY PE=1 SV=1	67004	85.7	8.34	0.0006	11252	22.99	AIKVVGTPAYEEMVR
Q0DEV5	Granule-bound starch synthase 1, chloroplastic/amyloplastic OS=Oryza sativa subsp. japonica GN=WAXY PE=1 SV=1	67004	85.7	8.34	0.0006	11253	56.75	AIKVVGTPAYEEMVR
Q0DEV5	Granule-bound starch synthase 1, chloroplastic/amyloplastic OS=Oryza sativa subsp. japonica GN=WAXY PE=1 SV=1	67004	85.7	8.34	0.0017	11254	22.36	AIKVVGTPAYEEMVR
Q0DEV5	Granule-bound starch synthase 1, chloroplastic/amyloplastic OS=Oryza sativa subsp. japonica GN=WAXY PE=1 SV=1	67004	85.7	8.34	-0.0151	11963	21.94	FAFEDYPELNLSER
Q0DEV5	Granule-bound starch synthase 1, chloroplastic/amyloplastic OS=Oryza sativa subsp. japonica GN=WAXY PE=1 SV=1	67004	85.7	8.34	-0.0112	11964	20.51	FAFEDYPELNLSER
Q0DEV5	Granule-bound starch synthase 1, chloroplastic/amyloplastic OS=Oryza sativa subsp. japonica GN=WAXY PE=1 SV=1	67004	85.7	8.34	-0.0092	11965	33.41	FAFEDYPELNLSER
Q0DEV5	Granule-bound starch synthase 1, chloroplastic/amyloplastic OS=Oryza sativa subsp. japonica GN=WAXY PE=1 SV=1	67004	85.7	8.34	-0.0029	11966	83.68	FAFEDYPELNLSER
Q0DEV5	Granule-bound starch synthase 1, chloroplastic/amyloplastic OS=Oryza sativa subsp. japonica GN=WAXY PE=1 SV=1	67004	85.7	8.34	-0.0024	11967	82.42	FAFEDYPELNLSER
Q0DEV5	Granule-bound starch synthase 1, chloroplastic/amyloplastic OS=Oryza sativa subsp. japonica GN=WAXY PE=1 SV=1	67004	85.7	8.34	-0.0015	11968	46.3	FAFEDYPELNLSER
Q0DEV5	Granule-bound starch synthase 1, chloroplastic/amyloplastic OS=Oryza sativa subsp. japonica GN=WAXY PE=1 SV=1	67004	85.7	8.34	-0.0012	11969	50.05	FAFEDYPELNLSER
Q0DEV5	Granule-bound starch synthase 1, chloroplastic/amyloplastic OS=Oryza sativa subsp. japonica GN=WAXY PE=1 SV=1	67004	85.7	8.34	-0.0007	11970	50.68	FAFEDYPELNLSER
Q0DEV5	Granule-bound starch synthase 1, chloroplastic/amyloplastic OS=Oryza sativa subsp. japonica GN=WAXY PE=1 SV=1	67004	85.7	8.34	-0.0006	11971	71.06	FAFEDYPELNLSER
Q0DEV5	Granule-bound starch synthase 1, chloroplastic/amyloplastic OS=Oryza sativa subsp. japonica GN=WAXY PE=1 SV=1	67004	85.7	8.34	-0.0006	11972	74.58	FAFEDYPELNLSER
Q0DEV5	Granule-bound starch synthase 1, chloroplastic/amyloplastic OS=Oryza sativa subsp. japonica GN=WAXY PE=1 SV=1	67004	85.7	8.34	-0.0004	11973	80.94	FAFEDYPELNLSER
Q0DEV5	Granule-bound starch synthase 1, chloroplastic/amyloplastic OS=Oryza sativa subsp. japonica GN=WAXY PE=1 SV=1	67004	85.7	8.34	-0.0003	11974	62.87	FAFEDYPELNLSER
Q0DEV5	Granule-bound starch synthase 1, chloroplastic/amyloplastic OS=Oryza sativa subsp. japonica GN=WAXY PE=1 SV=1	67004	85.7	8.34	-0.0001	11975	33.54	FAFEDYPELNLSER
Q0DEV5	Granule-bound starch synthase 1, chloroplastic/amyloplastic OS=Oryza sativa subsp. japonica GN=WAXY PE=1 SV=1	67004	85.7	8.34	0	11976	52.39	FAFEDYPELNLSER
Q0DEV5	Granule-bound starch synthase 1, chloroplastic/amyloplastic OS=Oryza sativa subsp. japonica GN=WAXY PE=1 SV=1	67004	85.7	8.34	0.0004	11977	41.28	FAFEDYPELNLSER
Q0DEV5	Granule-bound starch synthase 1, chloroplastic/amyloplastic OS=Oryza sativa subsp. japonica GN=WAXY PE=1 SV=1	67004	85.7	8.34	0.0005	11978	72.24	FAFEDYPELNLSER
Q0DEV5	Granule-bound starch synthase 1, chloroplastic/amyloplastic OS=Oryza sativa subsp. japonica GN=WAXY PE=1 SV=1	67004	85.7	8.34	0.0005	11979	21.61	FAFEDYPELNLSER
Q0DEV5	Granule-bound starch synthase 1, chloroplastic/amyloplastic OS=Oryza sativa subsp. japonica GN=WAXY PE=1 SV=1	67004	85.7	8.34	0.0007	11980	46.7	FAFEDYPELNLSER
Q0DEV5	Granule-bound starch synthase 1, chloroplastic/amyloplastic OS=Oryza sativa subsp. japonica GN=WAXY PE=1 SV=1	67004	85.7	8.34	0.001	11981	35.63	FAFEDYPELNLSER
Q0DEV5	Granule-bound starch synthase 1, chloroplastic/amyloplastic OS=Oryza sativa subsp. japonica GN=WAXY PE=1 SV=1	67004	85.7	8.34	0.0018	11982	46.78	FAFEDYPELNLSER
Q0DEV5	Granule-bound starch synthase 1, chloroplastic/amyloplastic OS=Oryza sativa subsp. japonica GN=WAXY PE=1 SV=1	67004	85.7	8.34	0.0021	11983	20.59	FAFEDYPELNLSER
Q0DEV5	Granule-bound starch synthase 1, chloroplastic/amyloplastic OS=Oryza sativa subsp. japonica GN=WAXY PE=1 SV=1	67004	85.7	8.34	0.0026	11984	58.09	FAFEDYPELNLSER
Q0DEV5	Granule-bound starch synthase 1, chloroplastic/amyloplastic OS=Oryza sativa subsp. japonica GN=WAXY PE=1 SV=1	67004	85.7	8.34	0.0043	11985	50.82	FAFEDYPELNLSER
Q0DEV5	Granule-bound starch synthase 1, chloroplastic/amyloplastic OS=Oryza sativa subsp. japonica GN=WAXY PE=1 SV=1	67004	85.7	8.34	0.0043	11986	33.52	FAFEDYPELNLSER
Q0DEV5	Granule-bound starch synthase 1, chloroplastic/amyloplastic OS=Oryza sativa subsp. japonica GN=WAXY PE=1 SV=1	67004	85.7	8.34	0.0064	11987	57.97	FAFEDYPELNLSER
Q0DEV5	Granule-bound starch synthase 1, chloroplastic/amyloplastic OS=Oryza sativa subsp. japonica GN=WAXY PE=1 SV=1	67004	85.7	8.34	-0.0017	12756	68.59	ALNKEALQAEAGLPVDR
Q0DEV5	Granule-bound starch synthase 1, chloroplastic/amyloplastic OS=Oryza sativa subsp. japonica GN=WAXY PE=1 SV=1	67004	85.7	8.34	-0.0006	12757	32.3	ALNKEALQAEAGLPVDR
Q0DEV5	Granule-bound starch synthase 1, chloroplastic/amyloplastic OS=Oryza sativa subsp. japonica GN=WAXY PE=1 SV=1	67004	85.7	8.34	-0.0003	12758	46.08	ALNKEALQAEAGLPVDR
Q0DEV5	Granule-bound starch synthase 1, chloroplastic/amyloplastic OS=Oryza sativa subsp. japonica GN=WAXY PE=1 SV=1	67004	85.7	8.34	0.0011	12759	21.68	ALNKEALQAEAGLPVDR
Q0DEV5	Granule-bound starch synthase 1, chloroplastic/amyloplastic OS=Oryza sativa subsp. japonica GN=WAXY PE=1 SV=1	67004	85.7	8.34	0.002	12760	45.37	ALNKEALQAEAGLPVDR
Q0DEV5	Granule-bound starch synthase 1, chloroplastic/amyloplastic OS=Oryza sativa subsp. japonica GN=WAXY PE=1 SV=1	67004	85.7	8.34	-0.0019	12838	33.58	VFIDHPSFLEKVWGK
Q0DEV5	Granule-bound starch synthase 1, chloroplastic/amyloplastic OS=Oryza sativa subsp. japonica GN=WAXY PE=1 SV=1	67004	85.7	8.34	-0.0076	12863	56.48	SSFDFIDGYDTPVEGR
Q0DEV5	Granule-bound starch synthase 1, chloroplastic/amyloplastic OS=Oryza sativa subsp. japonica GN=WAXY PE=1 SV=1	67004	85.7	8.34	-0.006	12864	52.52	SSFDFIDGYDTPVEGR
Q0DEV5	Granule-bound starch synthase 1, chloroplastic/amyloplastic OS=Oryza sativa subsp. japonica GN=WAXY PE=1 SV=1	67004	85.7	8.34	-0.0032	12865	50.83	SSFDFIDGYDTPVEGR
Q0DEV5	Granule-bound starch synthase 1, chloroplastic/amyloplastic OS=Oryza sativa subsp. japonica GN=WAXY PE=1 SV=1	67004	85.7	8.34	-0.0022	12866	69.55	SSFDFIDGYDTPVEGR
Q0DEV5	Granule-bound starch synthase 1, chloroplastic/amyloplastic OS=Oryza sativa subsp. japonica GN=WAXY PE=1 SV=1	67004	85.7	8.34	-0.0019	12867	97.29	SSFDFIDGYDTPVEGR
Q0DEV5	Granule-bound starch synthase 1, chloroplastic/amyloplastic OS=Oryza sativa subsp. japonica GN=WAXY PE=1 SV=1	67004	85.7	8.34	-0.0016	12868	61.45	SSFDFIDGYDTPVEGR
Q0DEV5	Granule-bound starch synthase 1, chloroplastic/amyloplastic OS=Oryza sativa subsp. japonica GN=WAXY PE=1 SV=1	67004	85.7	8.34	-0.001	12869	80.3	SSFDFIDGYDTPVEGR
Q0DEV5	Granule-bound starch synthase 1, chloroplastic/amyloplastic OS=Oryza sativa subsp. japonica GN=WAXY PE=1 SV=1	67004	85.7	8.34	-0.0005	12870	95.5	SSFDFIDGYDTPVEGR
Q0DEV5	Granule-bound starch synthase 1, chloroplastic/amyloplastic OS=Oryza sativa subsp. japonica GN=WAXY PE=1 SV=1	67004	85.7	8.34	-0.0004	12871	69.96	SSFDFIDGYDTPVEGR
Q0DEV5	Granule-bound starch synthase 1, chloroplastic/amyloplastic OS=Oryza sativa subsp. japonica GN=WAXY PE=1 SV=1	67004	85.7	8.34	-0.0002	12872	81.33	SSFDFIDGYDTPVEGR
Q0DEV5	Granule-bound starch synthase 1, chloroplastic/amyloplastic OS=Oryza sativa subsp. japonica GN=WAXY PE=1 SV=1	67004	85.7	8.34	0.0001	12873	68.58	SSFDFIDGYDTPVEGR
Q0DEV5	Granule-bound starch synthase 1, chloroplastic/amyloplastic OS=Oryza sativa subsp. japonica GN=WAXY PE=1 SV=1	67004	85.7	8.34	0.0001	12874	87.38	SSFDFIDGYDTPVEGR
Q0DEV5	Granule-bound starch synthase 1, chloroplastic/amyloplastic OS=Oryza sativa subsp. japonica GN=WAXY PE=1 SV=1	67004	85.7	8.34	0.0006	12875	51.08	SSFDFIDGYDTPVEGR
Q0DEV5	Granule-bound starch synthase 1, chloroplastic/amyloplastic OS=Oryza sativa subsp. japonica GN=WAXY PE=1 SV=1	67004	85.7	8.34	0.0011	12876	23.05	SSFDFIDGYDTPVEGR
Q0DEV5	Granule-bound starch synthase 1, chloroplastic/amyloplastic OS=Oryza sativa subsp. japonica GN=WAXY PE=1 SV=1	67004	85.7	8.34	0.0017	12878	56.53	SSFDFIDGYDTPVEGR
Q0DEV5	Granule-bound starch synthase 1, chloroplastic/amyloplastic OS=Oryza sativa subsp. japonica GN=WAXY PE=1 SV=1	67004	85.7	8.34	0.0021	12879	40.65	SSFDFIDGYDTPVEGR
Q0DEV5	Granule-bound starch synthase 1, chloroplastic/amyloplastic OS=Oryza sativa subsp. japonica GN=WAXY PE=1 SV=1	67004	85.7	8.34	0.0041	12881	42.62	SSFDFIDGYDTPVEGR
Q0DEV5	Granule-bound starch synthase 1, chloroplastic/amyloplastic OS=Oryza sativa subsp. japonica GN=WAXY PE=1 SV=1	67004	85.7	8.34	0.0045	12882	42.22	SSFDFIDGYDTPVEGR
Q0DEV5	Granule-bound starch synthase 1, chloroplastic/amyloplastic OS=Oryza sativa subsp. japonica GN=WAXY PE=1 SV=1	67004	85.7	8.34	-0.0025	13376	69.69	IYGPDTGVDYKDNQMR
Q0DEV5	Granule-bound starch synthase 1, chloroplastic/amyloplastic OS=Oryza sativa subsp. japonica GN=WAXY PE=1 SV=1	67004	85.7	8.34	-0.0012	13377	60.23	IYGPDTGVDYKDNQMR
Q0DEV5	Granule-bound starch synthase 1, chloroplastic/amyloplastic OS=Oryza sativa subsp. japonica GN=WAXY PE=1 SV=1	67004	85.7	8.34	-0.0004	13378	35.2	IYGPDTGVDYKDNQMR
Q0DEV5	Granule-bound starch synthase 1, chloroplastic/amyloplastic OS=Oryza sativa subsp. japonica GN=WAXY PE=1 SV=1	67004	85.7	8.34	-0.0003	13380	24.9	IYGPDTGVDYKDNQMR
Q0DEV5	Granule-bound starch synthase 1, chloroplastic/amyloplastic OS=Oryza sativa subsp. japonica GN=WAXY PE=1 SV=1	67004	85.7	8.34	0.0004	13381	90.11	IYGPDTGVDYKDNQMR
Q0DEV5	Granule-bound starch synthase 1, chloroplastic/amyloplastic OS=Oryza sativa subsp. japonica GN=WAXY PE=1 SV=1	67004	85.7	8.34	0.0005	13382	54.51	IYGPDTGVDYKDNQMR
Q0DEV5	Granule-bound starch synthase 1, chloroplastic/amyloplastic OS=Oryza sativa subsp. japonica GN=WAXY PE=1 SV=1	67004	85.7	8.34	0.0047	13384	37.34	IYGPDTGVDYKDNQMR
Q0DEV5	Granule-bound starch synthase 1, chloroplastic/amyloplastic OS=Oryza sativa subsp. japonica GN=WAXY PE=1 SV=1	67004	85.7	8.34	0.0002	13433	68.6	NAKVAFCIHNISYQGR
Q0DEV5	Granule-bound starch synthase 1, chloroplastic/amyloplastic OS=Oryza sativa subsp. japonica GN=WAXY PE=1 SV=1	67004	85.7	8.34	0.0004	13434	47.85	NAKVAFCIHNISYQGR
Q0DEV5	Granule-bound starch synthase 1, chloroplastic/amyloplastic OS=Oryza sativa subsp. japonica GN=WAXY PE=1 SV=1	67004	85.7	8.34	-0.0012	13487	30.9	IYGPDTGVDYKDNQMR
Q0DEV5	Granule-bound starch synthase 1, chloroplastic/amyloplastic OS=Oryza sativa subsp. japonica GN=WAXY PE=1 SV=1	67004	85.7	8.34	-0.0009	13488	22.97	IYGPDTGVDYKDNQMR
Q0DEV5	Granule-bound starch synthase 1, chloroplastic/amyloplastic OS=Oryza sativa subsp. japonica GN=WAXY PE=1 SV=1	67004	85.7	8.34	0.0006	13491	35.5	IYGPDTGVDYKDNQMR
Q0DEV5	Granule-bound starch synthase 1, chloroplastic/amyloplastic OS=Oryza sativa subsp. japonica GN=WAXY PE=1 SV=1	67004	85.7	8.34	0.001	13492	64.99	IYGPDTGVDYKDNQMR
Q0DEV5	Granule-bound starch synthase 1, chloroplastic/amyloplastic OS=Oryza sativa subsp. japonica GN=WAXY PE=1 SV=1	67004	85.7	8.34	0.0049	13493	37.45	IYGPDTGVDYKDNQMR
Q0DEV5	Granule-bound starch synthase 1, chloroplastic/amyloplastic OS=Oryza sativa subsp. japonica GN=WAXY PE=1 SV=1	67004	85.7	8.34	-0.0008	13760	59.92	ALNKEALQAEAGLPVDRK
Q0DEV5	Granule-bound starch synthase 1, chloroplastic/amyloplastic OS=Oryza sativa subsp. japonica GN=WAXY PE=1 SV=1	67004	85.7	8.34	-0.0026	13991	86.11	TGGLGDVLGGLPPAMAANGHR
Q0DEV5	Granule-bound starch synthase 1, chloroplastic/amyloplastic OS=Oryza sativa subsp. japonica GN=WAXY PE=1 SV=1	67004	85.7	8.34	-0.0009	13992	56.4	TGGLGDVLGGLPPAMAANGHR
Q0DEV5	Granule-bound starch synthase 1, chloroplastic/amyloplastic OS=Oryza sativa subsp. japonica GN=WAXY PE=1 SV=1	67004	85.7	8.34	-0.0001	13993	42.76	TGGLGDVLGGLPPAMAANGHR
Q0DEV5	Granule-bound starch synthase 1, chloroplastic/amyloplastic OS=Oryza sativa subsp. japonica GN=WAXY PE=1 SV=1	67004	85.7	8.34	0.0001	13994	45.14	TGGLGDVLGGLPPAMAANGHR
Q0DEV5	Granule-bound starch synthase 1, chloroplastic/amyloplastic OS=Oryza sativa subsp. japonica GN=WAXY PE=1 SV=1	67004	85.7	8.34	0.0006	13995	53.4	TGGLGDVLGGLPPAMAANGHR
Q0DEV5	Granule-bound starch synthase 1, chloroplastic/amyloplastic OS=Oryza sativa subsp. japonica GN=WAXY PE=1 SV=1	67004	85.7	8.34	0.0007	13996	78.29	TGGLGDVLGGLPPAMAANGHR
Q0DEV5	Granule-bound starch synthase 1, chloroplastic/amyloplastic OS=Oryza sativa subsp. japonica GN=WAXY PE=1 SV=1	67004	85.7	8.34	0.0027	14130	20.54	TGGLGDVLGGLPPAMAANGHR
Q0DEV5	Granule-bound starch synthase 1, chloroplastic/amyloplastic OS=Oryza sativa subsp. japonica GN=WAXY PE=1 SV=1	67004	85.7	8.34	-0.0022	14162	46.78	VLTVSPYYAEELISGIAR
Q0DEV5	Granule-bound starch synthase 1, chloroplastic/amyloplastic OS=Oryza sativa subsp. japonica GN=WAXY PE=1 SV=1	67004	85.7	8.34	-0.0011	14163	33.76	VLTVSPYYAEELISGIAR
Q0DEV5	Granule-bound starch synthase 1, chloroplastic/amyloplastic OS=Oryza sativa subsp. japonica GN=WAXY PE=1 SV=1	67004	85.7	8.34	-0.001	14164	39	VLTVSPYYAEELISGIAR
Q0DEV5	Granule-bound starch synthase 1, chloroplastic/amyloplastic OS=Oryza sativa subsp. japonica GN=WAXY PE=1 SV=1	67004	85.7	8.34	-0.001	14165	66.95	VLTVSPYYAEELISGIAR
Q0DEV5	Granule-bound starch synthase 1, chloroplastic/amyloplastic OS=Oryza sativa subsp. japonica GN=WAXY PE=1 SV=1	67004	85.7	8.34	-0.0004	14166	62.44	VLTVSPYYAEELISGIAR
Q0DEV5	Granule-bound starch synthase 1, chloroplastic/amyloplastic OS=Oryza sativa subsp. japonica GN=WAXY PE=1 SV=1	67004	85.7	8.34	-0.0004	14167	70.9	VLTVSPYYAEELISGIAR
Q0DEV5	Granule-bound starch synthase 1, chloroplastic/amyloplastic OS=Oryza sativa subsp. japonica GN=WAXY PE=1 SV=1	67004	85.7	8.34	-0.0003	14168	71.06	VLTVSPYYAEELISGIAR
Q0DEV5	Granule-bound starch synthase 1, chloroplastic/amyloplastic OS=Oryza sativa subsp. japonica GN=WAXY PE=1 SV=1	67004	85.7	8.34	0.0001	14169	113.65	VLTVSPYYAEELISGIAR
Q0DEV5	Granule-bound starch synthase 1, chloroplastic/amyloplastic OS=Oryza sativa subsp. japonica GN=WAXY PE=1 SV=1	67004	85.7	8.34	0.0002	14170	105	VLTVSPYYAEELISGIAR
Q0DEV5	Granule-bound starch synthase 1, chloroplastic/amyloplastic OS=Oryza sativa subsp. japonica GN=WAXY PE=1 SV=1	67004	85.7	8.34	0.0002	14171	42.39	VLTVSPYYAEELISGIAR
Q0DEV5	Granule-bound starch synthase 1, chloroplastic/amyloplastic OS=Oryza sativa subsp. japonica GN=WAXY PE=1 SV=1	67004	85.7	8.34	0.0003	14172	85.34	VLTVSPYYAEELISGIAR
Q0DEV5	Granule-bound starch synthase 1, chloroplastic/amyloplastic OS=Oryza sativa subsp. japonica GN=WAXY PE=1 SV=1	67004	85.7	8.34	0.0005	14174	60.63	VLTVSPYYAEELISGIAR
Q0DEV5	Granule-bound starch synthase 1, chloroplastic/amyloplastic OS=Oryza sativa subsp. japonica GN=WAXY PE=1 SV=1	67004	85.7	8.34	0.0007	14175	67.73	VLTVSPYYAEELISGIAR
Q0DEV5	Granule-bound starch synthase 1, chloroplastic/amyloplastic OS=Oryza sativa subsp. japonica GN=WAXY PE=1 SV=1	67004	85.7	8.34	0.0008	14176	68.86	VLTVSPYYAEELISGIAR
Q0DEV5	Granule-bound starch synthase 1, chloroplastic/amyloplastic OS=Oryza sativa subsp. japonica GN=WAXY PE=1 SV=1	67004	85.7	8.34	0.0009	14177	34.69	VLTVSPYYAEELISGIAR
Q0DEV5	Granule-bound starch synthase 1, chloroplastic/amyloplastic OS=Oryza sativa subsp. japonica GN=WAXY PE=1 SV=1	67004	85.7	8.34	0.0011	14178	63.74	VLTVSPYYAEELISGIAR
Q0DEV5	Granule-bound starch synthase 1, chloroplastic/amyloplastic OS=Oryza sativa subsp. japonica GN=WAXY PE=1 SV=1	67004	85.7	8.34	0.0011	14180	41.54	VLTVSPYYAEELISGIAR
Q0DEV5	Granule-bound starch synthase 1, chloroplastic/amyloplastic OS=Oryza sativa subsp. japonica GN=WAXY PE=1 SV=1	67004	85.7	8.34	0.0011	14181	54.67	VLTVSPYYAEELISGIAR
Q0DEV5	Granule-bound starch synthase 1, chloroplastic/amyloplastic OS=Oryza sativa subsp. japonica GN=WAXY PE=1 SV=1	67004	85.7	8.34	0.0014	14182	67.35	VLTVSPYYAEELISGIAR
Q0DEV5	Granule-bound starch synthase 1, chloroplastic/amyloplastic OS=Oryza sativa subsp. japonica GN=WAXY PE=1 SV=1	67004	85.7	8.34	0.0014	14183	99.21	VLTVSPYYAEELISGIAR
Q0DEV5	Granule-bound starch synthase 1, chloroplastic/amyloplastic OS=Oryza sativa subsp. japonica GN=WAXY PE=1 SV=1	67004	85.7	8.34	0.0016	14184	85.17	VLTVSPYYAEELISGIAR
Q0DEV5	Granule-bound starch synthase 1, chloroplastic/amyloplastic OS=Oryza sativa subsp. japonica GN=WAXY PE=1 SV=1	67004	85.7	8.34	0.0022	14185	41.36	VLTVSPYYAEELISGIAR
Q0DEV5	Granule-bound starch synthase 1, chloroplastic/amyloplastic OS=Oryza sativa subsp. japonica GN=WAXY PE=1 SV=1	67004	85.7	8.34	0.0027	14186	53.5	VLTVSPYYAEELISGIAR
Q0DEV5	Granule-bound starch synthase 1, chloroplastic/amyloplastic OS=Oryza sativa subsp. japonica GN=WAXY PE=1 SV=1	67004	85.7	8.34	0.0034	14187	113.6	VLTVSPYYAEELISGIAR
Q0DEV5	Granule-bound starch synthase 1, chloroplastic/amyloplastic OS=Oryza sativa subsp. japonica GN=WAXY PE=1 SV=1	67004	85.7	8.34	0.0035	14188	65.11	VLTVSPYYAEELISGIAR
Q0DEV5	Granule-bound starch synthase 1, chloroplastic/amyloplastic OS=Oryza sativa subsp. japonica GN=WAXY PE=1 SV=1	67004	85.7	8.34	0.0038	14189	61.78	VLTVSPYYAEELISGIAR
Q0DEV5	Granule-bound starch synthase 1, chloroplastic/amyloplastic OS=Oryza sativa subsp. japonica GN=WAXY PE=1 SV=1	67004	85.7	8.34	0.0047	14190	108.53	VLTVSPYYAEELISGIAR
Q0DEV5	Granule-bound starch synthase 1, chloroplastic/amyloplastic OS=Oryza sativa subsp. japonica GN=WAXY PE=1 SV=1	67004	85.7	8.34	0.0058	14191	69.19	VLTVSPYYAEELISGIAR
Q0DEV5	Granule-bound starch synthase 1, chloroplastic/amyloplastic OS=Oryza sativa subsp. japonica GN=WAXY PE=1 SV=1	67004	85.7	8.34	-0.0075	14668	71.37	YDQYKDAWDTSVVAEIK
Q0DEV5	Granule-bound starch synthase 1, chloroplastic/amyloplastic OS=Oryza sativa subsp. japonica GN=WAXY PE=1 SV=1	67004	85.7	8.34	-0.0074	14669	89.34	YDQYKDAWDTSVVAEIK
Q0DEV5	Granule-bound starch synthase 1, chloroplastic/amyloplastic OS=Oryza sativa subsp. japonica GN=WAXY PE=1 SV=1	67004	85.7	8.34	-0.0065	14670	74.41	YDQYKDAWDTSVVAEIK
Q0DEV5	Granule-bound starch synthase 1, chloroplastic/amyloplastic OS=Oryza sativa subsp. japonica GN=WAXY PE=1 SV=1	67004	85.7	8.34	-0.0053	14671	80.42	YDQYKDAWDTSVVAEIK
Q0DEV5	Granule-bound starch synthase 1, chloroplastic/amyloplastic OS=Oryza sativa subsp. japonica GN=WAXY PE=1 SV=1	67004	85.7	8.34	-0.0052	14672	85.92	YDQYKDAWDTSVVAEIK
Q0DEV5	Granule-bound starch synthase 1, chloroplastic/amyloplastic OS=Oryza sativa subsp. japonica GN=WAXY PE=1 SV=1	67004	85.7	8.34	-0.0043	14674	58.52	YDQYKDAWDTSVVAEIK
Q0DEV5	Granule-bound starch synthase 1, chloroplastic/amyloplastic OS=Oryza sativa subsp. japonica GN=WAXY PE=1 SV=1	67004	85.7	8.34	-0.0041	14675	70.08	YDQYKDAWDTSVVAEIK
Q0DEV5	Granule-bound starch synthase 1, chloroplastic/amyloplastic OS=Oryza sativa subsp. japonica GN=WAXY PE=1 SV=1	67004	85.7	8.34	-0.0039	14676	106.87	YDQYKDAWDTSVVAEIK
Q0DEV5	Granule-bound starch synthase 1, chloroplastic/amyloplastic OS=Oryza sativa subsp. japonica GN=WAXY PE=1 SV=1	67004	85.7	8.34	-0.0037	14677	30.16	YDQYKDAWDTSVVAEIK
Q0DEV5	Granule-bound starch synthase 1, chloroplastic/amyloplastic OS=Oryza sativa subsp. japonica GN=WAXY PE=1 SV=1	67004	85.7	8.34	-0.0037	14678	36.34	YDQYKDAWDTSVVAEIK
Q0DEV5	Granule-bound starch synthase 1, chloroplastic/amyloplastic OS=Oryza sativa subsp. japonica GN=WAXY PE=1 SV=1	67004	85.7	8.34	-0.0035	14679	73.27	YDQYKDAWDTSVVAEIK
Q0DEV5	Granule-bound starch synthase 1, chloroplastic/amyloplastic OS=Oryza sativa subsp. japonica GN=WAXY PE=1 SV=1	67004	85.7	8.34	-0.0034	14680	62.1	YDQYKDAWDTSVVAEIK
Q0DEV5	Granule-bound starch synthase 1, chloroplastic/amyloplastic OS=Oryza sativa subsp. japonica GN=WAXY PE=1 SV=1	67004	85.7	8.34	-0.0033	14681	68.47	YDQYKDAWDTSVVAEIK
Q0DEV5	Granule-bound starch synthase 1, chloroplastic/amyloplastic OS=Oryza sativa subsp. japonica GN=WAXY PE=1 SV=1	67004	85.7	8.34	-0.0032	14682	68.74	YDQYKDAWDTSVVAEIK
Q0DEV5	Granule-bound starch synthase 1, chloroplastic/amyloplastic OS=Oryza sativa subsp. japonica GN=WAXY PE=1 SV=1	67004	85.7	8.34	-0.0031	14683	37.24	YDQYKDAWDTSVVAEIK
Q0DEV5	Granule-bound starch synthase 1, chloroplastic/amyloplastic OS=Oryza sativa subsp. japonica GN=WAXY PE=1 SV=1	67004	85.7	8.34	-0.0031	14684	73.78	YDQYKDAWDTSVVAEIK
Q0DEV5	Granule-bound starch synthase 1, chloroplastic/amyloplastic OS=Oryza sativa subsp. japonica GN=WAXY PE=1 SV=1	67004	85.7	8.34	-0.003	14685	44.59	YDQYKDAWDTSVVAEIK
Q0DEV5	Granule-bound starch synthase 1, chloroplastic/amyloplastic OS=Oryza sativa subsp. japonica GN=WAXY PE=1 SV=1	67004	85.7	8.34	-0.003	14686	70.2	YDQYKDAWDTSVVAEIK
Q0DEV5	Granule-bound starch synthase 1, chloroplastic/amyloplastic OS=Oryza sativa subsp. japonica GN=WAXY PE=1 SV=1	67004	85.7	8.34	-0.003	14687	61.71	YDQYKDAWDTSVVAEIK
Q0DEV5	Granule-bound starch synthase 1, chloroplastic/amyloplastic OS=Oryza sativa subsp. japonica GN=WAXY PE=1 SV=1	67004	85.7	8.34	-0.0026	14688	46.72	YDQYKDAWDTSVVAEIK
Q0DEV5	Granule-bound starch synthase 1, chloroplastic/amyloplastic OS=Oryza sativa subsp. japonica GN=WAXY PE=1 SV=1	67004	85.7	8.34	-0.0026	14689	33.43	YDQYKDAWDTSVVAEIK
Q0DEV5	Granule-bound starch synthase 1, chloroplastic/amyloplastic OS=Oryza sativa subsp. japonica GN=WAXY PE=1 SV=1	67004	85.7	8.34	-0.0026	14690	46.48	YDQYKDAWDTSVVAEIK
Q0DEV5	Granule-bound starch synthase 1, chloroplastic/amyloplastic OS=Oryza sativa subsp. japonica GN=WAXY PE=1 SV=1	67004	85.7	8.34	-0.0021	14692	49.16	YDQYKDAWDTSVVAEIK
Q0DEV5	Granule-bound starch synthase 1, chloroplastic/amyloplastic OS=Oryza sativa subsp. japonica GN=WAXY PE=1 SV=1	67004	85.7	8.34	-0.0017	14693	73.89	YDQYKDAWDTSVVAEIK
Q0DEV5	Granule-bound starch synthase 1, chloroplastic/amyloplastic OS=Oryza sativa subsp. japonica GN=WAXY PE=1 SV=1	67004	85.7	8.34	-0.0015	14694	68.49	YDQYKDAWDTSVVAEIK
Q0DEV5	Granule-bound starch synthase 1, chloroplastic/amyloplastic OS=Oryza sativa subsp. japonica GN=WAXY PE=1 SV=1	67004	85.7	8.34	-0.0014	14695	89.63	YDQYKDAWDTSVVAEIK
Q0DEV5	Granule-bound starch synthase 1, chloroplastic/amyloplastic OS=Oryza sativa subsp. japonica GN=WAXY PE=1 SV=1	67004	85.7	8.34	-0.0011	14697	78.49	YDQYKDAWDTSVVAEIK
Q0DEV5	Granule-bound starch synthase 1, chloroplastic/amyloplastic OS=Oryza sativa subsp. japonica GN=WAXY PE=1 SV=1	67004	85.7	8.34	-0.0011	14698	90.28	YDQYKDAWDTSVVAEIK
Q0DEV5	Granule-bound starch synthase 1, chloroplastic/amyloplastic OS=Oryza sativa subsp. japonica GN=WAXY PE=1 SV=1	67004	85.7	8.34	-0.0011	14699	64.49	YDQYKDAWDTSVVAEIK
Q0DEV5	Granule-bound starch synthase 1, chloroplastic/amyloplastic OS=Oryza sativa subsp. japonica GN=WAXY PE=1 SV=1	67004	85.7	8.34	-0.0011	14700	79.27	YDQYKDAWDTSVVAEIK
Q0DEV5	Granule-bound starch synthase 1, chloroplastic/amyloplastic OS=Oryza sativa subsp. japonica GN=WAXY PE=1 SV=1	67004	85.7	8.34	-0.001	14701	78.64	YDQYKDAWDTSVVAEIK
Q0DEV5	Granule-bound starch synthase 1, chloroplastic/amyloplastic OS=Oryza sativa subsp. japonica GN=WAXY PE=1 SV=1	67004	85.7	8.34	-0.001	14702	75.98	YDQYKDAWDTSVVAEIK
Q0DEV5	Granule-bound starch synthase 1, chloroplastic/amyloplastic OS=Oryza sativa subsp. japonica GN=WAXY PE=1 SV=1	67004	85.7	8.34	-0.001	14703	62.57	YDQYKDAWDTSVVAEIK
Q0DEV5	Granule-bound starch synthase 1, chloroplastic/amyloplastic OS=Oryza sativa subsp. japonica GN=WAXY PE=1 SV=1	67004	85.7	8.34	-0.001	14704	64.94	YDQYKDAWDTSVVAEIK
Q0DEV5	Granule-bound starch synthase 1, chloroplastic/amyloplastic OS=Oryza sativa subsp. japonica GN=WAXY PE=1 SV=1	67004	85.7	8.34	-0.0009	14705	30.3	YDQYKDAWDTSVVAEIK
Q0DEV5	Granule-bound starch synthase 1, chloroplastic/amyloplastic OS=Oryza sativa subsp. japonica GN=WAXY PE=1 SV=1	67004	85.7	8.34	-0.0008	14706	58.59	YDQYKDAWDTSVVAEIK
Q0DEV5	Granule-bound starch synthase 1, chloroplastic/amyloplastic OS=Oryza sativa subsp. japonica GN=WAXY PE=1 SV=1	67004	85.7	8.34	-0.0008	14707	64.82	YDQYKDAWDTSVVAEIK
Q0DEV5	Granule-bound starch synthase 1, chloroplastic/amyloplastic OS=Oryza sativa subsp. japonica GN=WAXY PE=1 SV=1	67004	85.7	8.34	-0.0008	14708	65.49	YDQYKDAWDTSVVAEIK
Q0DEV5	Granule-bound starch synthase 1, chloroplastic/amyloplastic OS=Oryza sativa subsp. japonica GN=WAXY PE=1 SV=1	67004	85.7	8.34	-0.0008	14709	73.39	YDQYKDAWDTSVVAEIK
Q0DEV5	Granule-bound starch synthase 1, chloroplastic/amyloplastic OS=Oryza sativa subsp. japonica GN=WAXY PE=1 SV=1	67004	85.7	8.34	-0.0006	14711	39.03	YDQYKDAWDTSVVAEIK
Q0DEV5	Granule-bound starch synthase 1, chloroplastic/amyloplastic OS=Oryza sativa subsp. japonica GN=WAXY PE=1 SV=1	67004	85.7	8.34	-0.0006	14712	63.88	YDQYKDAWDTSVVAEIK
Q0DEV5	Granule-bound starch synthase 1, chloroplastic/amyloplastic OS=Oryza sativa subsp. japonica GN=WAXY PE=1 SV=1	67004	85.7	8.34	-0.0006	14713	59.14	YDQYKDAWDTSVVAEIK
Q0DEV5	Granule-bound starch synthase 1, chloroplastic/amyloplastic OS=Oryza sativa subsp. japonica GN=WAXY PE=1 SV=1	67004	85.7	8.34	-0.0006	14714	54.66	YDQYKDAWDTSVVAEIK
Q0DEV5	Granule-bound starch synthase 1, chloroplastic/amyloplastic OS=Oryza sativa subsp. japonica GN=WAXY PE=1 SV=1	67004	85.7	8.34	-0.0006	14715	54.08	YDQYKDAWDTSVVAEIK
Q0DEV5	Granule-bound starch synthase 1, chloroplastic/amyloplastic OS=Oryza sativa subsp. japonica GN=WAXY PE=1 SV=1	67004	85.7	8.34	-0.0006	14716	54.86	YDQYKDAWDTSVVAEIK
Q0DEV5	Granule-bound starch synthase 1, chloroplastic/amyloplastic OS=Oryza sativa subsp. japonica GN=WAXY PE=1 SV=1	67004	85.7	8.34	-0.0006	14717	37.63	YDQYKDAWDTSVVAEIK
Q0DEV5	Granule-bound starch synthase 1, chloroplastic/amyloplastic OS=Oryza sativa subsp. japonica GN=WAXY PE=1 SV=1	67004	85.7	8.34	-0.0005	14718	90.31	YDQYKDAWDTSVVAEIK
Q0DEV5	Granule-bound starch synthase 1, chloroplastic/amyloplastic OS=Oryza sativa subsp. japonica GN=WAXY PE=1 SV=1	67004	85.7	8.34	-0.0005	14719	76.21	YDQYKDAWDTSVVAEIK
Q0DEV5	Granule-bound starch synthase 1, chloroplastic/amyloplastic OS=Oryza sativa subsp. japonica GN=WAXY PE=1 SV=1	67004	85.7	8.34	-0.0004	14720	75.56	YDQYKDAWDTSVVAEIK
Q0DEV5	Granule-bound starch synthase 1, chloroplastic/amyloplastic OS=Oryza sativa subsp. japonica GN=WAXY PE=1 SV=1	67004	85.7	8.34	-0.0004	14721	58.15	YDQYKDAWDTSVVAEIK
Q0DEV5	Granule-bound starch synthase 1, chloroplastic/amyloplastic OS=Oryza sativa subsp. japonica GN=WAXY PE=1 SV=1	67004	85.7	8.34	-0.0004	14722	66.15	YDQYKDAWDTSVVAEIK
Q0DEV5	Granule-bound starch synthase 1, chloroplastic/amyloplastic OS=Oryza sativa subsp. japonica GN=WAXY PE=1 SV=1	67004	85.7	8.34	-0.0004	14723	65.71	YDQYKDAWDTSVVAEIK
Q0DEV5	Granule-bound starch synthase 1, chloroplastic/amyloplastic OS=Oryza sativa subsp. japonica GN=WAXY PE=1 SV=1	67004	85.7	8.34	-0.0004	14724	59.42	YDQYKDAWDTSVVAEIK
Q0DEV5	Granule-bound starch synthase 1, chloroplastic/amyloplastic OS=Oryza sativa subsp. japonica GN=WAXY PE=1 SV=1	67004	85.7	8.34	-0.0004	14725	70.14	YDQYKDAWDTSVVAEIK
Q0DEV5	Granule-bound starch synthase 1, chloroplastic/amyloplastic OS=Oryza sativa subsp. japonica GN=WAXY PE=1 SV=1	67004	85.7	8.34	-0.0004	14726	85.04	YDQYKDAWDTSVVAEIK
Q0DEV5	Granule-bound starch synthase 1, chloroplastic/amyloplastic OS=Oryza sativa subsp. japonica GN=WAXY PE=1 SV=1	67004	85.7	8.34	-0.0004	14727	41.08	YDQYKDAWDTSVVAEIK
Q0DEV5	Granule-bound starch synthase 1, chloroplastic/amyloplastic OS=Oryza sativa subsp. japonica GN=WAXY PE=1 SV=1	67004	85.7	8.34	-0.0004	14728	70.86	YDQYKDAWDTSVVAEIK
Q0DEV5	Granule-bound starch synthase 1, chloroplastic/amyloplastic OS=Oryza sativa subsp. japonica GN=WAXY PE=1 SV=1	67004	85.7	8.34	-0.0004	14729	68.56	YDQYKDAWDTSVVAEIK
Q0DEV5	Granule-bound starch synthase 1, chloroplastic/amyloplastic OS=Oryza sativa subsp. japonica GN=WAXY PE=1 SV=1	67004	85.7	8.34	-0.0004	14730	81.89	YDQYKDAWDTSVVAEIK
Q0DEV5	Granule-bound starch synthase 1, chloroplastic/amyloplastic OS=Oryza sativa subsp. japonica GN=WAXY PE=1 SV=1	67004	85.7	8.34	-0.0003	14731	69.43	YDQYKDAWDTSVVAEIK
Q0DEV5	Granule-bound starch synthase 1, chloroplastic/amyloplastic OS=Oryza sativa subsp. japonica GN=WAXY PE=1 SV=1	67004	85.7	8.34	-0.0003	14732	90.99	YDQYKDAWDTSVVAEIK
Q0DEV5	Granule-bound starch synthase 1, chloroplastic/amyloplastic OS=Oryza sativa subsp. japonica GN=WAXY PE=1 SV=1	67004	85.7	8.34	-0.0003	14733	84.23	YDQYKDAWDTSVVAEIK
Q0DEV5	Granule-bound starch synthase 1, chloroplastic/amyloplastic OS=Oryza sativa subsp. japonica GN=WAXY PE=1 SV=1	67004	85.7	8.34	-0.0002	14734	63.28	YDQYKDAWDTSVVAEIK
Q0DEV5	Granule-bound starch synthase 1, chloroplastic/amyloplastic OS=Oryza sativa subsp. japonica GN=WAXY PE=1 SV=1	67004	85.7	8.34	-0.0002	14735	48.26	YDQYKDAWDTSVVAEIK
Q0DEV5	Granule-bound starch synthase 1, chloroplastic/amyloplastic OS=Oryza sativa subsp. japonica GN=WAXY PE=1 SV=1	67004	85.7	8.34	-0.0002	14736	58.94	YDQYKDAWDTSVVAEIK
Q0DEV5	Granule-bound starch synthase 1, chloroplastic/amyloplastic OS=Oryza sativa subsp. japonica GN=WAXY PE=1 SV=1	67004	85.7	8.34	-0.0002	14737	77.16	YDQYKDAWDTSVVAEIK
Q0DEV5	Granule-bound starch synthase 1, chloroplastic/amyloplastic OS=Oryza sativa subsp. japonica GN=WAXY PE=1 SV=1	67004	85.7	8.34	-0.0002	14739	30.22	YDQYKDAWDTSVVAEIK
Q0DEV5	Granule-bound starch synthase 1, chloroplastic/amyloplastic OS=Oryza sativa subsp. japonica GN=WAXY PE=1 SV=1	67004	85.7	8.34	-0.0002	14740	72.37	YDQYKDAWDTSVVAEIK
Q0DEV5	Granule-bound starch synthase 1, chloroplastic/amyloplastic OS=Oryza sativa subsp. japonica GN=WAXY PE=1 SV=1	67004	85.7	8.34	-0.0001	14741	52.35	YDQYKDAWDTSVVAEIK
Q0DEV5	Granule-bound starch synthase 1, chloroplastic/amyloplastic OS=Oryza sativa subsp. japonica GN=WAXY PE=1 SV=1	67004	85.7	8.34	-0.0001	14742	65.2	YDQYKDAWDTSVVAEIK
Q0DEV5	Granule-bound starch synthase 1, chloroplastic/amyloplastic OS=Oryza sativa subsp. japonica GN=WAXY PE=1 SV=1	67004	85.7	8.34	-0.0001	14743	65.05	YDQYKDAWDTSVVAEIK
Q0DEV5	Granule-bound starch synthase 1, chloroplastic/amyloplastic OS=Oryza sativa subsp. japonica GN=WAXY PE=1 SV=1	67004	85.7	8.34	-0.0001	14744	57.4	YDQYKDAWDTSVVAEIK
Q0DEV5	Granule-bound starch synthase 1, chloroplastic/amyloplastic OS=Oryza sativa subsp. japonica GN=WAXY PE=1 SV=1	67004	85.7	8.34	-0.0001	14745	82.38	YDQYKDAWDTSVVAEIK
Q0DEV5	Granule-bound starch synthase 1, chloroplastic/amyloplastic OS=Oryza sativa subsp. japonica GN=WAXY PE=1 SV=1	67004	85.7	8.34	-0.0001	14746	69.71	YDQYKDAWDTSVVAEIK
Q0DEV5	Granule-bound starch synthase 1, chloroplastic/amyloplastic OS=Oryza sativa subsp. japonica GN=WAXY PE=1 SV=1	67004	85.7	8.34	0	14747	88.27	YDQYKDAWDTSVVAEIK
Q0DEV5	Granule-bound starch synthase 1, chloroplastic/amyloplastic OS=Oryza sativa subsp. japonica GN=WAXY PE=1 SV=1	67004	85.7	8.34	0	14748	86.85	YDQYKDAWDTSVVAEIK
Q0DEV5	Granule-bound starch synthase 1, chloroplastic/amyloplastic OS=Oryza sativa subsp. japonica GN=WAXY PE=1 SV=1	67004	85.7	8.34	0.0001	14749	80.07	YDQYKDAWDTSVVAEIK
Q0DEV5	Granule-bound starch synthase 1, chloroplastic/amyloplastic OS=Oryza sativa subsp. japonica GN=WAXY PE=1 SV=1	67004	85.7	8.34	0.0001	14750	80.77	YDQYKDAWDTSVVAEIK
Q0DEV5	Granule-bound starch synthase 1, chloroplastic/amyloplastic OS=Oryza sativa subsp. japonica GN=WAXY PE=1 SV=1	67004	85.7	8.34	0.0001	14751	63.07	YDQYKDAWDTSVVAEIK
Q0DEV5	Granule-bound starch synthase 1, chloroplastic/amyloplastic OS=Oryza sativa subsp. japonica GN=WAXY PE=1 SV=1	67004	85.7	8.34	0.0001	14752	59.69	YDQYKDAWDTSVVAEIK
Q0DEV5	Granule-bound starch synthase 1, chloroplastic/amyloplastic OS=Oryza sativa subsp. japonica GN=WAXY PE=1 SV=1	67004	85.7	8.34	0.0001	14753	66.45	YDQYKDAWDTSVVAEIK
Q0DEV5	Granule-bound starch synthase 1, chloroplastic/amyloplastic OS=Oryza sativa subsp. japonica GN=WAXY PE=1 SV=1	67004	85.7	8.34	0.0003	14754	54.66	YDQYKDAWDTSVVAEIK
Q0DEV5	Granule-bound starch synthase 1, chloroplastic/amyloplastic OS=Oryza sativa subsp. japonica GN=WAXY PE=1 SV=1	67004	85.7	8.34	0.0003	14755	43.28	YDQYKDAWDTSVVAEIK
Q0DEV5	Granule-bound starch synthase 1, chloroplastic/amyloplastic OS=Oryza sativa subsp. japonica GN=WAXY PE=1 SV=1	67004	85.7	8.34	0.0003	14756	57.03	YDQYKDAWDTSVVAEIK
Q0DEV5	Granule-bound starch synthase 1, chloroplastic/amyloplastic OS=Oryza sativa subsp. japonica GN=WAXY PE=1 SV=1	67004	85.7	8.34	0.0003	14757	61.27	YDQYKDAWDTSVVAEIK
Q0DEV5	Granule-bound starch synthase 1, chloroplastic/amyloplastic OS=Oryza sativa subsp. japonica GN=WAXY PE=1 SV=1	67004	85.7	8.34	0.0003	14758	65.67	YDQYKDAWDTSVVAEIK
Q0DEV5	Granule-bound starch synthase 1, chloroplastic/amyloplastic OS=Oryza sativa subsp. japonica GN=WAXY PE=1 SV=1	67004	85.7	8.34	0.0003	14759	94.25	YDQYKDAWDTSVVAEIK
Q0DEV5	Granule-bound starch synthase 1, chloroplastic/amyloplastic OS=Oryza sativa subsp. japonica GN=WAXY PE=1 SV=1	67004	85.7	8.34	0.0005	14760	98.01	YDQYKDAWDTSVVAEIK
Q0DEV5	Granule-bound starch synthase 1, chloroplastic/amyloplastic OS=Oryza sativa subsp. japonica GN=WAXY PE=1 SV=1	67004	85.7	8.34	0.0005	14761	57.4	YDQYKDAWDTSVVAEIK
Q0DEV5	Granule-bound starch synthase 1, chloroplastic/amyloplastic OS=Oryza sativa subsp. japonica GN=WAXY PE=1 SV=1	67004	85.7	8.34	0.0005	14762	44.89	YDQYKDAWDTSVVAEIK
Q0DEV5	Granule-bound starch synthase 1, chloroplastic/amyloplastic OS=Oryza sativa subsp. japonica GN=WAXY PE=1 SV=1	67004	85.7	8.34	0.0005	14763	42.63	YDQYKDAWDTSVVAEIK
Q0DEV5	Granule-bound starch synthase 1, chloroplastic/amyloplastic OS=Oryza sativa subsp. japonica GN=WAXY PE=1 SV=1	67004	85.7	8.34	0.0005	14764	73.04	YDQYKDAWDTSVVAEIK
Q0DEV5	Granule-bound starch synthase 1, chloroplastic/amyloplastic OS=Oryza sativa subsp. japonica GN=WAXY PE=1 SV=1	67004	85.7	8.34	0.0005	14765	70.49	YDQYKDAWDTSVVAEIK
Q0DEV5	Granule-bound starch synthase 1, chloroplastic/amyloplastic OS=Oryza sativa subsp. japonica GN=WAXY PE=1 SV=1	67004	85.7	8.34	0.0005	14766	71.99	YDQYKDAWDTSVVAEIK
Q0DEV5	Granule-bound starch synthase 1, chloroplastic/amyloplastic OS=Oryza sativa subsp. japonica GN=WAXY PE=1 SV=1	67004	85.7	8.34	0.0006	14767	68.39	YDQYKDAWDTSVVAEIK
Q0DEV5	Granule-bound starch synthase 1, chloroplastic/amyloplastic OS=Oryza sativa subsp. japonica GN=WAXY PE=1 SV=1	67004	85.7	8.34	0.0006	14768	64.44	YDQYKDAWDTSVVAEIK
Q0DEV5	Granule-bound starch synthase 1, chloroplastic/amyloplastic OS=Oryza sativa subsp. japonica GN=WAXY PE=1 SV=1	67004	85.7	8.34	0.0006	14769	67.36	YDQYKDAWDTSVVAEIK
Q0DEV5	Granule-bound starch synthase 1, chloroplastic/amyloplastic OS=Oryza sativa subsp. japonica GN=WAXY PE=1 SV=1	67004	85.7	8.34	0.0007	14770	63.14	YDQYKDAWDTSVVAEIK
Q0DEV5	Granule-bound starch synthase 1, chloroplastic/amyloplastic OS=Oryza sativa subsp. japonica GN=WAXY PE=1 SV=1	67004	85.7	8.34	0.0007	14771	71.78	YDQYKDAWDTSVVAEIK
Q0DEV5	Granule-bound starch synthase 1, chloroplastic/amyloplastic OS=Oryza sativa subsp. japonica GN=WAXY PE=1 SV=1	67004	85.7	8.34	0.0008	14772	98.02	YDQYKDAWDTSVVAEIK
Q0DEV5	Granule-bound starch synthase 1, chloroplastic/amyloplastic OS=Oryza sativa subsp. japonica GN=WAXY PE=1 SV=1	67004	85.7	8.34	0.0008	14773	98.01	YDQYKDAWDTSVVAEIK
Q0DEV5	Granule-bound starch synthase 1, chloroplastic/amyloplastic OS=Oryza sativa subsp. japonica GN=WAXY PE=1 SV=1	67004	85.7	8.34	0.0008	14774	92.03	YDQYKDAWDTSVVAEIK
Q0DEV5	Granule-bound starch synthase 1, chloroplastic/amyloplastic OS=Oryza sativa subsp. japonica GN=WAXY PE=1 SV=1	67004	85.7	8.34	0.0009	14775	65.89	YDQYKDAWDTSVVAEIK
Q0DEV5	Granule-bound starch synthase 1, chloroplastic/amyloplastic OS=Oryza sativa subsp. japonica GN=WAXY PE=1 SV=1	67004	85.7	8.34	0.0009	14776	51.01	YDQYKDAWDTSVVAEIK
Q0DEV5	Granule-bound starch synthase 1, chloroplastic/amyloplastic OS=Oryza sativa subsp. japonica GN=WAXY PE=1 SV=1	67004	85.7	8.34	0.0009	14777	66.94	YDQYKDAWDTSVVAEIK
Q0DEV5	Granule-bound starch synthase 1, chloroplastic/amyloplastic OS=Oryza sativa subsp. japonica GN=WAXY PE=1 SV=1	67004	85.7	8.34	0.0009	14778	64.22	YDQYKDAWDTSVVAEIK
Q0DEV5	Granule-bound starch synthase 1, chloroplastic/amyloplastic OS=Oryza sativa subsp. japonica GN=WAXY PE=1 SV=1	67004	85.7	8.34	0.0009	14779	49.89	YDQYKDAWDTSVVAEIK
Q0DEV5	Granule-bound starch synthase 1, chloroplastic/amyloplastic OS=Oryza sativa subsp. japonica GN=WAXY PE=1 SV=1	67004	85.7	8.34	0.001	14780	69.96	YDQYKDAWDTSVVAEIK
Q0DEV5	Granule-bound starch synthase 1, chloroplastic/amyloplastic OS=Oryza sativa subsp. japonica GN=WAXY PE=1 SV=1	67004	85.7	8.34	0.0012	14781	68.3	YDQYKDAWDTSVVAEIK
Q0DEV5	Granule-bound starch synthase 1, chloroplastic/amyloplastic OS=Oryza sativa subsp. japonica GN=WAXY PE=1 SV=1	67004	85.7	8.34	0.0012	14782	67.24	YDQYKDAWDTSVVAEIK
Q0DEV5	Granule-bound starch synthase 1, chloroplastic/amyloplastic OS=Oryza sativa subsp. japonica GN=WAXY PE=1 SV=1	67004	85.7	8.34	0.0012	14783	32.56	YDQYKDAWDTSVVAEIK
Q0DEV5	Granule-bound starch synthase 1, chloroplastic/amyloplastic OS=Oryza sativa subsp. japonica GN=WAXY PE=1 SV=1	67004	85.7	8.34	0.0012	14784	42.27	YDQYKDAWDTSVVAEIK
Q0DEV5	Granule-bound starch synthase 1, chloroplastic/amyloplastic OS=Oryza sativa subsp. japonica GN=WAXY PE=1 SV=1	67004	85.7	8.34	0.0012	14785	72.53	YDQYKDAWDTSVVAEIK
Q0DEV5	Granule-bound starch synthase 1, chloroplastic/amyloplastic OS=Oryza sativa subsp. japonica GN=WAXY PE=1 SV=1	67004	85.7	8.34	0.0012	14786	81.98	YDQYKDAWDTSVVAEIK
Q0DEV5	Granule-bound starch synthase 1, chloroplastic/amyloplastic OS=Oryza sativa subsp. japonica GN=WAXY PE=1 SV=1	67004	85.7	8.34	0.0013	14787	87.56	YDQYKDAWDTSVVAEIK
Q0DEV5	Granule-bound starch synthase 1, chloroplastic/amyloplastic OS=Oryza sativa subsp. japonica GN=WAXY PE=1 SV=1	67004	85.7	8.34	0.0013	14788	90.33	YDQYKDAWDTSVVAEIK
Q0DEV5	Granule-bound starch synthase 1, chloroplastic/amyloplastic OS=Oryza sativa subsp. japonica GN=WAXY PE=1 SV=1	67004	85.7	8.34	0.0013	14789	79.51	YDQYKDAWDTSVVAEIK
Q0DEV5	Granule-bound starch synthase 1, chloroplastic/amyloplastic OS=Oryza sativa subsp. japonica GN=WAXY PE=1 SV=1	67004	85.7	8.34	0.0013	14790	72.57	YDQYKDAWDTSVVAEIK
Q0DEV5	Granule-bound starch synthase 1, chloroplastic/amyloplastic OS=Oryza sativa subsp. japonica GN=WAXY PE=1 SV=1	67004	85.7	8.34	0.0016	14791	58.3	YDQYKDAWDTSVVAEIK
Q0DEV5	Granule-bound starch synthase 1, chloroplastic/amyloplastic OS=Oryza sativa subsp. japonica GN=WAXY PE=1 SV=1	67004	85.7	8.34	0.0017	14792	80.45	YDQYKDAWDTSVVAEIK
Q0DEV5	Granule-bound starch synthase 1, chloroplastic/amyloplastic OS=Oryza sativa subsp. japonica GN=WAXY PE=1 SV=1	67004	85.7	8.34	0.0019	14793	52.25	YDQYKDAWDTSVVAEIK
Q0DEV5	Granule-bound starch synthase 1, chloroplastic/amyloplastic OS=Oryza sativa subsp. japonica GN=WAXY PE=1 SV=1	67004	85.7	8.34	0.0022	14794	78.64	YDQYKDAWDTSVVAEIK
Q0DEV5	Granule-bound starch synthase 1, chloroplastic/amyloplastic OS=Oryza sativa subsp. japonica GN=WAXY PE=1 SV=1	67004	85.7	8.34	0.0022	14795	64.36	YDQYKDAWDTSVVAEIK
Q0DEV5	Granule-bound starch synthase 1, chloroplastic/amyloplastic OS=Oryza sativa subsp. japonica GN=WAXY PE=1 SV=1	67004	85.7	8.34	0.0023	14796	57.28	YDQYKDAWDTSVVAEIK
Q0DEV5	Granule-bound starch synthase 1, chloroplastic/amyloplastic OS=Oryza sativa subsp. japonica GN=WAXY PE=1 SV=1	67004	85.7	8.34	0.0023	14797	90.26	YDQYKDAWDTSVVAEIK
Q0DEV5	Granule-bound starch synthase 1, chloroplastic/amyloplastic OS=Oryza sativa subsp. japonica GN=WAXY PE=1 SV=1	67004	85.7	8.34	0.0023	14798	64.69	YDQYKDAWDTSVVAEIK
Q0DEV5	Granule-bound starch synthase 1, chloroplastic/amyloplastic OS=Oryza sativa subsp. japonica GN=WAXY PE=1 SV=1	67004	85.7	8.34	0.0023	14799	72.23	YDQYKDAWDTSVVAEIK
Q0DEV5	Granule-bound starch synthase 1, chloroplastic/amyloplastic OS=Oryza sativa subsp. japonica GN=WAXY PE=1 SV=1	67004	85.7	8.34	0.0028	14800	77.06	YDQYKDAWDTSVVAEIK
Q0DEV5	Granule-bound starch synthase 1, chloroplastic/amyloplastic OS=Oryza sativa subsp. japonica GN=WAXY PE=1 SV=1	67004	85.7	8.34	0.0031	14801	52.86	YDQYKDAWDTSVVAEIK
Q0DEV5	Granule-bound starch synthase 1, chloroplastic/amyloplastic OS=Oryza sativa subsp. japonica GN=WAXY PE=1 SV=1	67004	85.7	8.34	0.0031	14802	88.8	YDQYKDAWDTSVVAEIK
Q0DEV5	Granule-bound starch synthase 1, chloroplastic/amyloplastic OS=Oryza sativa subsp. japonica GN=WAXY PE=1 SV=1	67004	85.7	8.34	0.0034	14803	58.02	YDQYKDAWDTSVVAEIK
Q0DEV5	Granule-bound starch synthase 1, chloroplastic/amyloplastic OS=Oryza sativa subsp. japonica GN=WAXY PE=1 SV=1	67004	85.7	8.34	0.0039	14804	85.5	YDQYKDAWDTSVVAEIK
Q0DEV5	Granule-bound starch synthase 1, chloroplastic/amyloplastic OS=Oryza sativa subsp. japonica GN=WAXY PE=1 SV=1	67004	85.7	8.34	0.0039	14805	48.46	YDQYKDAWDTSVVAEIK
Q0DEV5	Granule-bound starch synthase 1, chloroplastic/amyloplastic OS=Oryza sativa subsp. japonica GN=WAXY PE=1 SV=1	67004	85.7	8.34	0.004	14806	68.54	YDQYKDAWDTSVVAEIK
Q0DEV5	Granule-bound starch synthase 1, chloroplastic/amyloplastic OS=Oryza sativa subsp. japonica GN=WAXY PE=1 SV=1	67004	85.7	8.34	0.0042	14807	54.94	YDQYKDAWDTSVVAEIK
Q0DEV5	Granule-bound starch synthase 1, chloroplastic/amyloplastic OS=Oryza sativa subsp. japonica GN=WAXY PE=1 SV=1	67004	85.7	8.34	0.0046	14808	83.22	YDQYKDAWDTSVVAEIK
Q0DEV5	Granule-bound starch synthase 1, chloroplastic/amyloplastic OS=Oryza sativa subsp. japonica GN=WAXY PE=1 SV=1	67004	85.7	8.34	0.0046	14809	42.84	YDQYKDAWDTSVVAEIK
Q0DEV5	Granule-bound starch synthase 1, chloroplastic/amyloplastic OS=Oryza sativa subsp. japonica GN=WAXY PE=1 SV=1	67004	85.7	8.34	0.0052	14810	33.54	YDQYKDAWDTSVVAEIK
Q0DEV5	Granule-bound starch synthase 1, chloroplastic/amyloplastic OS=Oryza sativa subsp. japonica GN=WAXY PE=1 SV=1	67004	85.7	8.34	0.0106	14811	62.93	YDQYKDAWDTSVVAEIK
Q0DEV5	Granule-bound starch synthase 1, chloroplastic/amyloplastic OS=Oryza sativa subsp. japonica GN=WAXY PE=1 SV=1	67004	85.7	8.34	0.0003	15514	127.87	LTGITGIVNGMDVSEWDPSK
[truncated: 6,482 more rows]

[truncated: 1 more sheets: B3]
