# Supplementary material for: Proteome Profile of Starch Granules Purified from Rice (Oryza sativa) Endosperm
Source: PLoS One. 2016 Dec 19;11(12):e0168467. doi: 10.1371/journal.pone.0168467 (PMC5167393; doi:10.1371/journal.pone.0168467)
Supplement: S3 Table — (XLS) [file pone.0168467.s004.xls]

## Sheet: A
Protein	Peptide Counts	Fasta headers	Subcellular Location	biological_process	molecular_function	cellular_component	KO No.	Gene desc	Pathway desc	Interpro ID	Domain desc
Q0DEV5	1586	"Granule-bound starch synthase 1, chloroplastic/amyloplastic OS=Oryza sativa subsp. japonica GN=WAXY PE=1 SV=1"	chloroplast	cellular polysaccharide metabolic process;organic substance biosynthetic process;cellular carbohydrate metabolic process;biosynthetic process;polysaccharide metabolic process;macromolecule biosynthetic process;cellular process;carbohydrate metabolic process;cellular macromolecule metabolic process;cellular glucan metabolic process;carbohydrate biosynthetic process;biological_process;single-organi…	molecular_function;transferase activity, transferring hexosyl groups;transferase activity, transferring glycosyl groups;glucosyltransferase activity;catalytic activity;transferase activity;starch synthase activity;NDP-glucose-starch glucosyltransferase activity;	intracellular;cytoplasmic part;plastid;cytoplasm;organelle;membrane-bounded organelle;cell part;cell;intracellular organelle;intracellular part;cellular_component;intracellular membrane-bounded organelle;amyloplast;chloroplast;				IPR011835;IPR013534;IPR001296;	Glycogen/starch synthase, ADP-glucose type;Starch synthase, catalytic domain;Glycosyl transferase, family 1;
Q75GX9	408	"Cupin family protein, expressed OS=Oryza sativa subsp. japonica GN=OSJNBa0034D21.12 PE=4 SV=1"	vacuolar membrane		molecular_function;nutrient reservoir activity;					IPR006045;IPR014710;IPR011051;	Cupin 1;RmlC-like jelly roll fold;RmlC-like cupin domain;
Q0JJ36	374	Glutelin OS=Oryza sativa subsp. japonica GN=Os01g0762500 PE=2 SV=1	chloroplast		molecular_function;nutrient reservoir activity;					IPR011051;IPR006045;IPR006044;IPR014710;IPR022379;	RmlC-like cupin domain;Cupin 1;11-S seed storage protein, plant;RmlC-like jelly roll fold;11-S seed storage protein, conserved site;
Q0E261	370	Glutelin OS=Oryza sativa subsp. japonica GN=Os02g0268300 PE=2 SV=1	vacuolar membrane	biological_process;response to stress;response to stimulus;defense response;	molecular_function;nutrient reservoir activity;	membrane;external encapsulating structure;outer membrane;cell part;cell envelope;cell;external encapsulating structure part;cellular_component;cell periphery;envelope;cell outer membrane;				IPR001800;IPR006044;IPR006045;IPR011051;IPR022379;IPR014710;	Lipoprotein, type 6;11-S seed storage protein, plant;Cupin 1;RmlC-like cupin domain;11-S seed storage protein, conserved site;RmlC-like jelly roll fold;
Q10JA8	368	Glutelin OS=Oryza sativa subsp. japonica GN=Os03g0427300 PE=2 SV=1	chloroplast		molecular_function;nutrient reservoir activity;					IPR014710;IPR006045;IPR006044;IPR011051;IPR022379;	RmlC-like jelly roll fold;Cupin 1;11-S seed storage protein, plant;RmlC-like cupin domain;11-S seed storage protein, conserved site;
P07730	359	Glutelin type-A 2 OS=Oryza sativa subsp. japonica GN=GLUA2 PE=1 SV=1	vacuolar membrane		molecular_function;nutrient reservoir activity;					IPR011051;IPR006045;IPR006044;IPR022379;IPR014710;	RmlC-like cupin domain;Cupin 1;11-S seed storage protein, plant;11-S seed storage protein, conserved site;RmlC-like jelly roll fold;
Q0E2D2	320	Glutelin OS=Oryza sativa subsp. japonica GN=Os02g0249800 PE=2 SV=1	chloroplast		molecular_function;nutrient reservoir activity;					IPR022379;IPR011051;IPR006045;IPR006044;IPR014710;	11-S seed storage protein, conserved site;RmlC-like cupin domain;Cupin 1;11-S seed storage protein, plant;RmlC-like jelly roll fold;
Q2QV45	281	70 kDa heat shock protein OS=Oryza sativa subsp. japonica GN=LOC_Os12g14070 PE=2 SV=1	chloroplast	biological_process;cellular process;cellular macromolecule metabolic process;metabolic process;organic substance metabolic process;cellular protein metabolic process;protein metabolic process;macromolecule metabolic process;cellular metabolic process;primary metabolic process;protein folding;establishment of protein localization to chloroplast;single-organism transport;macromolecule localization;…	purine ribonucleotide binding;anion binding;ribonucleotide binding;small molecule binding;ion binding;ribonucleoside binding;purine ribonucleoside triphosphate binding;carbohydrate derivative binding;adenyl ribonucleotide binding;nucleoside phosphate binding;molecular_function;nucleotide binding;nucleoside binding;adenyl nucleotide binding;heterocyclic compound binding;binding;purine nucleoside b…	extracellular region;cellular_component;apoplast;organelle envelope;plastid envelope;cell;envelope;intracellular membrane-bounded organelle;intracellular;plastid;cytoplasmic part;chloroplast part;cytoplasm;organelle;plastid part;intracellular organelle part;membrane-bounded organelle;cell part;intracellular organelle;intracellular part;organelle part;chloroplast;chloroplast envelope;plastid strom…	K03283	HSPA1_8:heat shock 70kDa protein 1/8;HSPA1_8:heat shock 70kDa protein 1/8;HSPA1_8:heat shock 70kDa protein 1/8;	Protein processing in endoplasmic reticulum - Oryza sativa japonica (Japanese rice) (RefSeq) ;Spliceosome - Oryza sativa japonica (Japanese rice) (RefSeq) ;Endocytosis - Oryza sativa japonica (Japanese rice) (RefSeq) ;	IPR012725;IPR029048;IPR029047;IPR018181;IPR013126;	Chaperone DnaK;Heat shock protein 70kD, C-terminal domain;Heat shock protein 70kD, peptide-binding domain;Heat shock protein 70, conserved site;Heat shock protein 70 family;
Q0DH05	264	Alpha-globulin OS=Oryza sativa subsp. japonica GN=Os05g0499100 PE=2 SV=1	extracellular							IPR016140;IPR013771;	Bifunctional inhibitor/plant lipid transfer protein/seed storage helical domain;Bifunctional trypsin/alpha-amylase inhibitor helical domain;
Q6H6P8	252	Branching enzyme-3 OS=Oryza sativa subsp. japonica GN=P0475F05.16 PE=4 SV=1	chloroplast	biological_process;metabolic process;organic substance metabolic process;primary metabolic process;carbohydrate metabolic process;cellular polysaccharide metabolic process;organic substance biosynthetic process;cellular carbohydrate metabolic process;cellular macromolecule metabolic process;generation of precursor metabolites and energy;cellular glucan metabolic process;carbohydrate biosynthetic …	molecular_function;catalytic activity;binding;ion binding;cation binding;transferase activity, transferring hexosyl groups;transferase activity, transferring glycosyl groups;transferase activity;1,4-alpha-glucan branching enzyme activity;hydrolase activity;hydrolase activity, acting on glycosyl bonds;hydrolase activity, hydrolyzing O-glycosyl compounds;	cell;cellular_component;intracellular membrane-bounded organelle;intracellular;plastid;cytoplasmic part;chloroplast part;cytoplasm;organelle;plastid stroma;plastid part;intracellular organelle part;membrane-bounded organelle;cell part;intracellular organelle;intracellular part;organelle part;chloroplast;chloroplast stroma;	K00700	glgB:1,4-alpha-glucan branching enzyme [EC:2.4.1.18];glgB:1,4-alpha-glucan branching enzyme [EC:2.4.1.18];glgB:1,4-alpha-glucan branching enzyme [EC:2.4.1.18];	Metabolic pathways - Oryza sativa japonica (Japanese rice) (RefSeq) ;Biosynthesis of secondary metabolites - Oryza sativa japonica (Japanese rice) (RefSeq) ;Starch and sucrose metabolism - Oryza sativa japonica (Japanese rice) (RefSeq) ;	IPR013783;IPR013780;IPR013781;IPR006407;IPR006047;IPR006048;IPR017853;IPR014756;IPR004193;	Immunoglobulin-like fold;Glycosyl hydrolase, family 13, all-beta;Glycoside hydrolase, catalytic domain;1,4-alpha-glucan-branching enzyme, GlgB;Glycosyl hydrolase, family 13, catalytic domain;Alpha-amylase, C-terminal all beta;Glycoside hydrolase, superfamily;Immunoglobulin E-set;Glycoside hydrolase, family 13, N-terminal;
Q8H4M4	239	Allergenic protein OS=Oryza sativa subsp. japonica GN=OJ1116_C08.108 PE=2 SV=1	chloroplast	inflammatory response to antigenic stimulus;acute inflammatory response to antigenic stimulus;B cell mediated immunity;acute inflammatory response;immunoglobulin mediated immune response;lymphocyte mediated immunity;adaptive immune response based on somatic recombination of immune = receptors built from immunoglobulin superfamily domains;hypersensitivity;response to stress;response to wounding;de…	enzyme inhibitor activity;molecular_function;endopeptidase regulator activity;endopeptidase inhibitor activity;peptidase regulator activity;enzyme regulator activity;peptidase inhibitor activity;serine-type endopeptidase inhibitor activity;	extracellular region;cellular_component;extracellular region part;extracellular space;				IPR016140;IPR016309;IPR002411;IPR006105;IPR006106;IPR013771;	Bifunctional inhibitor/plant lipid transfer protein/seed storage helical domain;Alpha-amylase inhibitor/seed allergen;Cereal allergen/alpha-amylase inhibitor, rice-type;Cereal seed allergen/trypsin and alpha-amylase inhibitor, conserved site;Cereal seed allergen/grain softness/trypsin and alpha-amylase inhibitor;Bifunctional trypsin/alpha-amylase inhibitor helical domain;
Q6K508	226	Glutelin OS=Oryza sativa subsp. japonica GN=OSJNBa0011N12.22 PE=2 SV=1	endoplasmic reticulum		molecular_function;nutrient reservoir activity;					IPR006045;IPR006044;IPR014710;IPR022379;IPR011051;	Cupin 1;11-S seed storage protein, plant;RmlC-like jelly roll fold;11-S seed storage protein, conserved site;RmlC-like cupin domain;
Q6AVA8	224	"Pyruvate, phosphate dikinase 1, chloroplastic OS=Oryza sativa subsp. japonica GN=PPDK1 PE=1 SV=1"	chloroplast	biological_process;cellular process;metabolic process;phosphate-containing compound metabolic process;cellular metabolic process;phosphorus metabolic process;phosphorylation;monocarboxylic acid metabolic process;single-organism metabolic process;small molecule metabolic process;organic acid metabolic process;oxoacid metabolic process;organic substance metabolic process;carboxylic acid metabolic p…	purine ribonucleotide binding;anion binding;ribonucleotide binding;small molecule binding;ion binding;ribonucleoside binding;purine ribonucleoside triphosphate binding;carbohydrate derivative binding;adenyl ribonucleotide binding;nucleoside phosphate binding;molecular_function;nucleotide binding;nucleoside binding;adenyl nucleotide binding;heterocyclic compound binding;binding;purine nucleoside b…	cell;cellular_component;intracellular membrane-bounded organelle;intracellular;plastid;cytoplasmic part;chloroplast part;cytoplasm;organelle;plastid stroma;plastid part;intracellular organelle part;membrane-bounded organelle;cell part;intracellular organelle;intracellular part;organelle part;chloroplast;chloroplast stroma;nucleus;	K01006	ppdK:pyruvate, orthophosphate dikinase [EC:2.7.9.1];ppdK:pyruvate, orthophosphate dikinase [EC:2.7.9.1];ppdK:pyruvate, orthophosphate dikinase [EC:2.7.9.1];ppdK:pyruvate, orthophosphate dikinase [EC:2.7.9.1];	Metabolic pathways - Oryza sativa japonica (Japanese rice) (RefSeq) ;Carbon metabolism - Oryza sativa japonica (Japanese rice) (RefSeq) ;Carbon fixation in photosynthetic organisms - Oryza sativa japonica (Japanese rice) (RefSeq) ;Pyruvate metabolism - Oryza sativa japonica (Japanese rice) (RefSeq) ;	IPR018274;IPR013815;IPR013816;IPR010121;IPR002192;IPR008279;IPR015813;IPR023151;IPR000121;	PEP-utilising enzyme, active site;ATP-grasp fold, subdomain 1;ATP-grasp fold, subdomain 2;Pyruvate, phosphate dikinase;Pyruvate phosphate dikinase, PEP/pyruvate-binding;PEP-utilising enzyme, mobile domain;Pyruvate/Phosphoenolpyruvate kinase-like domain;PEP-utilising enzyme, conserved site;PEP-utilising enzyme, C-terminal;
Q0D7S4	192	Allergen RAG2 OS=Oryza sativa subsp. japonica GN=Os07g0214300 PE=2 SV=1	extracellular	inflammatory response to antigenic stimulus;acute inflammatory response to antigenic stimulus;B cell mediated immunity;acute inflammatory response;immunoglobulin mediated immune response;lymphocyte mediated immunity;adaptive immune response based on somatic recombination of immune = receptors built from immunoglobulin superfamily domains;hypersensitivity;response to stress;response to wounding;de…	enzyme inhibitor activity;molecular_function;endopeptidase regulator activity;endopeptidase inhibitor activity;peptidase regulator activity;enzyme regulator activity;peptidase inhibitor activity;serine-type endopeptidase inhibitor activity;	extracellular region;cellular_component;extracellular region part;extracellular space;				IPR006106;IPR006105;IPR002411;IPR013771;IPR016309;IPR016140;	Cereal seed allergen/grain softness/trypsin and alpha-amylase inhibitor;Cereal seed allergen/trypsin and alpha-amylase inhibitor, conserved site;Cereal allergen/alpha-amylase inhibitor, rice-type;Bifunctional trypsin/alpha-amylase inhibitor helical domain;Alpha-amylase inhibitor/seed allergen;Bifunctional inhibitor/plant lipid transfer protein/seed storage helical domain;
Q6Z782	190	Os02g0202400 protein OS=Oryza sativa subsp. japonica GN=P0419A09.38 PE=3 SV=1	chloroplast	biological_process;single-organism transport;cellular process;single-organism process;single-organism cellular process;transport;establishment of localization;localization;transmembrane transport;nitrogen compound transport;organophosphate ester transport;nucleobase-containing compound transport;organic substance transport;nucleotide transport;	anion transmembrane transporter activity;molecular_function;transporter activity;ion transmembrane transporter activity;substrate-specific transmembrane transporter activity;transmembrane transporter activity;substrate-specific transporter activity;organic anion transmembrane transporter activity;organophosphate ester transmembrane transporter activity;phosphate transmembrane transporter activity…	intracellular;cytoplasmic part;plastid;cytoplasm;organelle;membrane-bounded organelle;cell part;cell;intracellular organelle;intracellular part;cellular_component;intracellular membrane-bounded organelle;chloroplast;membrane;intrinsic to membrane;membrane part;integral to membrane;				IPR023395;IPR002067;IPR018108;	Mitochondrial carrier domain;Mitochondrial carrier protein;Mitochondrial substrate/solute carrier;
Q0D9D0	188	Os06g0726400 protein OS=Oryza sativa subsp. japonica GN=SBE1 PE=2 SV=1	chloroplast	cellular polysaccharide metabolic process;organic substance biosynthetic process;cellular carbohydrate metabolic process;cellular macromolecule metabolic process;generation of precursor metabolites and energy;cellular glucan metabolic process;carbohydrate biosynthetic process;single-organism metabolic process;cellular macromolecule biosynthetic process;cellular polysaccharide biosynthetic process…	molecular_function;transferase activity, transferring hexosyl groups;transferase activity, transferring glycosyl groups;catalytic activity;transferase activity;1,4-alpha-glucan branching enzyme activity;binding;ion binding;cation binding;hydrolase activity;hydrolase activity, acting on glycosyl bonds;hydrolase activity, hydrolyzing O-glycosyl compounds;		K00700	glgB:1,4-alpha-glucan branching enzyme [EC:2.4.1.18];glgB:1,4-alpha-glucan branching enzyme [EC:2.4.1.18];glgB:1,4-alpha-glucan branching enzyme [EC:2.4.1.18];	Metabolic pathways - Oryza sativa japonica (Japanese rice) (RefSeq) ;Biosynthesis of secondary metabolites - Oryza sativa japonica (Japanese rice) (RefSeq) ;Starch and sucrose metabolism - Oryza sativa japonica (Japanese rice) (RefSeq) ;	IPR017853;IPR014756;IPR013780;IPR013781;IPR013783;IPR006407;IPR006047;IPR006048;IPR004193;	Glycoside hydrolase, superfamily;Immunoglobulin E-set;Glycosyl hydrolase, family 13, all-beta;Glycoside hydrolase, catalytic domain;Immunoglobulin-like fold;1,4-alpha-glucan-branching enzyme, GlgB;Glycosyl hydrolase, family 13, catalytic domain;Alpha-amylase, C-terminal all beta;Glycoside hydrolase, family 13, N-terminal;
Q6K7K6	184	Glutelin OS=Oryza sativa subsp. japonica GN=P0533E11.34-1 PE=2 SV=1	chloroplast		molecular_function;nutrient reservoir activity;					IPR006044;IPR006045;IPR011051;IPR014710;	11-S seed storage protein, plant;Cupin 1;RmlC-like cupin domain;RmlC-like jelly roll fold;
P15280	176	"Glucose-1-phosphate adenylyltransferase small subunit, chloroplastic/amyloplastic OS=Oryza sativa subsp. japonica GN=AGPS PE=2 SV=4"	cytosol	biological_process;metabolic process;biosynthetic process;cellular polysaccharide metabolic process;organic substance biosynthetic process;cellular carbohydrate metabolic process;cellular macromolecule metabolic process;generation of precursor metabolites and energy;cellular glucan metabolic process;carbohydrate biosynthetic process;single-organism metabolic process;cellular macromolecule biosynt…	molecular_function;catalytic activity;transferase activity;transferase activity, transferring phosphorus-containing groups;nucleotidyltransferase activity;adenylyltransferase activity;glucose-1-phosphate adenylyltransferase activity;purine ribonucleotide binding;anion binding;ribonucleotide binding;small molecule binding;ion binding;ribonucleoside binding;purine ribonucleoside triphosphate bindin…	intracellular;cytoplasmic part;plastid;cytoplasm;organelle;membrane-bounded organelle;cell part;cell;intracellular organelle;intracellular part;cellular_component;intracellular membrane-bounded organelle;amyloplast;extracellular region;apoplast;chloroplast part;plastid stroma;plastid part;intracellular organelle part;organelle part;chloroplast;chloroplast stroma;protein complex;macromolecular com…	K00975	glgC:glucose-1-phosphate adenylyltransferase [EC:2.7.7.27];glgC:glucose-1-phosphate adenylyltransferase [EC:2.7.7.27];glgC:glucose-1-phosphate adenylyltransferase [EC:2.7.7.27];glgC:glucose-1-phosphate adenylyltransferase [EC:2.7.7.27];	Metabolic pathways - Oryza sativa japonica (Japanese rice) (RefSeq) ;Biosynthesis of secondary metabolites - Oryza sativa japonica (Japanese rice) (RefSeq) ;Starch and sucrose metabolism - Oryza sativa japonica (Japanese rice) (RefSeq) ;Amino sugar and nucleotide sugar metabolism - Oryza sativa japonica (Japanese rice) (RefSeq) ;	IPR005835;IPR005836;IPR029044;IPR011004;IPR011831;	Nucleotidyl transferase;ADP-glucose pyrophosphorylase, conserved site;Nucleotide-diphospho-sugar transferases;Trimeric LpxA-like;Glucose-1-phosphate adenylyltransferase;
Q0DEC8	175	"Soluble starch synthase 1, chloroplastic/amyloplastic OS=Oryza sativa subsp. japonica GN=Os06g0160700 PE=1 SV=1"	chloroplast	biological_process;metabolic process;biosynthetic process;cellular polysaccharide metabolic process;organic substance biosynthetic process;cellular carbohydrate metabolic process;polysaccharide metabolic process;macromolecule biosynthetic process;cellular process;carbohydrate metabolic process;cellular macromolecule metabolic process;cellular glucan metabolic process;carbohydrate biosynthetic pro…	molecular_function;transferase activity, transferring hexosyl groups;transferase activity, transferring glycosyl groups;glucosyltransferase activity;catalytic activity;transferase activity;starch synthase activity;	intracellular;cytoplasmic part;plastid;cytoplasm;organelle;membrane-bounded organelle;cell part;cell;intracellular organelle;intracellular part;cellular_component;intracellular membrane-bounded organelle;amyloplast;chloroplast part;plastid stroma;plastid part;intracellular organelle part;organelle part;chloroplast;chloroplast stroma;				IPR011835;IPR001296;IPR013534;	Glycogen/starch synthase, ADP-glucose type;Glycosyl transferase, family 1;Starch synthase, catalytic domain;
Q852L2	175	"Cupin family protein, expressed OS=Oryza sativa subsp. japonica GN=OSJNBb0060J21.10 PE=2 SV=2"	mitochondria		molecular_function;nutrient reservoir activity;					IPR011051;IPR006045;IPR014710;	RmlC-like cupin domain;Cupin 1;RmlC-like jelly roll fold;
Q2R223	163	Embryo-specific protein OS=Oryza sativa subsp. japonica GN=Os11g0582400 PE=2 SV=1	extracellular	response to biotic stimulus;biological_process;multi-organism process;defense response to other organism;response to fungus;response to stress;defense response;response to stimulus;response to other organism;defense response to fungus;						IPR029227;	Plant antimicrobial peptide;
Q6Z7B0	162	Dnak-type molecular chaperone Bip OS=Oryza sativa subsp. japonica GN=P0036E06.29 PE=2 SV=1	endoplasmic reticulum	nucleus organization;organelle organization;cellular process;organelle fusion;single-organism process;single-organism cellular process;gametophyte development;cellular developmental process;multicellular organismal development;anatomical structure development;cell differentiation;embryo sac development;biological_process;developmental process;multicellular organismal process;single-multicellular …	purine ribonucleotide binding;anion binding;ribonucleotide binding;small molecule binding;ion binding;ribonucleoside binding;purine ribonucleoside triphosphate binding;carbohydrate derivative binding;adenyl ribonucleotide binding;nucleoside phosphate binding;molecular_function;nucleotide binding;nucleoside binding;adenyl nucleotide binding;heterocyclic compound binding;binding;purine nucleoside b…	external encapsulating structure;cell part;cell;cellular_component;cell periphery;cell wall;nucleus;nuclear lumen;membrane-enclosed lumen;intracellular membrane-bounded organelle;intracellular;intracellular organelle lumen;organelle lumen;intracellular non-membrane-bounded organelle;organelle;non-membrane-bounded organelle;nuclear part;membrane-bounded organelle;intracellular organelle part;intra…	K09490	HSPA5:heat shock 70kDa protein 5;HSPA5:heat shock 70kDa protein 5;	Protein processing in endoplasmic reticulum - Oryza sativa japonica (Japanese rice) (RefSeq) ;Protein export - Oryza sativa japonica (Japanese rice) (RefSeq) ;	IPR029048;IPR029047;IPR018181;IPR013126;	Heat shock protein 70kD, C-terminal domain;Heat shock protein 70kD, peptide-binding domain;Heat shock protein 70, conserved site;Heat shock protein 70 family;
Q5VNT5	157	Glucose-1-phosphate adenylyltransferase OS=Oryza sativa subsp. japonica GN=P0663E10.9 PE=3 SV=1	cytosol	cellular polysaccharide metabolic process;organic substance biosynthetic process;cellular carbohydrate metabolic process;cellular macromolecule metabolic process;generation of precursor metabolites and energy;cellular glucan metabolic process;carbohydrate biosynthetic process;single-organism metabolic process;cellular macromolecule biosynthetic process;cellular polysaccharide biosynthetic process…	molecular_function;nucleotidyltransferase activity;catalytic activity;adenylyltransferase activity;transferase activity;transferase activity, transferring phosphorus-containing groups;glucose-1-phosphate adenylyltransferase activity;	intracellular;cytoplasmic part;plastid;cytoplasm;organelle;membrane-bounded organelle;cell part;cell;intracellular organelle;intracellular part;cellular_component;intracellular membrane-bounded organelle;chloroplast;protein complex;macromolecular complex;transferase complex;adenylyltransferase complex;glucose-1-phosphate adenylyltransferase complex;	K00975	glgC:glucose-1-phosphate adenylyltransferase [EC:2.7.7.27];glgC:glucose-1-phosphate adenylyltransferase [EC:2.7.7.27];glgC:glucose-1-phosphate adenylyltransferase [EC:2.7.7.27];glgC:glucose-1-phosphate adenylyltransferase [EC:2.7.7.27];	Metabolic pathways - Oryza sativa japonica (Japanese rice) (RefSeq) ;Biosynthesis of secondary metabolites - Oryza sativa japonica (Japanese rice) (RefSeq) ;Starch and sucrose metabolism - Oryza sativa japonica (Japanese rice) (RefSeq) ;Amino sugar and nucleotide sugar metabolism - Oryza sativa japonica (Japanese rice) (RefSeq) ;	IPR005835;IPR005836;IPR011004;IPR029044;	Nucleotidyl transferase;ADP-glucose pyrophosphorylase, conserved site;Trimeric LpxA-like;Nucleotide-diphospho-sugar transferases;
Q7X834	153	OSJNBa0019G23.2 protein OS=Oryza sativa subsp. japonica GN=OSJNBa0019G23.2 PE=4 SV=2	endoplasmic reticulum	biological_process;metabolic process;organic substance metabolic process;primary metabolic process;carbohydrate metabolic process;cellular polysaccharide metabolic process;organic substance biosynthetic process;cellular carbohydrate metabolic process;cellular macromolecule metabolic process;cellular glucan metabolic process;carbohydrate biosynthetic process;cellular macromolecule biosynthetic pro…	molecular_function;hydrolase activity;hydrolase activity, acting on glycosyl bonds;catalytic activity;hydrolase activity, hydrolyzing O-glycosyl compounds;pullulanase activity;binding;ion binding;cation binding;limit dextrinase activity;	intracellular;cytoplasmic part;plastid;cytoplasm;organelle;membrane-bounded organelle;cell part;cell;intracellular organelle;intracellular part;cellular_component;intracellular membrane-bounded organelle;chloroplast;				IPR006047;IPR013783;IPR013781;IPR017853;IPR024561;IPR011839;IPR014756;IPR004193;	Glycosyl hydrolase, family 13, catalytic domain;Immunoglobulin-like fold;Glycoside hydrolase, catalytic domain;Glycoside hydrolase, superfamily;Alpha-1,6-glucosidases, pullulanase-type, C-terminal;Alpha-1,6-glucosidases, pullulanase-type;Immunoglobulin E-set;Glycoside hydrolase, family 13, N-terminal;
Q10QZ6	151	Elongation factor 1-alpha OS=Oryza sativa subsp. japonica GN=Os03g0177400 PE=2 SV=1	cytosol	gene expression;organic substance biosynthetic process;biosynthetic process;macromolecule biosynthetic process;cellular macromolecule metabolic process;cellular process;translation;biological_process;cellular macromolecule biosynthetic process;metabolic process;organic substance metabolic process;cellular biosynthetic process;cellular protein metabolic process;macromolecule metabolic process;cell…	molecular_function;pyrophosphatase activity;nucleoside-triphosphatase activity;hydrolase activity, acting on acid anhydrides;hydrolase activity;catalytic activity;hydrolase activity, acting on acid anhydrides, in = phosphorus-containing anhydrides;GTPase activity;purine ribonucleotide binding;anion binding;ribonucleotide binding;small molecule binding;ion binding;ribonucleoside binding;purine rib…	intracellular;cell part;cell;intracellular part;cellular_component;cytoplasm;cytoplasmic part;plastid;organelle;membrane-bounded organelle;intracellular organelle;intracellular membrane-bounded organelle;chloroplast;mitochondrion;nucleus;nuclear lumen;membrane-enclosed lumen;intracellular organelle lumen;organelle lumen;intracellular non-membrane-bounded organelle;non-membrane-bounded organelle;n…	K03231	EEF1A:elongation factor 1-alpha;	RNA transport - Oryza sativa japonica (Japanese rice) (RefSeq) ;	IPR009001;IPR009000;IPR004160;IPR004161;IPR004539;IPR000795;IPR027417;	Translation elongation factor EF1A/initiation factor IF2gamma, C-terminal;Translation protein, beta-barrel domain;Translation elongation factor EFTu/EF1A, C-terminal;Translation elongation factor EFTu/EF1A, domain 2;Translation elongation factor EF1A, eukaryotic/archaeal;Elongation factor, GTP-binding domain;P-loop containing nucleoside triphosphate hydrolase;
Q7X8H9	151	Os07g0216700 protein OS=Oryza sativa subsp. japonica GN=OJ1080_F08.106 PE=2 SV=1	chloroplast		enzyme inhibitor activity;molecular_function;endopeptidase regulator activity;endopeptidase inhibitor activity;peptidase regulator activity;enzyme regulator activity;peptidase inhibitor activity;serine-type endopeptidase inhibitor activity;					IPR016140;IPR013771;IPR006106;	Bifunctional inhibitor/plant lipid transfer protein/seed storage helical domain;Bifunctional trypsin/alpha-amylase inhibitor helical domain;Cereal seed allergen/grain softness/trypsin and alpha-amylase inhibitor;
Q2QND8	149	Os12g0569300 protein OS=Oryza sativa subsp. japonica GN=LOC_Os12g38150 PE=2 SV=1	chloroplast							IPR001938;	Thaumatin;
Q0DDE3	148	"Soluble starch synthase 2-3, chloroplastic/amyloplastic OS=Oryza sativa subsp. japonica GN=SSII-3 PE=1 SV=1"	chloroplast	biological_process;metabolic process;biosynthetic process;cellular polysaccharide metabolic process;organic substance biosynthetic process;cellular carbohydrate metabolic process;polysaccharide metabolic process;macromolecule biosynthetic process;cellular process;carbohydrate metabolic process;cellular macromolecule metabolic process;cellular glucan metabolic process;carbohydrate biosynthetic pro…	molecular_function;transferase activity, transferring hexosyl groups;transferase activity, transferring glycosyl groups;glucosyltransferase activity;catalytic activity;transferase activity;starch synthase activity;	intracellular;cytoplasmic part;plastid;cytoplasm;organelle;membrane-bounded organelle;cell part;cell;intracellular organelle;intracellular part;cellular_component;intracellular membrane-bounded organelle;amyloplast;chloroplast;	K00703	E2.4.1.21:starch synthase [EC:2.4.1.21];E2.4.1.21:starch synthase [EC:2.4.1.21];E2.4.1.21:starch synthase [EC:2.4.1.21];	Metabolic pathways - Oryza sativa japonica (Japanese rice) (RefSeq) ;Biosynthesis of secondary metabolites - Oryza sativa japonica (Japanese rice) (RefSeq) ;Starch and sucrose metabolism - Oryza sativa japonica (Japanese rice) (RefSeq) ;	IPR013534;IPR001296;IPR011835;	Starch synthase, catalytic domain;Glycosyl transferase, family 1;Glycogen/starch synthase, ADP-glucose type;
Q6Z1C6	131	Putative uncharacterized protein OSJNBa0056O06.15-1 OS=Oryza sativa subsp. japonica GN=OSJNBa0056O06.15-1 PE=4 SV=1	nuclear
Q9AUV8	130	Phosphorylase OS=Oryza sativa subsp. japonica GN=OSJNBa0040E01.3 PE=3 SV=1	chloroplast	biological_process;metabolic process;organic substance metabolic process;primary metabolic process;carbohydrate metabolic process;response to abiotic stimulus;response to stimulus;response to temperature stimulus;response to inorganic substance;response to oxygen-containing compound;response to stress;response to water;response to chemical;response to water deprivation;	molecular_function;transferase activity, transferring hexosyl groups;transferase activity, transferring glycosyl groups;catalytic activity;phosphorylase activity;transferase activity;glycogen phosphorylase activity;cofactor binding;anion binding;binding;ion binding;pyridoxal phosphate binding;	cell;cellular_component;intracellular membrane-bounded organelle;intracellular;plastid;cytoplasmic part;chloroplast part;cytoplasm;organelle;plastid stroma;plastid part;intracellular organelle part;membrane-bounded organelle;cell part;intracellular organelle;intracellular part;organelle part;chloroplast;chloroplast stroma;	K00688	E2.4.1.1:starch phosphorylase [EC:2.4.1.1];E2.4.1.1:starch phosphorylase [EC:2.4.1.1];E2.4.1.1:starch phosphorylase [EC:2.4.1.1];	Metabolic pathways - Oryza sativa japonica (Japanese rice) (RefSeq) ;Biosynthesis of secondary metabolites - Oryza sativa japonica (Japanese rice) (RefSeq) ;Starch and sucrose metabolism - Oryza sativa japonica (Japanese rice) (RefSeq) ;	IPR011833;IPR000811;	Glycogen/starch/alpha-glucan phosphorylase;Glycosyl transferase, family 35;
Q0E2G5	122	Os02g0242600 protein (Fragment) OS=Oryza sativa subsp. japonica GN=Os02g0242600 PE=4 SV=1	vacuolar membrane		molecular_function;nutrient reservoir activity;					IPR006044;IPR006045;IPR014710;IPR011051;	11-S seed storage protein, plant;Cupin 1;RmlC-like jelly roll fold;RmlC-like cupin domain;
Q7X7E6	114	Os07g0216600 protein OS=Oryza sativa subsp. japonica GN=OJ1080_F08.102 PE=2 SV=1	extracellular		enzyme inhibitor activity;molecular_function;endopeptidase regulator activity;endopeptidase inhibitor activity;peptidase regulator activity;enzyme regulator activity;peptidase inhibitor activity;serine-type endopeptidase inhibitor activity;					IPR016140;IPR006106;IPR013771;	Bifunctional inhibitor/plant lipid transfer protein/seed storage helical domain;Cereal seed allergen/grain softness/trypsin and alpha-amylase inhibitor;Bifunctional trypsin/alpha-amylase inhibitor helical domain;
Q6K5G8	113	"Glyceraldehyde-3-phosphate dehydrogenase 3, cytosolic OS=Oryza sativa subsp. japonica GN=GAPC3 PE=2 SV=1"	cytosol	biological_process;single-organism metabolic process;metabolic process;oxidation-reduction process;single-organism carbohydrate metabolic process;carbohydrate metabolic process;hexose metabolic process;organic substance metabolic process;monosaccharide metabolic process;primary metabolic process;glucose metabolic process;response to biotic stimulus;response to bacterium;multi-organism process;def…	molecular_function;oxidoreductase activity, acting on the aldehyde or oxo group of = donors;oxidoreductase activity;catalytic activity;oxidoreductase activity, acting on the aldehyde or oxo group of = donors, NAD or NADP as acceptor;nucleoside phosphate binding;coenzyme binding;cofactor binding;nucleotide binding;heterocyclic compound binding;binding;small molecule binding;organic cyclic compound…	extracellular region;cellular_component;apoplast;external encapsulating structure;cell part;cell;cell periphery;cell wall;intracellular;cytoplasmic part;plastid;cytoplasm;organelle;membrane-bounded organelle;intracellular organelle;intracellular part;intracellular membrane-bounded organelle;chloroplast;organelle envelope;envelope;mitochondrion;mitochondrial part;intracellular organelle part;organ…	K00134	GAPDH:glyceraldehyde 3-phosphate dehydrogenase [EC:1.2.1.12];GAPDH:glyceraldehyde 3-phosphate dehydrogenase [EC:1.2.1.12];GAPDH:glyceraldehyde 3-phosphate dehydrogenase [EC:1.2.1.12];GAPDH:glyceraldehyde 3-phosphate dehydrogenase [EC:1.2.1.12];GAPDH:glyceraldehyde 3-phosphate dehydrogenase [EC:1.2.1.12];GAPDH:glyceraldehyde 3-phosphate dehydrogenase [EC:1.2.1.12];	Metabolic pathways - Oryza sativa japonica (Japanese rice) (RefSeq) ;Biosynthesis of secondary metabolites - Oryza sativa japonica (Japanese rice) (RefSeq) ;Carbon metabolism - Oryza sativa japonica (Japanese rice) (RefSeq) ;Biosynthesis of amino acids - Oryza sativa japonica (Japanese rice) (RefSeq) ;Glycolysis / Gluconeogenesis - Oryza sativa japonica (Japanese rice) (RefSeq) ;Carbon fixation i…	IPR006424;IPR016040;IPR020828;IPR020829;IPR020831;IPR020830;	Glyceraldehyde-3-phosphate dehydrogenase, type I;NAD(P)-binding domain;Glyceraldehyde 3-phosphate dehydrogenase, NAD(P) binding domain;Glyceraldehyde 3-phosphate dehydrogenase, catalytic domain;Glyceraldehyde/Erythrose phosphate dehydrogenase family;Glyceraldehyde 3-phosphate dehydrogenase, active site;
Q0E2D5	112	Glutelin OS=Oryza sativa subsp. japonica GN=Os02g0249600 PE=2 SV=2	chloroplast		molecular_function;nutrient reservoir activity;					IPR014710;IPR022379;IPR006044;IPR006045;IPR011051;	RmlC-like jelly roll fold;11-S seed storage protein, conserved site;11-S seed storage protein, plant;Cupin 1;RmlC-like cupin domain;
Q0DUA3	103	Os03g0197300 protein OS=Oryza sativa subsp. japonica GN=Os03g0197300 PE=4 SV=1	vacuolar membrane		molecular_function;nutrient reservoir activity;					IPR006045;IPR014710;IPR011051;	Cupin 1;RmlC-like jelly roll fold;RmlC-like cupin domain;
Q7FAH2	93	"Glyceraldehyde-3-phosphate dehydrogenase 2, cytosolic OS=Oryza sativa subsp. japonica GN=GAPC2 PE=1 SV=1"	cytosol	biological_process;single-organism metabolic process;metabolic process;oxidation-reduction process;single-organism carbohydrate metabolic process;carbohydrate metabolic process;hexose metabolic process;organic substance metabolic process;monosaccharide metabolic process;primary metabolic process;glucose metabolic process;response to biotic stimulus;response to bacterium;multi-organism process;def…	molecular_function;oxidoreductase activity, acting on the aldehyde or oxo group of = donors;oxidoreductase activity;catalytic activity;oxidoreductase activity, acting on the aldehyde or oxo group of = donors, NAD or NADP as acceptor;nucleoside phosphate binding;coenzyme binding;cofactor binding;nucleotide binding;heterocyclic compound binding;binding;small molecule binding;organic cyclic compound…	extracellular region;cellular_component;apoplast;external encapsulating structure;cell part;cell;cell periphery;cell wall;intracellular;cytoplasmic part;plastid;cytoplasm;organelle;membrane-bounded organelle;intracellular organelle;intracellular part;intracellular membrane-bounded organelle;chloroplast;organelle envelope;envelope;mitochondrion;mitochondrial part;intracellular organelle part;organ…	K00134	GAPDH:glyceraldehyde 3-phosphate dehydrogenase [EC:1.2.1.12];GAPDH:glyceraldehyde 3-phosphate dehydrogenase [EC:1.2.1.12];GAPDH:glyceraldehyde 3-phosphate dehydrogenase [EC:1.2.1.12];GAPDH:glyceraldehyde 3-phosphate dehydrogenase [EC:1.2.1.12];GAPDH:glyceraldehyde 3-phosphate dehydrogenase [EC:1.2.1.12];GAPDH:glyceraldehyde 3-phosphate dehydrogenase [EC:1.2.1.12];	Metabolic pathways - Oryza sativa japonica (Japanese rice) (RefSeq) ;Biosynthesis of secondary metabolites - Oryza sativa japonica (Japanese rice) (RefSeq) ;Carbon metabolism - Oryza sativa japonica (Japanese rice) (RefSeq) ;Biosynthesis of amino acids - Oryza sativa japonica (Japanese rice) (RefSeq) ;Glycolysis / Gluconeogenesis - Oryza sativa japonica (Japanese rice) (RefSeq) ;Carbon fixation i…	IPR016040;IPR006424;IPR020829;IPR020828;IPR020830;IPR020831;	NAD(P)-binding domain;Glyceraldehyde-3-phosphate dehydrogenase, type I;Glyceraldehyde 3-phosphate dehydrogenase, catalytic domain;Glyceraldehyde 3-phosphate dehydrogenase, NAD(P) binding domain;Glyceraldehyde 3-phosphate dehydrogenase, active site;Glyceraldehyde/Erythrose phosphate dehydrogenase family;
Q338N8	88	Alanine aminotransferase OS=Oryza sativa subsp. japonica GN=Os10g0390500 PE=2 SV=1	cytosol	biological_process;metabolic process;biosynthetic process;nitrogen compound metabolic process;organic substance catabolic process;small molecule catabolic process;oxoacid metabolic process;small molecule metabolic process;cellular amino acid catabolic process;single-organism metabolic process;single-organism catabolic process;pyruvate family amino acid catabolic process;organic acid catabolic pro…	molecular_function;catalytic activity;cofactor binding;anion binding;binding;ion binding;pyridoxal phosphate binding;purine ribonucleotide binding;ribonucleotide binding;small molecule binding;ribonucleoside binding;purine ribonucleoside triphosphate binding;carbohydrate derivative binding;adenyl ribonucleotide binding;nucleoside phosphate binding;nucleotide binding;nucleoside binding;adenyl nucl…	intracellular;cytoplasmic part;plastid;cytoplasm;organelle;membrane-bounded organelle;cell part;cell;intracellular organelle;intracellular part;cellular_component;intracellular membrane-bounded organelle;chloroplast;mitochondrion;	K00814	GPT:alanine transaminase [EC:2.6.1.2];GPT:alanine transaminase [EC:2.6.1.2];GPT:alanine transaminase [EC:2.6.1.2];GPT:alanine transaminase [EC:2.6.1.2];GPT:alanine transaminase [EC:2.6.1.2];GPT:alanine transaminase [EC:2.6.1.2];	Metabolic pathways - Oryza sativa japonica (Japanese rice) (RefSeq) ;Carbon metabolism - Oryza sativa japonica (Japanese rice) (RefSeq) ;Biosynthesis of amino acids - Oryza sativa japonica (Japanese rice) (RefSeq) ;Carbon fixation in photosynthetic organisms - Oryza sativa japonica (Japanese rice) (RefSeq) ;2-Oxocarboxylic acid metabolism - Oryza sativa japonica (Japanese rice) (RefSeq) ;Alanine,…	IPR015424;IPR015421;IPR015422;IPR004839;	Pyridoxal phosphate-dependent transferase;Pyridoxal phosphate-dependent transferase, major region, subdomain 1;Pyridoxal phosphate-dependent transferase, major region, subdomain 2;Aminotransferase, class I/classII;
Q0JBL0	84	Os04g0526600 protein OS=Oryza sativa subsp. japonica GN=Os04g0526600 PE=2 SV=1	vacuolar membrane	negative regulation of hydrolase activity;regulation of molecular function;negative regulation of peptidase activity;biological regulation;regulation of metabolic process;negative regulation of molecular function;regulation of hydrolase activity;negative regulation of catalytic activity;regulation of peptidase activity;regulation of endopeptidase activity;biological_process;regulation of catalyti…	enzyme inhibitor activity;molecular_function;endopeptidase regulator activity;peptidase regulator activity;enzyme regulator activity;peptidase inhibitor activity;endopeptidase inhibitor activity;					IPR011065;IPR002160;	Kunitz inhibitor ST1-like;Proteinase inhibitor I3, Kunitz legume;
Q10EK7	82	Oleosin 18 kDa OS=Oryza sativa subsp. japonica GN=OLE18 PE=2 SV=1	plasma membrane			lipid particle;intracellular;cytoplasmic part;cytoplasm;organelle;membrane-bounded organelle;cell part;cell;intracellular organelle;intracellular part;cellular_component;intracellular membrane-bounded organelle;monolayer-surrounded lipid storage body;membrane;intrinsic to membrane;membrane part;integral to membrane;				IPR000136;	Oleosin;
Q53LQ0	81	Protein disulfide isomerase-like 1-1 OS=Oryza sativa subsp. japonica GN=PDIL1-1 PE=2 SV=1	endoplasmic reticulum	biological_process;cellular homeostasis;cellular process;single-organism process;regulation of cellular process;single-organism cellular process;regulation of biological process;biological regulation;regulation of biological quality;homeostatic process;cell redox homeostasis;single-organism metabolic process;metabolic process;small molecule metabolic process;organic substance metabolic process;et…	molecular_function;catalytic activity;isomerase activity;electron carrier activity;intramolecular oxidoreductase activity;intramolecular oxidoreductase activity, transposing S-S bonds;protein disulfide isomerase activity;oxidoreductase activity, acting on a sulfur group of donors;oxidoreductase activity;disulfide oxidoreductase activity;protein disulfide oxidoreductase activity;	intracellular;cytoplasmic part;cytoplasm;organelle;membrane-bounded organelle;cell part;cell;intracellular organelle;intracellular part;cellular_component;intracellular membrane-bounded organelle;endoplasmic reticulum;membrane-enclosed lumen;endoplasmic reticulum part;intracellular organelle lumen;organelle lumen;intracellular organelle part;organelle part;endoplasmic reticulum lumen;	K09580	PDIA1:protein disulfide-isomerase A1 [EC:5.3.4.1];	Protein processing in endoplasmic reticulum - Oryza sativa japonica (Japanese rice) (RefSeq) ;	IPR012336;IPR017937;IPR005788;IPR005792;IPR013766;	Thioredoxin-like fold;Thioredoxin, conserved site;Disulphide isomerase;Protein disulphide isomerase;Thioredoxin domain;
Q0DA62	80	Os06g0675700 protein OS=Oryza sativa subsp. japonica GN=Os06g0675700 PE=4 SV=1	chloroplast	biological_process;metabolic process;organic substance metabolic process;primary metabolic process;carbohydrate metabolic process;	molecular_function;hydrolase activity;hydrolase activity, acting on glycosyl bonds;catalytic activity;hydrolase activity, hydrolyzing O-glycosyl compounds;binding;carbohydrate binding;		K01187	malZ:alpha-glucosidase [EC:3.2.1.20];malZ:alpha-glucosidase [EC:3.2.1.20];malZ:alpha-glucosidase [EC:3.2.1.20];	Metabolic pathways - Oryza sativa japonica (Japanese rice) (RefSeq) ;Starch and sucrose metabolism - Oryza sativa japonica (Japanese rice) (RefSeq) ;Galactose metabolism - Oryza sativa japonica (Japanese rice) (RefSeq) ;	IPR011013;IPR000322;IPR025887;IPR017853;IPR013785;	Galactose mutarotase-like domain;Glycoside hydrolase, family 31;Glycoside hydrolase family 31, N-terminal domain;Glycoside hydrolase, superfamily;Aldolase-type TIM barrel;
Q5N725	74	Fructose-bisphosphate aldolase OS=Oryza sativa subsp. japonica GN=B1417F08.1-1 PE=2 SV=1	cytosol	monosaccharide catabolic process;organic substance catabolic process;cellular process;carbohydrate metabolic process;hexose metabolic process;catabolic process;generation of precursor metabolites and energy;biological_process;carbohydrate catabolic process;single-organism carbohydrate metabolic process;single-organism carbohydrate catabolic process;metabolic process;glucose catabolic process;gluc…	aldehyde-lyase activity;molecular_function;carbon-carbon lyase activity;catalytic activity;lyase activity;fructose-bisphosphate aldolase activity;binding;cation binding;ion binding;transition metal ion binding;metal ion binding;copper ion binding;	extracellular region;cellular_component;apoplast;external encapsulating structure;cell part;cell;cell periphery;cell wall;intracellular;cytoplasmic part;plastid;cytoplasm;organelle;membrane-bounded organelle;intracellular organelle;intracellular part;intracellular membrane-bounded organelle;chloroplast;cytosol;organelle envelope;envelope;mitochondrion;mitochondrial part;intracellular organelle pa…	K01623	ALDO:fructose-bisphosphate aldolase, class I [EC:4.1.2.13];ALDO:fructose-bisphosphate aldolase, class I [EC:4.1.2.13];ALDO:fructose-bisphosphate aldolase, class I [EC:4.1.2.13];ALDO:fructose-bisphosphate aldolase, class I [EC:4.1.2.13];ALDO:fructose-bisphosphate aldolase, class I [EC:4.1.2.13];ALDO:fructose-bisphosphate aldolase, class I [EC:4.1.2.13];ALDO:fructose-bisphosphate aldolase, class I …	Metabolic pathways - Oryza sativa japonica (Japanese rice) (RefSeq) ;Biosynthesis of secondary metabolites - Oryza sativa japonica (Japanese rice) (RefSeq) ;Carbon metabolism - Oryza sativa japonica (Japanese rice) (RefSeq) ;Biosynthesis of amino acids - Oryza sativa japonica (Japanese rice) (RefSeq) ;Glycolysis / Gluconeogenesis - Oryza sativa japonica (Japanese rice) (RefSeq) ;Carbon fixation i…	IPR013785;IPR029768;IPR000741;	Aldolase-type TIM barrel;Fructose-bisphosphate aldolase class-I active site;Fructose-bisphosphate aldolase, class-I;
Q6KA29	72	Os02g0250600 protein OS=Oryza sativa subsp. japonica GN=OJ1113_G05.23 PE=4 SV=1	nuclear
Q0D7S0	67	Allergen RA5B OS=Oryza sativa subsp. japonica GN=Os07g0215500 PE=2 SV=1	extracellular	inflammatory response to antigenic stimulus;acute inflammatory response to antigenic stimulus;B cell mediated immunity;acute inflammatory response;immunoglobulin mediated immune response;lymphocyte mediated immunity;adaptive immune response based on somatic recombination of immune = receptors built from immunoglobulin superfamily domains;hypersensitivity;response to stress;response to wounding;de…	enzyme inhibitor activity;molecular_function;endopeptidase regulator activity;endopeptidase inhibitor activity;peptidase regulator activity;enzyme regulator activity;peptidase inhibitor activity;serine-type endopeptidase inhibitor activity;	extracellular region;cellular_component;extracellular region part;extracellular space;				IPR006106;IPR006105;IPR013771;IPR002411;IPR016140;IPR016309;	Cereal seed allergen/grain softness/trypsin and alpha-amylase inhibitor;Cereal seed allergen/trypsin and alpha-amylase inhibitor, conserved site;Bifunctional trypsin/alpha-amylase inhibitor helical domain;Cereal allergen/alpha-amylase inhibitor, rice-type;Bifunctional inhibitor/plant lipid transfer protein/seed storage helical domain;Alpha-amylase inhibitor/seed allergen;
Q0IQK9	65	Non-specific lipid-transfer protein 1 OS=Oryza sativa subsp. japonica GN=LTP PE=1 SV=1	extracellular	single-organism transport;biological_process;macromolecule localization;single-organism process;transport;establishment of localization;lipid localization;organic substance transport;localization;lipid transport;	molecular_function;binding;lipid binding;					IPR000528;IPR016140;	Plant lipid transfer protein/Par allergen;Bifunctional inhibitor/plant lipid transfer protein/seed storage helical domain;
Q8H7M3	65	Putative r40c1 protein-rice OS=Oryza sativa subsp. japonica GN=OSJNBb0014I10.3 PE=4 SV=1	cytosol							IPR000772;	Ricin B lectin domain;
P0C5C9	64	1-Cys peroxiredoxin A OS=Oryza sativa subsp. japonica GN=Os07g0638300 PE=2 SV=1	cytosol	biological_process;single-organism metabolic process;metabolic process;oxidation-reduction process;response to stimulus;response to stress;	molecular_function;oxidoreductase activity;oxidoreductase activity, acting on paired donors, with = incorporation or reduction of molecular oxygen;catalytic activity;peroxiredoxin activity;antioxidant activity;oxidoreductase activity, acting on peroxide as acceptor;peroxidase activity;	intracellular;organelle;membrane-bounded organelle;cell part;cell;intracellular organelle;intracellular part;cellular_component;intracellular membrane-bounded organelle;nucleus;	K11188	PRDX6:peroxiredoxin 6, 1-Cys peroxiredoxin [EC:1.11.1.7 1.11.1.15 3.1.1.-];PRDX6:peroxiredoxin 6, 1-Cys peroxiredoxin [EC:1.11.1.7 1.11.1.15 3.1.1.-];PRDX6:peroxiredoxin 6, 1-Cys peroxiredoxin [EC:1.11.1.7 1.11.1.15 3.1.1.-];PRDX6:peroxiredoxin 6, 1-Cys peroxiredoxin [EC:1.11.1.7 1.11.1.15 3.1.1.-];	Metabolic pathways - Oryza sativa japonica (Japanese rice) (RefSeq) ;Biosynthesis of secondary metabolites - Oryza sativa japonica (Japanese rice) (RefSeq) ;Phenylpropanoid biosynthesis - Oryza sativa japonica (Japanese rice) (RefSeq) ;Phenylalanine metabolism - Oryza sativa japonica (Japanese rice) (RefSeq) ;	IPR019479;IPR012336;IPR024706;IPR000866;	Peroxiredoxin, C-terminal;Thioredoxin-like fold;Peroxiredoxin, AhpC-type;Alkyl hydroperoxide reductase subunit C/ Thiol specific antioxidant;
Q0DJB9	63	Os05g0303000 protein (Fragment) OS=Oryza sativa subsp. japonica GN=Os05g0303000 PE=3 SV=1	chloroplast		purine ribonucleotide binding;anion binding;ribonucleotide binding;small molecule binding;ion binding;ribonucleoside binding;purine ribonucleoside triphosphate binding;carbohydrate derivative binding;adenyl ribonucleotide binding;nucleoside phosphate binding;molecular_function;nucleotide binding;nucleoside binding;adenyl nucleotide binding;heterocyclic compound binding;binding;purine nucleoside b…					IPR029047;IPR029048;IPR018181;IPR013126;	Heat shock protein 70kD, peptide-binding domain;Heat shock protein 70kD, C-terminal domain;Heat shock protein 70, conserved site;Heat shock protein 70 family;
Q6H6C7	63	Phosphoglycerate kinase OS=Oryza sativa subsp. japonica GN=P0669G09.19 PE=2 SV=1	chloroplast	monosaccharide catabolic process;organic substance catabolic process;cellular process;carbohydrate metabolic process;hexose metabolic process;catabolic process;generation of precursor metabolites and energy;biological_process;carbohydrate catabolic process;single-organism carbohydrate metabolic process;single-organism carbohydrate catabolic process;metabolic process;glucose catabolic process;gluc…	molecular_function;kinase activity;phosphotransferase activity, carboxyl group as acceptor;catalytic activity;transferase activity;transferase activity, transferring phosphorus-containing groups;phosphoglycerate kinase activity;	extracellular region;cellular_component;apoplast;intracellular;organelle;membrane-bounded organelle;cell part;cell;intracellular organelle;intracellular part;intracellular membrane-bounded organelle;nucleus;membrane;cell periphery;plasma membrane;	K00927	PGK:phosphoglycerate kinase [EC:2.7.2.3];PGK:phosphoglycerate kinase [EC:2.7.2.3];PGK:phosphoglycerate kinase [EC:2.7.2.3];PGK:phosphoglycerate kinase [EC:2.7.2.3];PGK:phosphoglycerate kinase [EC:2.7.2.3];PGK:phosphoglycerate kinase [EC:2.7.2.3];	Metabolic pathways - Oryza sativa japonica (Japanese rice) (RefSeq) ;Biosynthesis of secondary metabolites - Oryza sativa japonica (Japanese rice) (RefSeq) ;Carbon metabolism - Oryza sativa japonica (Japanese rice) (RefSeq) ;Biosynthesis of amino acids - Oryza sativa japonica (Japanese rice) (RefSeq) ;Glycolysis / Gluconeogenesis - Oryza sativa japonica (Japanese rice) (RefSeq) ;Carbon fixation i…	IPR015901;IPR015911;IPR015824;IPR001576;	Phosphoglycerate kinase, C-terminal;Phosphoglycerate kinase, conserved site;Phosphoglycerate kinase, N-terminal;Phosphoglycerate kinase;
Q8H4L8	63	Allergen RA16 OS=Oryza sativa subsp. japonica GN=OJ1116_C08.118 PE=4 SV=1	extracellular	inflammatory response to antigenic stimulus;acute inflammatory response to antigenic stimulus;B cell mediated immunity;acute inflammatory response;immunoglobulin mediated immune response;lymphocyte mediated immunity;adaptive immune response based on somatic recombination of immune = receptors built from immunoglobulin superfamily domains;hypersensitivity;response to stress;response to wounding;de…	enzyme inhibitor activity;molecular_function;endopeptidase regulator activity;endopeptidase inhibitor activity;peptidase regulator activity;enzyme regulator activity;peptidase inhibitor activity;serine-type endopeptidase inhibitor activity;	extracellular region;cellular_component;extracellular region part;extracellular space;				IPR002411;IPR013771;IPR006106;IPR006105;IPR016140;IPR016309;	Cereal allergen/alpha-amylase inhibitor, rice-type;Bifunctional trypsin/alpha-amylase inhibitor helical domain;Cereal seed allergen/grain softness/trypsin and alpha-amylase inhibitor;Cereal seed allergen/trypsin and alpha-amylase inhibitor, conserved site;Bifunctional inhibitor/plant lipid transfer protein/seed storage helical domain;Alpha-amylase inhibitor/seed allergen;
Q2QXY9	61	"2-isopropylmalate synthase B, putative, expressed OS=Oryza sativa subsp. japonica GN=LOC_Os12g04440 PE=3 SV=2"	chloroplast	biological_process;single-organism metabolic process;cellular process;metabolic process;small molecule metabolic process;organic acid metabolic process;oxoacid metabolic process;organic substance metabolic process;cellular metabolic process;carboxylic acid metabolic process;nitrogen compound metabolic process;organic substance biosynthetic process;small molecule biosynthetic process;organic acid …	molecular_function;transferase activity, transferring acyl groups;catalytic activity;transferase activity;transferase activity, transferring acyl groups, acyl groups = converted into alkyl on transfer;2-isopropylmalate synthase activity;2-(2'-methylthio)ethylmalate synthase activity;	organelle envelope;plastid envelope;cell;cellular_component;envelope;intracellular membrane-bounded organelle;intracellular;plastid;cytoplasmic part;chloroplast part;cytoplasm;organelle;plastid part;intracellular organelle part;membrane-bounded organelle;cell part;intracellular organelle;intracellular part;organelle part;chloroplast;chloroplast envelope;	K01649	leuA:2-isopropylmalate synthase [EC:2.3.3.13];leuA:2-isopropylmalate synthase [EC:2.3.3.13];leuA:2-isopropylmalate synthase [EC:2.3.3.13];leuA:2-isopropylmalate synthase [EC:2.3.3.13];leuA:2-isopropylmalate synthase [EC:2.3.3.13];leuA:2-isopropylmalate synthase [EC:2.3.3.13];	Metabolic pathways - Oryza sativa japonica (Japanese rice) (RefSeq) ;Biosynthesis of secondary metabolites - Oryza sativa japonica (Japanese rice) (RefSeq) ;Biosynthesis of amino acids - Oryza sativa japonica (Japanese rice) (RefSeq) ;Pyruvate metabolism - Oryza sativa japonica (Japanese rice) (RefSeq) ;2-Oxocarboxylic acid metabolism - Oryza sativa japonica (Japanese rice) (RefSeq) ;Valine, leuc…	IPR013709;IPR013785;IPR002034;IPR000891;IPR005671;	2-isopropylmalate synthase LeuA, allosteric (dimerisation) domain;Aldolase-type TIM barrel;Alpha-isopropylmalate/homocitrate synthase, conserved site;Pyruvate carboxyltransferase;2-isopropylmalate synthase, bacterial-type;
Q0J8A4	57	"Glyceraldehyde-3-phosphate dehydrogenase 1, cytosolic OS=Oryza sativa subsp. japonica GN=GAPC1 PE=1 SV=1"	cytosol	biological_process;single-organism metabolic process;metabolic process;oxidation-reduction process;single-organism carbohydrate metabolic process;carbohydrate metabolic process;hexose metabolic process;organic substance metabolic process;monosaccharide metabolic process;primary metabolic process;glucose metabolic process;monosaccharide catabolic process;organic substance catabolic process;cellula…	molecular_function;oxidoreductase activity, acting on the aldehyde or oxo group of = donors;oxidoreductase activity;catalytic activity;oxidoreductase activity, acting on the aldehyde or oxo group of = donors, NAD or NADP as acceptor;nucleoside phosphate binding;coenzyme binding;cofactor binding;nucleotide binding;heterocyclic compound binding;binding;small molecule binding;organic cyclic compound…	intracellular;cell part;cell;intracellular part;cellular_component;cytoplasm;	K00134	GAPDH:glyceraldehyde 3-phosphate dehydrogenase [EC:1.2.1.12];GAPDH:glyceraldehyde 3-phosphate dehydrogenase [EC:1.2.1.12];GAPDH:glyceraldehyde 3-phosphate dehydrogenase [EC:1.2.1.12];GAPDH:glyceraldehyde 3-phosphate dehydrogenase [EC:1.2.1.12];GAPDH:glyceraldehyde 3-phosphate dehydrogenase [EC:1.2.1.12];GAPDH:glyceraldehyde 3-phosphate dehydrogenase [EC:1.2.1.12];	Metabolic pathways - Oryza sativa japonica (Japanese rice) (RefSeq) ;Biosynthesis of secondary metabolites - Oryza sativa japonica (Japanese rice) (RefSeq) ;Carbon metabolism - Oryza sativa japonica (Japanese rice) (RefSeq) ;Biosynthesis of amino acids - Oryza sativa japonica (Japanese rice) (RefSeq) ;Glycolysis / Gluconeogenesis - Oryza sativa japonica (Japanese rice) (RefSeq) ;Carbon fixation i…	IPR016040;IPR006424;IPR020829;IPR020828;IPR020831;IPR020830;	NAD(P)-binding domain;Glyceraldehyde-3-phosphate dehydrogenase, type I;Glyceraldehyde 3-phosphate dehydrogenase, catalytic domain;Glyceraldehyde 3-phosphate dehydrogenase, NAD(P) binding domain;Glyceraldehyde/Erythrose phosphate dehydrogenase family;Glyceraldehyde 3-phosphate dehydrogenase, active site;
P30298	55	Sucrose synthase 2 OS=Oryza sativa subsp. japonica GN=SUS2 PE=1 SV=2	cytosol	biological_process;metabolic process;biosynthetic process;oligosaccharide metabolic process;cellular carbohydrate metabolic process;single-organism carbohydrate metabolic process;carbohydrate metabolic process;cellular process;disaccharide metabolic process;organic substance metabolic process;cellular metabolic process;primary metabolic process;sucrose metabolic process;response to inorganic subs…	UDP-glucosyltransferase activity;sucrose synthase activity;	membrane;cell part;cell;cellular_component;cell periphery;plasma membrane;intracellular;cytoplasmic part;cytoplasm;organelle;membrane-bounded organelle;intracellular organelle;intracellular part;intracellular membrane-bounded organelle;vacuole;	K00695	E2.4.1.13:sucrose synthase [EC:2.4.1.13];E2.4.1.13:sucrose synthase [EC:2.4.1.13];	Metabolic pathways - Oryza sativa japonica (Japanese rice) (RefSeq) ;Starch and sucrose metabolism - Oryza sativa japonica (Japanese rice) (RefSeq) ;	IPR000368;IPR012820;IPR001296;	Sucrose synthase;Sucrose synthase, plant/cyanobacteria;Glycosyl transferase, family 1;
Q67IX6	55	Protein disulfide isomerase-like 1-4 OS=Oryza sativa subsp. japonica GN=PDIL1-4 PE=2 SV=1	endoplasmic reticulum	biological_process;cellular homeostasis;cellular process;single-organism process;regulation of cellular process;single-organism cellular process;regulation of biological process;biological regulation;regulation of biological quality;homeostatic process;cell redox homeostasis;single-organism metabolic process;metabolic process;small molecule metabolic process;organic substance metabolic process;et…	molecular_function;catalytic activity;isomerase activity;electron carrier activity;intramolecular oxidoreductase activity;intramolecular oxidoreductase activity, transposing S-S bonds;protein disulfide isomerase activity;oxidoreductase activity, acting on a sulfur group of donors;oxidoreductase activity;disulfide oxidoreductase activity;protein disulfide oxidoreductase activity;	intracellular;cytoplasmic part;cytoplasm;organelle;membrane-bounded organelle;cell part;cell;intracellular organelle;intracellular part;cellular_component;intracellular membrane-bounded organelle;endoplasmic reticulum;plastid;chloroplast;membrane-enclosed lumen;endoplasmic reticulum part;intracellular organelle lumen;organelle lumen;intracellular organelle part;organelle part;endoplasmic reticulu…	K09580	PDIA1:protein disulfide-isomerase A1 [EC:5.3.4.1];	Protein processing in endoplasmic reticulum - Oryza sativa japonica (Japanese rice) (RefSeq) ;	IPR012336;IPR005788;IPR005792;IPR017937;IPR013766;	Thioredoxin-like fold;Disulphide isomerase;Protein disulphide isomerase;Thioredoxin, conserved site;Thioredoxin domain;
Q42971	54	Enolase OS=Oryza sativa subsp. japonica GN=ENO1 PE=1 SV=2	chloroplast	monosaccharide catabolic process;organic substance catabolic process;cellular process;carbohydrate metabolic process;hexose metabolic process;catabolic process;generation of precursor metabolites and energy;biological_process;carbohydrate catabolic process;single-organism carbohydrate metabolic process;single-organism carbohydrate catabolic process;metabolic process;glucose catabolic process;gluc…	molecular_function;binding;cation binding;ion binding;metal ion binding;magnesium ion binding;carbon-oxygen lyase activity;hydro-lyase activity;catalytic activity;lyase activity;phosphopyruvate hydratase activity;	intracellular;cytosolic part;cytoplasmic part;protein complex;cytoplasm;catalytic complex;macromolecular complex;cell part;cell;intracellular part;cellular_component;cytosol;phosphopyruvate hydratase complex;	K01689	ENO:enolase [EC:4.2.1.11];ENO:enolase [EC:4.2.1.11];ENO:enolase [EC:4.2.1.11];ENO:enolase [EC:4.2.1.11];ENO:enolase [EC:4.2.1.11];ENO:enolase [EC:4.2.1.11];	Metabolic pathways - Oryza sativa japonica (Japanese rice) (RefSeq) ;Biosynthesis of secondary metabolites - Oryza sativa japonica (Japanese rice) (RefSeq) ;Carbon metabolism - Oryza sativa japonica (Japanese rice) (RefSeq) ;Biosynthesis of amino acids - Oryza sativa japonica (Japanese rice) (RefSeq) ;Glycolysis / Gluconeogenesis - Oryza sativa japonica (Japanese rice) (RefSeq) ;RNA degradation -…	IPR029065;IPR029017;IPR000941;IPR020810;IPR020811;IPR020809;	Enolase C-terminal domain-like;Enolase N-terminal domain-like;Enolase;Enolase, C-terminal;Enolase, N-terminal;Enolase, conserved site;
Q42980	54	Oleosin 16 kDa OS=Oryza sativa subsp. japonica GN=OLE16 PE=2 SV=2	plasma membrane			lipid particle;intracellular;cytoplasmic part;cytoplasm;organelle;membrane-bounded organelle;cell part;cell;intracellular organelle;intracellular part;cellular_component;intracellular membrane-bounded organelle;monolayer-surrounded lipid storage body;membrane;intrinsic to membrane;membrane part;integral to membrane;				IPR000136;	Oleosin;
Q0JKM8	53	Os01g0663400 protein OS=Oryza sativa subsp. japonica GN=Os01g0663400 PE=2 SV=1	chloroplast	biological_process;single-organism metabolic process;metabolic process;organic substance metabolic process;primary metabolic process;lipid metabolic process;macromolecule metabolic process;protein metabolic process;proteolysis;	peptidase activity, acting on L-amino acid peptides;molecular_function;endopeptidase activity;hydrolase activity;aspartic-type peptidase activity;peptidase activity;catalytic activity;aspartic-type endopeptidase activity;					IPR021109;IPR001969;IPR001461;IPR007856;IPR008139;IPR008138;IPR011001;	Aspartic peptidase domain;Aspartic peptidase, active site;Aspartic peptidase;Saposin-like type B, 1;Saposin B;Saposin-like type B, 2;Saposin-like;
Q5Z9M9	53	Os06g0507200 protein OS=Oryza sativa subsp. japonica GN=P0561B08.15 PE=2 SV=1	chloroplast		molecular_function;nutrient reservoir activity;					IPR001954;IPR013771;IPR016140;	Gliadin/LMW glutenin;Bifunctional trypsin/alpha-amylase inhibitor helical domain;Bifunctional inhibitor/plant lipid transfer protein/seed storage helical domain;
Q6ZHP6	51	Os02g0715400 protein OS=Oryza sativa subsp. japonica GN=OJ1191_G08.15 PE=4 SV=1	chloroplast
Q93X08	51	Os09g0553200 protein OS=Oryza sativa subsp. japonica GN=UGP PE=2 SV=1	cytosol	biological_process;metabolic process;nitrogen compound metabolic process;cellular aromatic compound metabolic process;cellular process;nucleotide-sugar metabolic process;nucleobase-containing small molecule metabolic process;phosphate-containing compound metabolic process;carbohydrate derivative metabolic process;small molecule metabolic process;phosphorus metabolic process;cellular nitrogen comp…	molecular_function;nucleotidyltransferase activity;catalytic activity;transferase activity;transferase activity, transferring phosphorus-containing groups;uridylyltransferase activity;UTP-monosaccharide-1-phosphate uridylyltransferase activity;UTP:glucose-1-phosphate uridylyltransferase activity;	membrane;cell part;cell;cellular_component;cell periphery;plasma membrane;	K00963	UGP2:UTP--glucose-1-phosphate uridylyltransferase [EC:2.7.7.9];UGP2:UTP--glucose-1-phosphate uridylyltransferase [EC:2.7.7.9];UGP2:UTP--glucose-1-phosphate uridylyltransferase [EC:2.7.7.9];UGP2:UTP--glucose-1-phosphate uridylyltransferase [EC:2.7.7.9];UGP2:UTP--glucose-1-phosphate uridylyltransferase [EC:2.7.7.9];UGP2:UTP--glucose-1-phosphate uridylyltransferase [EC:2.7.7.9];	Metabolic pathways - Oryza sativa japonica (Japanese rice) (RefSeq) ;Biosynthesis of secondary metabolites - Oryza sativa japonica (Japanese rice) (RefSeq) ;Starch and sucrose metabolism - Oryza sativa japonica (Japanese rice) (RefSeq) ;Amino sugar and nucleotide sugar metabolism - Oryza sativa japonica (Japanese rice) (RefSeq) ;Galactose metabolism - Oryza sativa japonica (Japanese rice) (RefSeq…	IPR002618;IPR016267;IPR029044;	UTP--glucose-1-phosphate uridylyltransferase family;UTP--glucose-1-phosphate uridylyltransferase;Nucleotide-diphospho-sugar transferases;
Q653V4	50	Os06g0676700 protein OS=Oryza sativa subsp. japonica GN=B1153E06.13-1 PE=4 SV=1	chloroplast	biological_process;metabolic process;organic substance metabolic process;primary metabolic process;carbohydrate metabolic process;	molecular_function;hydrolase activity;hydrolase activity, acting on glycosyl bonds;catalytic activity;hydrolase activity, hydrolyzing O-glycosyl compounds;binding;carbohydrate binding;	extracellular region;cellular_component;apoplast;external encapsulating structure;cell part;cell;cell wall;cell periphery;plant-type cell wall;intracellular;cytoplasmic part;cytoplasm;organelle;membrane-bounded organelle;intracellular organelle;intracellular part;intracellular membrane-bounded organelle;vacuole;	K01187	malZ:alpha-glucosidase [EC:3.2.1.20];malZ:alpha-glucosidase [EC:3.2.1.20];malZ:alpha-glucosidase [EC:3.2.1.20];	Metabolic pathways - Oryza sativa japonica (Japanese rice) (RefSeq) ;Starch and sucrose metabolism - Oryza sativa japonica (Japanese rice) (RefSeq) ;Galactose metabolism - Oryza sativa japonica (Japanese rice) (RefSeq) ;	IPR011013;IPR000322;IPR017853;IPR025887;IPR013785;	Galactose mutarotase-like domain;Glycoside hydrolase, family 31;Glycoside hydrolase, superfamily;Glycoside hydrolase family 31, N-terminal domain;Aldolase-type TIM barrel;
Q6L509	50	Os05g0460000 protein OS=Oryza sativa subsp. japonica GN=OJ1281_H05.5 PE=2 SV=1	cytosol		purine ribonucleotide binding;anion binding;ribonucleotide binding;small molecule binding;ion binding;ribonucleoside binding;purine ribonucleoside triphosphate binding;carbohydrate derivative binding;adenyl ribonucleotide binding;nucleoside phosphate binding;molecular_function;nucleotide binding;nucleoside binding;adenyl nucleotide binding;heterocyclic compound binding;binding;purine nucleoside b…		K03283	HSPA1_8:heat shock 70kDa protein 1/8;HSPA1_8:heat shock 70kDa protein 1/8;HSPA1_8:heat shock 70kDa protein 1/8;	Protein processing in endoplasmic reticulum - Oryza sativa japonica (Japanese rice) (RefSeq) ;Spliceosome - Oryza sativa japonica (Japanese rice) (RefSeq) ;Endocytosis - Oryza sativa japonica (Japanese rice) (RefSeq) ;	IPR018181;IPR013126;IPR029047;IPR029048;	Heat shock protein 70, conserved site;Heat shock protein 70 family;Heat shock protein 70kD, peptide-binding domain;Heat shock protein 70kD, C-terminal domain;
Q0D4P5	49	Os07g0614500 protein OS=Oryza sativa subsp. japonica GN=Os07g0614500 PE=2 SV=1	cytosol	gene expression;organic substance biosynthetic process;biosynthetic process;macromolecule biosynthetic process;cellular macromolecule metabolic process;cellular process;translation;biological_process;cellular macromolecule biosynthetic process;metabolic process;organic substance metabolic process;cellular biosynthetic process;cellular protein metabolic process;macromolecule metabolic process;cell…	molecular_function;binding;heterocyclic compound binding;RNA binding;organic cyclic compound binding;nucleic acid binding;translation factor activity, nucleic acid binding;translation elongation factor activity;	intracellular;protein complex;cytoplasmic part;cytoplasm;macromolecular complex;cell part;cell;intracellular part;cellular_component;eukaryotic translation elongation factor 1 complex;membrane;cell periphery;plasma membrane;				IPR010987;IPR014717;IPR014038;IPR001326;	Glutathione S-transferase, C-terminal-like;Translation elongation factor EF1B/ribosomal protein S6;Translation elongation factor EF1B, beta/delta subunit, guanine nucleotide exchange;Translation elongation factor EF1B, beta/delta chains, conserved site;
Q0JDG9	48	Os04g0404400 protein OS=Oryza sativa subsp. japonica GN=Os04g0404400 PE=4 SV=2	cytosol
Q84TA1	48	"Heat shock cognate 70 kDa protein 2, putative, expressed OS=Oryza sativa subsp. japonica GN=OJ1754_E06.25 PE=2 SV=1"	cytosol	biological_process;response to stimulus;response to stress;	purine ribonucleotide binding;anion binding;ribonucleotide binding;small molecule binding;ion binding;ribonucleoside binding;purine ribonucleoside triphosphate binding;carbohydrate derivative binding;adenyl ribonucleotide binding;nucleoside phosphate binding;molecular_function;nucleotide binding;nucleoside binding;adenyl nucleotide binding;heterocyclic compound binding;binding;purine nucleoside b…		K03283	HSPA1_8:heat shock 70kDa protein 1/8;HSPA1_8:heat shock 70kDa protein 1/8;HSPA1_8:heat shock 70kDa protein 1/8;	Protein processing in endoplasmic reticulum - Oryza sativa japonica (Japanese rice) (RefSeq) ;Spliceosome - Oryza sativa japonica (Japanese rice) (RefSeq) ;Endocytosis - Oryza sativa japonica (Japanese rice) (RefSeq) ;	IPR018181;IPR013126;IPR029047;IPR029048;	Heat shock protein 70, conserved site;Heat shock protein 70 family;Heat shock protein 70kD, peptide-binding domain;Heat shock protein 70kD, C-terminal domain;
Q0D3W6	47	Os07g0662500 protein OS=Oryza sativa subsp. japonica GN=Os07g0662500 PE=2 SV=1	cytosol	gene expression;organic substance biosynthetic process;biosynthetic process;macromolecule biosynthetic process;cellular macromolecule metabolic process;cellular process;translation;biological_process;cellular macromolecule biosynthetic process;metabolic process;organic substance metabolic process;cellular biosynthetic process;cellular protein metabolic process;macromolecule metabolic process;cell…	molecular_function;binding;heterocyclic compound binding;RNA binding;organic cyclic compound binding;nucleic acid binding;translation factor activity, nucleic acid binding;translation elongation factor activity;	intracellular;protein complex;cytoplasmic part;cytoplasm;macromolecular complex;cell part;cell;intracellular part;cellular_component;eukaryotic translation elongation factor 1 complex;extracellular region;apoplast;				IPR010987;IPR001326;IPR014038;IPR014717;	Glutathione S-transferase, C-terminal-like;Translation elongation factor EF1B, beta/delta chains, conserved site;Translation elongation factor EF1B, beta/delta subunit, guanine nucleotide exchange;Translation elongation factor EF1B/ribosomal protein S6;
Q0J7H9	47	Glyoxalase OS=Oryza sativa subsp. japonica GN=Os08g0191700 PE=2 SV=1	cytosol	biological_process;response to inorganic substance;response to metal ion;response to chemical;response to stimulus;response to cadmium ion;	molecular_function;carbon-sulfur lyase activity;catalytic activity;lyase activity;lactoylglutathione lyase activity;binding;cation binding;ion binding;metal ion binding;	organelle envelope;plastid envelope;cell;cellular_component;envelope;intracellular membrane-bounded organelle;intracellular;plastid;cytoplasmic part;chloroplast part;cytoplasm;organelle;plastid part;intracellular organelle part;membrane-bounded organelle;cell part;intracellular organelle;intracellular part;organelle part;chloroplast;chloroplast envelope;microbody;peroxisome;membrane;cell peripher…	K01759	GLO1:lactoylglutathione lyase [EC:4.4.1.5];	Pyruvate metabolism - Oryza sativa japonica (Japanese rice) (RefSeq) ;	IPR029068;IPR004361;IPR004360;IPR018146;	Glyoxalase/Bleomycin resistance protein/Dihydroxybiphenyl dioxygenase;Glyoxalase I;Glyoxalase/fosfomycin resistance/dioxygenase domain;Glyoxalase I, conserved site;
Q6YZI2	47	Os08g0559200 protein OS=Oryza sativa subsp. japonica GN=P0562A06.14 PE=2 SV=1	nuclear			intracellular;cytoplasmic part;plastid;cytoplasm;organelle;membrane-bounded organelle;cell part;cell;intracellular organelle;intracellular part;cellular_component;intracellular membrane-bounded organelle;chloroplast;small ribosomal subunit;ribosomal subunit;cytosol;cytosolic part;intracellular non-membrane-bounded organelle;cytosolic ribosome;macromolecular complex;ribonucleoprotein complex;non-m…	K02975	RP-S25e:small subunit ribosomal protein S25e;	Ribosome - Oryza sativa japonica (Japanese rice) (RefSeq) ;	IPR004977;IPR011991;	Ribosomal protein S25;Winged helix-turn-helix DNA-binding domain;
Q6ZBH2	47	Os08g0545200 protein OS=Oryza sativa subsp. japonica GN=P0623F08.37 PE=2 SV=1	cytosol	biological_process;single-organism metabolic process;metabolic process;oxidation-reduction process;	molecular_function;catalytic activity;oxidoreductase activity;binding;cation binding;ion binding;transition metal ion binding;metal ion binding;zinc ion binding;nucleoside phosphate binding;heterocyclic compound binding;small molecule binding;organic cyclic compound binding;nucleotide binding;		K00008	SORD:L-iditol 2-dehydrogenase [EC:1.1.1.14];SORD:L-iditol 2-dehydrogenase [EC:1.1.1.14];SORD:L-iditol 2-dehydrogenase [EC:1.1.1.14];	Metabolic pathways - Oryza sativa japonica (Japanese rice) (RefSeq) ;Fructose and mannose metabolism - Oryza sativa japonica (Japanese rice) (RefSeq) ;Pentose and glucuronate interconversions - Oryza sativa japonica (Japanese rice) (RefSeq) ;	IPR016040;IPR011032;IPR002328;IPR013154;IPR013149;	NAD(P)-binding domain;GroES (chaperonin 10)-like;Alcohol dehydrogenase, zinc-type, conserved site;Alcohol dehydrogenase GroES-like;Alcohol dehydrogenase, C-terminal;
Q8S7U3	46	"Late embryogenesis abundant protein, expressed OS=Oryza sativa subsp. japonica GN=OSJNBa0091P11.33 PE=2 SV=1"	extracellular							IPR004238;	Late embryogenesis abundant protein, LEA-3;
Q0D7S5	45	Os07g0214100 protein OS=Oryza sativa subsp. japonica GN=Os07g0214100 PE=2 SV=1	extracellular	inflammatory response to antigenic stimulus;acute inflammatory response to antigenic stimulus;B cell mediated immunity;acute inflammatory response;immunoglobulin mediated immune response;lymphocyte mediated immunity;adaptive immune response based on somatic recombination of immune = receptors built from immunoglobulin superfamily domains;hypersensitivity;response to stress;response to wounding;de…	enzyme inhibitor activity;molecular_function;endopeptidase regulator activity;endopeptidase inhibitor activity;peptidase regulator activity;enzyme regulator activity;peptidase inhibitor activity;serine-type endopeptidase inhibitor activity;	extracellular region;cellular_component;extracellular region part;extracellular space;				IPR006105;IPR006106;IPR002411;IPR016309;IPR016140;IPR013771;	Cereal seed allergen/trypsin and alpha-amylase inhibitor, conserved site;Cereal seed allergen/grain softness/trypsin and alpha-amylase inhibitor;Cereal allergen/alpha-amylase inhibitor, rice-type;Alpha-amylase inhibitor/seed allergen;Bifunctional inhibitor/plant lipid transfer protein/seed storage helical domain;Bifunctional trypsin/alpha-amylase inhibitor helical domain;
Q0DKV9	44	Os05g0140800 protein OS=Oryza sativa subsp. japonica GN=Os05g0140800 PE=4 SV=1	chloroplast	biological_process;metabolic process;single-organism metabolic process;oxidation-reduction process;	molecular_function;catalytic activity;oxidoreductase activity;nucleoside phosphate binding;binding;heterocyclic compound binding;small molecule binding;organic cyclic compound binding;nucleotide binding;					IPR016040;IPR002347;IPR002198;IPR020904;	NAD(P)-binding domain;Glucose/ribitol dehydrogenase;Short-chain dehydrogenase/reductase SDR;Short-chain dehydrogenase/reductase, conserved site;
Q9AUQ4	44	Os03g0712700 protein OS=Oryza sativa subsp. japonica GN=OSJNBb0033N16.5 PE=2 SV=1	cytosol	biological_process;metabolic process;organic substance metabolic process;primary metabolic process;carbohydrate metabolic process;developmental process;multicellular organismal process;single-multicellular organism process;single-organism process;multicellular organismal development;gametophyte development;response to inorganic substance;response to metal ion;response to chemical;response to stim…	molecular_function;binding;cation binding;ion binding;metal ion binding;magnesium ion binding;intramolecular transferase activity;catalytic activity;isomerase activity;intramolecular transferase activity, phosphotransferases;	intracellular;cytoplasmic part;plastid;cytoplasm;organelle;membrane-bounded organelle;cell part;cell;intracellular organelle;intracellular part;cellular_component;intracellular membrane-bounded organelle;chloroplast;cytosol;cytosolic part;nucleus;membrane;cell periphery;plasma membrane;	K01835	pgm:phosphoglucomutase [EC:5.4.2.2];pgm:phosphoglucomutase [EC:5.4.2.2];pgm:phosphoglucomutase [EC:5.4.2.2];pgm:phosphoglucomutase [EC:5.4.2.2];pgm:phosphoglucomutase [EC:5.4.2.2];pgm:phosphoglucomutase [EC:5.4.2.2];pgm:phosphoglucomutase [EC:5.4.2.2];pgm:phosphoglucomutase [EC:5.4.2.2];	Metabolic pathways - Oryza sativa japonica (Japanese rice) (RefSeq) ;Biosynthesis of secondary metabolites - Oryza sativa japonica (Japanese rice) (RefSeq) ;Starch and sucrose metabolism - Oryza sativa japonica (Japanese rice) (RefSeq) ;Purine metabolism - Oryza sativa japonica (Japanese rice) (RefSeq) ;Glycolysis / Gluconeogenesis - Oryza sativa japonica (Japanese rice) (RefSeq) ;Amino sugar and…	IPR005841;IPR005843;IPR005844;IPR005846;IPR005845;IPR016055;IPR016066;	Alpha-D-phosphohexomutase superfamily;Alpha-D-phosphohexomutase, C-terminal;Alpha-D-phosphohexomutase, alpha/beta/alpha domain I;Alpha-D-phosphohexomutase, alpha/beta/alpha domain III;Alpha-D-phosphohexomutase, alpha/beta/alpha domain II;Alpha-D-phosphohexomutase, alpha/beta/alpha I/II/III;Alpha-D-phosphohexomutase, conserved site;
Q0IRY4	43	Os11g0586300 protein (Fragment) OS=Oryza sativa subsp. japonica GN=Os11g0586300 PE=4 SV=1	nuclear
Q6H7T1	42	Os02g0162500 protein OS=Oryza sativa subsp. japonica GN=OJ9003_G05.34 PE=2 SV=1	cytosol	gene expression;organic substance biosynthetic process;biosynthetic process;macromolecule biosynthetic process;cellular macromolecule metabolic process;cellular process;biological_process;cellular macromolecule biosynthetic process;metabolic process;organic substance metabolic process;cellular biosynthetic process;cellular protein metabolic process;macromolecule metabolic process;cellular metabol…	molecular_function;structural molecule activity;structural constituent of ribosome;	cell;cellular_component;intracellular;cytoplasmic part;cytoplasm;intracellular non-membrane-bounded organelle;organelle;macromolecular complex;non-membrane-bounded organelle;ribonucleoprotein complex;cell part;intracellular organelle;intracellular part;ribosome;plastid;membrane-bounded organelle;intracellular membrane-bounded organelle;chloroplast;cytosol;cytosolic part;cytosolic ribosome;nucleus…	K02955	RP-S14e:small subunit ribosomal protein S14e;	Ribosome - Oryza sativa japonica (Japanese rice) (RefSeq) ;	IPR018102;IPR001971;	Ribosomal S11, conserved site;Ribosomal protein S11;
Q7X9A7	42	60 kDa chaperonin alpha subunit OS=Oryza sativa subsp. japonica GN=OSJNBa0033P04.2 PE=2 SV=1	chloroplast	biological_process;cellular process;cellular macromolecule metabolic process;protein folding;metabolic process;organic substance metabolic process;cellular protein metabolic process;protein metabolic process;macromolecule metabolic process;cellular metabolic process;primary metabolic process;protein refolding;organelle organization;single-organism process;single-organism cellular process;plastid …	purine ribonucleotide binding;anion binding;ribonucleotide binding;small molecule binding;ion binding;ribonucleoside binding;purine ribonucleoside triphosphate binding;carbohydrate derivative binding;adenyl ribonucleotide binding;nucleoside phosphate binding;molecular_function;nucleotide binding;nucleoside binding;adenyl nucleotide binding;heterocyclic compound binding;binding;purine nucleoside b…	intracellular;cell part;cell;intracellular part;cellular_component;cytoplasm;extracellular region;apoplast;organelle envelope;plastid envelope;envelope;intracellular membrane-bounded organelle;plastid;cytoplasmic part;chloroplast part;organelle;plastid part;intracellular organelle part;membrane-bounded organelle;intracellular organelle;organelle part;chloroplast;chloroplast envelope;plastid strom…				IPR018370;IPR002423;IPR001844;IPR027413;IPR027409;	Chaperonin Cpn60, conserved site;Chaperonin Cpn60/TCP-1;Chaperonin Cpn60;GroEL-like equatorial domain;GroEL-like apical domain;
Q943K7	41	70 kDa heat shock protein OS=Oryza sativa subsp. japonica GN=P0031D11.41 PE=2 SV=1	cytosol	biological_process;response to stimulus;response to stress;	purine ribonucleotide binding;anion binding;ribonucleotide binding;small molecule binding;ion binding;ribonucleoside binding;purine ribonucleoside triphosphate binding;carbohydrate derivative binding;adenyl ribonucleotide binding;nucleoside phosphate binding;molecular_function;nucleotide binding;nucleoside binding;adenyl nucleotide binding;heterocyclic compound binding;binding;purine nucleoside b…		K03283	HSPA1_8:heat shock 70kDa protein 1/8;HSPA1_8:heat shock 70kDa protein 1/8;HSPA1_8:heat shock 70kDa protein 1/8;	Protein processing in endoplasmic reticulum - Oryza sativa japonica (Japanese rice) (RefSeq) ;Spliceosome - Oryza sativa japonica (Japanese rice) (RefSeq) ;Endocytosis - Oryza sativa japonica (Japanese rice) (RefSeq) ;	IPR029047;IPR029048;IPR018181;IPR013126;	Heat shock protein 70kD, peptide-binding domain;Heat shock protein 70kD, C-terminal domain;Heat shock protein 70, conserved site;Heat shock protein 70 family;
Q9LWT6	41	Os06g0114000 protein OS=Oryza sativa subsp. japonica GN=P0541H01.20 PE=2 SV=1	chloroplast	biological_process;cellular process;cellular macromolecule metabolic process;protein folding;metabolic process;organic substance metabolic process;cellular protein metabolic process;protein metabolic process;macromolecule metabolic process;cellular metabolic process;primary metabolic process;protein refolding;single-organism process;single-organism cellular process;death;cell death;'de novo' prot…	purine ribonucleotide binding;anion binding;ribonucleotide binding;small molecule binding;ion binding;ribonucleoside binding;purine ribonucleoside triphosphate binding;carbohydrate derivative binding;adenyl ribonucleotide binding;nucleoside phosphate binding;molecular_function;nucleotide binding;nucleoside binding;adenyl nucleotide binding;heterocyclic compound binding;binding;purine nucleoside b…	intracellular;cell part;cell;intracellular part;cellular_component;cytoplasm;extracellular region;apoplast;organelle envelope;plastid envelope;envelope;intracellular membrane-bounded organelle;plastid;cytoplasmic part;chloroplast part;organelle;plastid part;intracellular organelle part;membrane-bounded organelle;intracellular organelle;organelle part;chloroplast;chloroplast envelope;plastid strom…	K04077	groEL:chaperonin GroEL;	RNA degradation - Oryza sativa japonica (Japanese rice) (RefSeq) ;	IPR002423;IPR018370;IPR001844;IPR027413;IPR027409;	Chaperonin Cpn60/TCP-1;Chaperonin Cpn60, conserved site;Chaperonin Cpn60;GroEL-like equatorial domain;GroEL-like apical domain;
Q10ST8	40	Non-specific lipid-transfer protein 2 OS=Oryza sativa subsp. japonica GN=LTP-2 PE=1 SV=1	extracellular	single-organism transport;biological_process;macromolecule localization;single-organism process;transport;establishment of localization;lipid localization;organic substance transport;localization;lipid transport;	molecular_function;binding;lipid binding;					IPR016140;	Bifunctional inhibitor/plant lipid transfer protein/seed storage helical domain;
Q7XE48	40	"Soluble starch synthase 2-1, chloroplastic/amyloplastic OS=Oryza sativa subsp. japonica GN=SSII-1 PE=2 SV=2"	chloroplast	cellular polysaccharide metabolic process;organic substance biosynthetic process;cellular carbohydrate metabolic process;biosynthetic process;polysaccharide metabolic process;macromolecule biosynthetic process;cellular process;carbohydrate metabolic process;cellular macromolecule metabolic process;cellular glucan metabolic process;carbohydrate biosynthetic process;biological_process;single-organi…	molecular_function;transferase activity, transferring hexosyl groups;transferase activity, transferring glycosyl groups;glucosyltransferase activity;catalytic activity;transferase activity;starch synthase activity;	intracellular;cytoplasmic part;plastid;cytoplasm;organelle;membrane-bounded organelle;cell part;cell;intracellular organelle;intracellular part;cellular_component;intracellular membrane-bounded organelle;amyloplast;chloroplast;	K00703	E2.4.1.21:starch synthase [EC:2.4.1.21];E2.4.1.21:starch synthase [EC:2.4.1.21];E2.4.1.21:starch synthase [EC:2.4.1.21];	Metabolic pathways - Oryza sativa japonica (Japanese rice) (RefSeq) ;Biosynthesis of secondary metabolites - Oryza sativa japonica (Japanese rice) (RefSeq) ;Starch and sucrose metabolism - Oryza sativa japonica (Japanese rice) (RefSeq) ;	IPR001296;IPR013534;IPR011835;	Glycosyl transferase, family 1;Starch synthase, catalytic domain;Glycogen/starch synthase, ADP-glucose type;
P0C5A4	39	"Late embryogenesis abundant protein, group 3 OS=Oryza sativa subsp. japonica GN=LEA3 PE=2 SV=1"	nuclear							IPR004238;	Late embryogenesis abundant protein, LEA-3;
Q0JAI2	38	OSJNba0093F12.16 protein OS=Oryza sativa subsp. japonica GN=OSJNba0093F12.16 PE=1 SV=1	cytosol	gene expression;organic substance biosynthetic process;biosynthetic process;macromolecule biosynthetic process;cellular macromolecule metabolic process;cellular process;biological_process;cellular macromolecule biosynthetic process;metabolic process;organic substance metabolic process;cellular biosynthetic process;cellular protein metabolic process;macromolecule metabolic process;cellular metabol…	molecular_function;structural molecule activity;structural constituent of ribosome;	cell;cellular_component;intracellular;cytoplasmic part;cytoplasm;intracellular non-membrane-bounded organelle;organelle;macromolecular complex;non-membrane-bounded organelle;ribonucleoprotein complex;cell part;intracellular organelle;intracellular part;ribosome;	K02870	RP-L12e:large subunit ribosomal protein L12e;	Ribosome - Oryza sativa japonica (Japanese rice) (RefSeq) ;	IPR020783;IPR020784;IPR020785;IPR000911;	Ribosomal protein L11, C-terminal;Ribosomal protein L11, N-terminal;Ribosomal protein L11, conserved site;Ribosomal protein L11/L12;
Q0JCM0	38	G-box binding factor OS=Oryza sativa subsp. japonica GN=Os04g0462500 PE=2 SV=1	plasma membrane	biological_process;response to inorganic substance;response to metal ion;response to chemical;response to stimulus;response to cadmium ion;	protein binding;molecular_function;binding;protein domain specific binding;purine ribonucleotide binding;anion binding;ribonucleotide binding;small molecule binding;ion binding;ribonucleoside binding;purine ribonucleoside triphosphate binding;carbohydrate derivative binding;adenyl ribonucleotide binding;nucleoside phosphate binding;nucleotide binding;nucleoside binding;adenyl nucleotide binding;h…	external encapsulating structure;cell part;cell;cellular_component;cell periphery;cell wall;intracellular membrane-bounded organelle;intracellular;plastid;cytoplasmic part;chloroplast part;cytoplasm;organelle;plastid stroma;plastid part;intracellular organelle part;membrane-bounded organelle;intracellular organelle;intracellular part;organelle part;chloroplast;chloroplast stroma;mitochondrion;org…				IPR023409;IPR023410;IPR000308;	14-3-3 protein, conserved site;14-3-3 domain;14-3-3 protein;
Q0JJ47	38	Aspartate aminotransferase OS=Oryza sativa subsp. japonica GN=Os01g0760600 PE=2 SV=1	chloroplast	biological_process;metabolic process;biosynthetic process;nitrogen compound metabolic process;organonitrogen compound metabolic process;single-organism metabolic process;cellular process;small molecule metabolic process;organic acid metabolic process;oxoacid metabolic process;organic substance metabolic process;carboxylic acid metabolic process;cellular metabolic process;primary metabolic process…	molecular_function;cofactor binding;anion binding;binding;ion binding;pyridoxal phosphate binding;catalytic activity;transferase activity, transferring nitrogenous groups;transferase activity;transaminase activity;cation binding;transition metal ion binding;metal ion binding;copper ion binding;L-aspartate:2-oxoglutarate aminotransferase activity;L-phenylalanine aminotransferase activity;L-phenyla…	external encapsulating structure;cell part;cell;cellular_component;cell periphery;cell wall;intracellular;cytoplasmic part;cytoplasm;intracellular part;cytosol;microbody;organelle;membrane-bounded organelle;intracellular organelle;intracellular membrane-bounded organelle;peroxisome;membrane;plasma membrane;plastid;	K14454	GOT1:aspartate aminotransferase, cytoplasmic [EC:2.6.1.1];GOT1:aspartate aminotransferase, cytoplasmic [EC:2.6.1.1];GOT1:aspartate aminotransferase, cytoplasmic [EC:2.6.1.1];GOT1:aspartate aminotransferase, cytoplasmic [EC:2.6.1.1];GOT1:aspartate aminotransferase, cytoplasmic [EC:2.6.1.1];GOT1:aspartate aminotransferase, cytoplasmic [EC:2.6.1.1];GOT1:aspartate aminotransferase, cytoplasmic [EC:2.…	Metabolic pathways - Oryza sativa japonica (Japanese rice) (RefSeq) ;Biosynthesis of secondary metabolites - Oryza sativa japonica (Japanese rice) (RefSeq) ;Carbon metabolism - Oryza sativa japonica (Japanese rice) (RefSeq) ;Biosynthesis of amino acids - Oryza sativa japonica (Japanese rice) (RefSeq) ;Phenylalanine metabolism - Oryza sativa japonica (Japanese rice) (RefSeq) ;Cysteine and methioni…	IPR015421;IPR015424;IPR004838;IPR004839;IPR000796;	Pyridoxal phosphate-dependent transferase, major region, subdomain 1;Pyridoxal phosphate-dependent transferase;Aminotransferases, class-I, pyridoxal-phosphate-binding site;Aminotransferase, class I/classII;Aspartate/other aminotransferase;
Q67VZ0	38	Os06g0221300 protein OS=Oryza sativa subsp. japonica GN=P0516A04.16 PE=4 SV=1	extracellular		molecular_function;binding;protein binding;	plastid thylakoid;photosynthetic membrane;intracellular membrane-bounded organelle;intracellular;plastid;chloroplast part;cytoplasm;organelle;thylakoid part;plastid part;chloroplast thylakoid;membrane-bounded organelle;intracellular organelle;thylakoid;cell;thylakoid membrane;cellular_component;organelle subcompartment;cytoplasmic part;membrane;cell part;intracellular organelle part;intracellular…				IPR008976;IPR001024;	Lipase/lipooxygenase, PLAT/LH2;PLAT/LH2 domain;
P37833	37	"Aspartate aminotransferase, cytoplasmic OS=Oryza sativa subsp. japonica GN=Os01g0760600 PE=2 SV=1"	cytosol	nitrogen compound metabolic process;biological_process;organonitrogen compound metabolic process;single-organism metabolic process;cellular process;metabolic process;small molecule metabolic process;organic acid metabolic process;oxoacid metabolic process;organic substance metabolic process;carboxylic acid metabolic process;cellular metabolic process;primary metabolic process;cellular amino acid …	molecular_function;transferase activity, transferring nitrogenous groups;catalytic activity;transferase activity;transaminase activity;cofactor binding;anion binding;binding;ion binding;pyridoxal phosphate binding;cation binding;transition metal ion binding;metal ion binding;copper ion binding;L-aspartate:2-oxoglutarate aminotransferase activity;L-phenylalanine aminotransferase activity;L-phenyla…	external encapsulating structure;cell part;cell;cellular_component;cell periphery;cell wall;intracellular;intracellular part;cytoplasm;cytoplasmic part;cytosol;microbody;organelle;membrane-bounded organelle;intracellular organelle;intracellular membrane-bounded organelle;peroxisome;membrane;plasma membrane;plastid;				IPR004838;IPR004839;IPR000796;IPR015424;IPR015421;	Aminotransferases, class-I, pyridoxal-phosphate-binding site;Aminotransferase, class I/classII;Aspartate/other aminotransferase;Pyridoxal phosphate-dependent transferase;Pyridoxal phosphate-dependent transferase, major region, subdomain 1;
Q75LL0	37	Putative stress-related protein OS=Oryza sativa subsp. japonica GN=OSJNBa0047E24.27 PE=4 SV=1	cytosol	biological_process;response to stimulus;response to stress;						IPR006016;IPR006015;IPR014729;	UspA;Universal stress protein A;Rossmann-like alpha/beta/alpha sandwich fold;
Q0D868	36	Os07g0180900 protein (Fragment) OS=Oryza sativa subsp. japonica GN=Os07g0180900 PE=4 SV=1	chloroplast	gene expression;organic substance biosynthetic process;biosynthetic process;macromolecule biosynthetic process;cellular macromolecule metabolic process;cellular process;biological_process;cellular macromolecule biosynthetic process;metabolic process;organic substance metabolic process;cellular biosynthetic process;cellular protein metabolic process;macromolecule metabolic process;cellular metabol…	molecular_function;structural molecule activity;structural constituent of ribosome;	cell;cellular_component;intracellular;cytoplasmic part;cytoplasm;intracellular non-membrane-bounded organelle;organelle;macromolecular complex;non-membrane-bounded organelle;ribonucleoprotein complex;cell part;intracellular organelle;intracellular part;ribosome;external encapsulating structure;cell periphery;cell wall;plastid;membrane-bounded organelle;intracellular membrane-bounded organelle;chl…	K02930	RP-L4e:large subunit ribosomal protein L4e;	Ribosome - Oryza sativa japonica (Japanese rice) (RefSeq) ;	IPR002136;IPR013000;IPR025755;IPR023574;	Ribosomal protein L4/L1e;Ribosomal protein L4/L1e, eukaryotic/archaeal, conserved site;60S ribosomal protein L4, C-terminal domain;Ribosomal protein L4 domain;
Q7XDC8	36	"Malate dehydrogenase, cytoplasmic OS=Oryza sativa subsp. japonica GN=Os10g0478200 PE=1 SV=3"	cytosol	biological_process;single-organism metabolic process;metabolic process;oxidation-reduction process;cellular process;dicarboxylic acid metabolic process;small molecule metabolic process;organic acid metabolic process;oxoacid metabolic process;organic substance metabolic process;carboxylic acid metabolic process;cellular metabolic process;malate metabolic process;carbohydrate metabolic process;prim…	molecular_function;oxidoreductase activity;oxidoreductase activity, acting on CH-OH group of donors;catalytic activity;oxidoreductase activity, acting on the CH-OH group of donors, NAD = or NADP as acceptor;malate dehydrogenase activity;L-malate dehydrogenase activity;nucleoside phosphate binding;binding;heterocyclic compound binding;small molecule binding;organic cyclic compound binding;nucleoti…	extracellular region;cellular_component;apoplast;cell;intracellular membrane-bounded organelle;intracellular;plastid;cytoplasmic part;chloroplast part;cytoplasm;organelle;plastid stroma;plastid part;intracellular organelle part;membrane-bounded organelle;cell part;intracellular organelle;intracellular part;organelle part;chloroplast;chloroplast stroma;nucleus;membrane;cell periphery;plasma membra…	K00025	MDH1:malate dehydrogenase [EC:1.1.1.37];MDH1:malate dehydrogenase [EC:1.1.1.37];MDH1:malate dehydrogenase [EC:1.1.1.37];MDH1:malate dehydrogenase [EC:1.1.1.37];MDH1:malate dehydrogenase [EC:1.1.1.37];MDH1:malate dehydrogenase [EC:1.1.1.37];MDH1:malate dehydrogenase [EC:1.1.1.37];MDH1:malate dehydrogenase [EC:1.1.1.37];	Metabolic pathways - Oryza sativa japonica (Japanese rice) (RefSeq) ;Biosynthesis of secondary metabolites - Oryza sativa japonica (Japanese rice) (RefSeq) ;Carbon metabolism - Oryza sativa japonica (Japanese rice) (RefSeq) ;Cysteine and methionine metabolism - Oryza sativa japonica (Japanese rice) (RefSeq) ;Carbon fixation in photosynthetic organisms - Oryza sativa japonica (Japanese rice) (RefS…	IPR011274;IPR010945;IPR015955;IPR001236;IPR001252;IPR016040;IPR001557;IPR022383;	Malate dehydrogenase, NAD-dependent, cytosolic;Malate dehydrogenase, type 2;Lactate dehydrogenase/glycoside hydrolase, family 4, C-terminal;Lactate/malate dehydrogenase, N-terminal;Malate dehydrogenase, active site;NAD(P)-binding domain;L-lactate/malate dehydrogenase;Lactate/malate dehydrogenase, C-terminal;
Q0JQP8	34	Triosephosphate isomerase OS=Oryza sativa subsp. japonica GN=Os01g0147900 PE=2 SV=1	cytosol	monosaccharide catabolic process;organic substance catabolic process;cellular process;carbohydrate metabolic process;hexose metabolic process;catabolic process;generation of precursor metabolites and energy;biological_process;carbohydrate catabolic process;single-organism carbohydrate metabolic process;single-organism carbohydrate catabolic process;metabolic process;glucose catabolic process;gluc…	molecular_function;intramolecular oxidoreductase activity;intramolecular oxidoreductase activity, interconverting aldoses = and ketoses;catalytic activity;isomerase activity;triose-phosphate isomerase activity;binding;cation binding;ion binding;transition metal ion binding;metal ion binding;copper ion binding;	extracellular region;cellular_component;apoplast;external encapsulating structure;cell part;cell;cell periphery;cell wall;intracellular membrane-bounded organelle;intracellular;plastid;cytoplasmic part;chloroplast part;cytoplasm;organelle;plastid stroma;plastid part;intracellular organelle part;membrane-bounded organelle;intracellular organelle;intracellular part;organelle part;chloroplast;chloro…	K01803	TPI:triosephosphate isomerase (TIM) [EC:5.3.1.1];TPI:triosephosphate isomerase (TIM) [EC:5.3.1.1];TPI:triosephosphate isomerase (TIM) [EC:5.3.1.1];TPI:triosephosphate isomerase (TIM) [EC:5.3.1.1];TPI:triosephosphate isomerase (TIM) [EC:5.3.1.1];TPI:triosephosphate isomerase (TIM) [EC:5.3.1.1];TPI:triosephosphate isomerase (TIM) [EC:5.3.1.1];TPI:triosephosphate isomerase (TIM) [EC:5.3.1.1];	Metabolic pathways - Oryza sativa japonica (Japanese rice) (RefSeq) ;Biosynthesis of secondary metabolites - Oryza sativa japonica (Japanese rice) (RefSeq) ;Carbon metabolism - Oryza sativa japonica (Japanese rice) (RefSeq) ;Biosynthesis of amino acids - Oryza sativa japonica (Japanese rice) (RefSeq) ;Glycolysis / Gluconeogenesis - Oryza sativa japonica (Japanese rice) (RefSeq) ;Carbon fixation i…	IPR020861;IPR013785;IPR000652;IPR022896;	Triosephosphate isomerase, active site;Aldolase-type TIM barrel;Triosephosphate isomerase;Triosephosphate isomerase, bacterial/eukaryotic;
Q84Q77	34	17.9 kDa class I heat shock protein OS=Oryza sativa subsp. japonica GN=HSP17.9A PE=2 SV=1	cytosol	response to temperature stimulus;biological_process;response to abiotic stimulus;response to stress;response to stimulus;response to heat;		intracellular;organelle;membrane-bounded organelle;cell part;cell;intracellular organelle;intracellular part;cellular_component;intracellular membrane-bounded organelle;nucleus;	K13993	HSP20:HSP20 family protein;	Protein processing in endoplasmic reticulum - Oryza sativa japonica (Japanese rice) (RefSeq) ;	IPR008978;IPR002068;	HSP20-like chaperone;Alpha crystallin/Hsp20 domain;
Q0J0U8	33	Heat shock protein OS=Oryza sativa subsp. japonica GN=Os09g0482400 PE=2 SV=1	nuclear	biological_process;cellular process;cellular macromolecule metabolic process;metabolic process;organic substance metabolic process;cellular protein metabolic process;protein metabolic process;macromolecule metabolic process;cellular metabolic process;primary metabolic process;protein folding;response to stimulus;response to stress;cellular response to stimulus;single-organism process;single-organ…	purine ribonucleotide binding;anion binding;ribonucleotide binding;small molecule binding;ion binding;ribonucleoside binding;purine ribonucleoside triphosphate binding;carbohydrate derivative binding;adenyl ribonucleotide binding;nucleoside phosphate binding;molecular_function;nucleotide binding;nucleoside binding;adenyl nucleotide binding;heterocyclic compound binding;binding;purine nucleoside b…	extracellular region;cellular_component;apoplast;external encapsulating structure;cell part;cell;cell periphery;cell wall;intracellular;cytoplasmic part;cytoplasm;intracellular part;cytosol;organelle;membrane-bounded organelle;intracellular organelle;intracellular membrane-bounded organelle;mitochondrion;nucleus;nuclear lumen;membrane-enclosed lumen;intracellular organelle lumen;organelle lumen;i…	K04079	htpG:molecular chaperone HtpG;htpG:molecular chaperone HtpG;	Protein processing in endoplasmic reticulum - Oryza sativa japonica (Japanese rice) (RefSeq) ;Plant-pathogen interaction - Oryza sativa japonica (Japanese rice) (RefSeq) ;	IPR019805;IPR003594;IPR020568;IPR020575;IPR001404;	Heat shock protein Hsp90, conserved site;Histidine kinase-like ATPase, C-terminal domain;Ribosomal protein S5 domain 2-type fold;Heat shock protein Hsp90, N-terminal;Heat shock protein Hsp90 family;
Q10JV7	33	"EF-1 guanine nucleotide exchange domain containing protein, expressed OS=Oryza sativa subsp. japonica GN=Os03g0406200 PE=2 SV=1"	cytosol	gene expression;organic substance biosynthetic process;biosynthetic process;macromolecule biosynthetic process;cellular macromolecule metabolic process;cellular process;translation;biological_process;cellular macromolecule biosynthetic process;metabolic process;organic substance metabolic process;cellular biosynthetic process;cellular protein metabolic process;macromolecule metabolic process;cell…	molecular_function;binding;heterocyclic compound binding;RNA binding;organic cyclic compound binding;nucleic acid binding;translation factor activity, nucleic acid binding;translation elongation factor activity;	intracellular;protein complex;cytoplasmic part;cytoplasm;macromolecular complex;cell part;cell;intracellular part;cellular_component;eukaryotic translation elongation factor 1 complex;membrane;cell periphery;plasma membrane;				IPR014717;IPR014038;IPR001326;IPR010987;	Translation elongation factor EF1B/ribosomal protein S6;Translation elongation factor EF1B, beta/delta subunit, guanine nucleotide exchange;Translation elongation factor EF1B, beta/delta chains, conserved site;Glutathione S-transferase, C-terminal-like;
Q0J5J5	32	G-box binding factor OS=Oryza sativa subsp. japonica GN=Os08g0430500 PE=2 SV=1	plasma membrane	biological_process;response to inorganic substance;response to metal ion;response to chemical;response to stimulus;response to cadmium ion;	protein binding;molecular_function;binding;protein domain specific binding;purine ribonucleotide binding;anion binding;ribonucleotide binding;small molecule binding;ion binding;ribonucleoside binding;purine ribonucleoside triphosphate binding;carbohydrate derivative binding;adenyl ribonucleotide binding;nucleoside phosphate binding;nucleotide binding;nucleoside binding;adenyl nucleotide binding;h…	external encapsulating structure;cell part;cell;cellular_component;cell periphery;cell wall;intracellular membrane-bounded organelle;intracellular;plastid;cytoplasmic part;chloroplast part;cytoplasm;organelle;plastid stroma;plastid part;intracellular organelle part;membrane-bounded organelle;intracellular organelle;intracellular part;organelle part;chloroplast;chloroplast stroma;mitochondrion;org…				IPR000308;IPR023410;IPR023409;	14-3-3 protein;14-3-3 domain;14-3-3 protein, conserved site;
Q2R8Z5	32	Alcohol dehydrogenase 1 OS=Oryza sativa subsp. japonica GN=ADH1 PE=2 SV=2	cytosol	biological_process;single-organism metabolic process;metabolic process;oxidation-reduction process;response to inorganic substance;response to metal ion;response to chemical;response to stimulus;response to cadmium ion;response to decreased oxygen levels;response to oxygen levels;response to abiotic stimulus;response to stress;response to hypoxia;response to osmotic stress;response to salt stress;	molecular_function;catalytic activity;oxidoreductase activity;binding;cation binding;ion binding;transition metal ion binding;metal ion binding;zinc ion binding;oxidoreductase activity, acting on CH-OH group of donors;oxidoreductase activity, acting on the CH-OH group of donors, NAD = or NADP as acceptor;alcohol dehydrogenase (NAD) activity;nucleoside phosphate binding;heterocyclic compound bindi…	intracellular;cytoplasmic part;cytoplasm;cell part;cell;intracellular part;cellular_component;cytosol;membrane;cell periphery;plasma membrane;	K00001	E1.1.1.1:alcohol dehydrogenase [EC:1.1.1.1];E1.1.1.1:alcohol dehydrogenase [EC:1.1.1.1];E1.1.1.1:alcohol dehydrogenase [EC:1.1.1.1];E1.1.1.1:alcohol dehydrogenase [EC:1.1.1.1];E1.1.1.1:alcohol dehydrogenase [EC:1.1.1.1];E1.1.1.1:alcohol dehydrogenase [EC:1.1.1.1];	Metabolic pathways - Oryza sativa japonica (Japanese rice) (RefSeq) ;Biosynthesis of secondary metabolites - Oryza sativa japonica (Japanese rice) (RefSeq) ;Glycolysis / Gluconeogenesis - Oryza sativa japonica (Japanese rice) (RefSeq) ;Fatty acid degradation - Oryza sativa japonica (Japanese rice) (RefSeq) ;Tyrosine metabolism - Oryza sativa japonica (Japanese rice) (RefSeq) ;Degradation of aroma…	IPR016040;IPR011032;IPR002328;IPR013149;IPR013154;	NAD(P)-binding domain;GroES (chaperonin 10)-like;Alcohol dehydrogenase, zinc-type, conserved site;Alcohol dehydrogenase, C-terminal;Alcohol dehydrogenase GroES-like;
Q53NL5	32	Xylanase inhibitor protein 2 OS=Oryza sativa subsp. japonica GN=Chib3H-h PE=1 SV=1	extracellular	biological_process;metabolic process;organic substance metabolic process;primary metabolic process;carbohydrate metabolic process;response to stress;response to stimulus;defense response;	molecular_function;hydrolase activity;hydrolase activity, acting on glycosyl bonds;catalytic activity;hydrolase activity, hydrolyzing O-glycosyl compounds;binding;ion binding;cation binding;	cellular_component;extracellular region;				IPR013781;IPR017853;IPR001223;	Glycoside hydrolase, catalytic domain;Glycoside hydrolase, superfamily;Glycoside hydrolase, family 18, catalytic domain;
Q5WMX0	32	DIP3 OS=Oryza sativa subsp. japonica GN=dip3 PE=2 SV=1	chloroplast	biological_process;metabolic process;organic substance metabolic process;primary metabolic process;carbohydrate metabolic process;	molecular_function;hydrolase activity;hydrolase activity, acting on glycosyl bonds;catalytic activity;hydrolase activity, hydrolyzing O-glycosyl compounds;binding;ion binding;cation binding;					IPR017853;IPR013781;IPR001223;	Glycoside hydrolase, superfamily;Glycoside hydrolase, catalytic domain;Glycoside hydrolase, family 18, catalytic domain;
Q7XTY1	32	OSJNBa0019K04.16 protein OS=Oryza sativa subsp. japonica GN=OSJNBa0019K04.16 PE=4 SV=1	plasma membrane							IPR000782;	FAS1 domain;
Q943E6	32	16.9 kDa class I heat shock protein 2 OS=Oryza sativa subsp. japonica GN=HSP16.9B PE=2 SV=1	cytosol	response to temperature stimulus;biological_process;response to heat;response to abiotic stimulus;response to stress;response to stimulus;heat acclimation;response to radiation;response to light stimulus;response to light intensity;response to high light intensity;response to inorganic substance;response to oxygen-containing compound;response to oxidative stress;response to reactive oxygen specie…		intracellular;cell part;cell;intracellular part;cellular_component;cytoplasm;	K13993	HSP20:HSP20 family protein;	Protein processing in endoplasmic reticulum - Oryza sativa japonica (Japanese rice) (RefSeq) ;	IPR008978;IPR002068;	HSP20-like chaperone;Alpha crystallin/Hsp20 domain;
Q0DG48	31	ATP synthase subunit beta OS=Oryza sativa subsp. japonica GN=Os05g0553000 PE=2 SV=1	mitochondria	nitrogen compound metabolic process;purine nucleoside triphosphate catabolic process;purine nucleoside triphosphate metabolic process;nucleoside triphosphate catabolic process;ribonucleoside triphosphate catabolic process;phosphate-containing compound metabolic process;nucleoside triphosphate metabolic process;organophosphate catabolic process;purine ribonucleoside triphosphate metabolic process;…	purine ribonucleotide binding;anion binding;ribonucleotide binding;small molecule binding;ion binding;ribonucleoside binding;purine ribonucleoside triphosphate binding;carbohydrate derivative binding;adenyl ribonucleotide binding;nucleoside phosphate binding;molecular_function;nucleotide binding;nucleoside binding;adenyl nucleotide binding;heterocyclic compound binding;binding;purine nucleoside b…	mitochondrial inner membrane;mitochondrial envelope;envelope;intracellular membrane-bounded organelle;intracellular;mitochondrion;cytoplasm;organelle;macromolecular complex;mitochondrial membrane part;membrane-bounded organelle;organelle membrane;organelle inner membrane;intracellular organelle;proton-transporting two-sector ATPase complex, catalytic domain;proton-transporting ATP synthase comple…	K02133	ATPeF1B:F-type H+-transporting ATPase subunit beta [EC:3.6.3.14];ATPeF1B:F-type H+-transporting ATPase subunit beta [EC:3.6.3.14];	Metabolic pathways - Oryza sativa japonica (Japanese rice) (RefSeq) ;Oxidative phosphorylation - Oryza sativa japonica (Japanese rice) (RefSeq) ;	IPR027417;IPR003593;IPR004100;IPR005722;IPR020971;IPR000194;IPR000793;IPR020003;IPR024034;	P-loop containing nucleoside triphosphate hydrolase;AAA+ ATPase domain;ATPase, F1 complex alpha/beta subunit, N-terminal domain;ATPase, F1 complex, beta subunit;ATP synthase, F1 beta subunit;ATPase, F1/V1/A1 complex, alpha/beta subunit, nucleotide-binding domain;ATPase, F1/V1/A1 complex, alpha/beta subunit, C-terminal;ATPase, alpha/beta subunit, nucleotide-binding domain, active site;ATPase, F1 c…
Q0DKN6	31	Os05g0151400 protein OS=Oryza sativa subsp. japonica GN=Os05g0151400 PE=4 SV=1	nuclear	establishment of protein localization to chloroplast;single-organism transport;macromolecule localization;protein localization to chloroplast;protein localization to organelle;cellular macromolecule localization;cellular process;establishment of protein localization to organelle;single-organism process;single-organism cellular process;intracellular transport;protein targeting;protein transport;in…	purine ribonucleotide binding;anion binding;ribonucleotide binding;small molecule binding;ion binding;ribonucleoside binding;purine ribonucleoside triphosphate binding;carbohydrate derivative binding;nucleoside phosphate binding;molecular_function;guanyl nucleotide binding;nucleotide binding;nucleoside binding;heterocyclic compound binding;binding;purine nucleoside binding;guanyl ribonucleotide b…	plastid outer membrane;plastid membrane;plastid envelope;intracellular membrane-bounded organelle;envelope;intracellular;plastid;cytoplasm;chloroplast part;organelle;plastid part;outer membrane;membrane-bounded organelle;organelle membrane;intracellular organelle;organelle envelope;organelle outer membrane;chloroplast membrane;cell;chloroplast envelope;cellular_component;cytoplasmic part;membrane…				IPR006703;IPR005690;IPR024283;IPR027417;	AIG1;Chloroplast protein import component Toc86/159;Domain of unknown function DUF3406, chloroplast translocase;P-loop containing nucleoside triphosphate hydrolase;
Q6ZH98	31	Peptidyl-prolyl cis-trans isomerase OS=Oryza sativa subsp. japonica GN=OJ1020_C02.14 PE=2 SV=1	cytosol	cellular macromolecule metabolic process;cellular process;biological_process;peptidyl-proline modification;peptidyl-amino acid modification;metabolic process;macromolecule modification;organic substance metabolic process;cellular protein metabolic process;protein modification process;cellular protein modification process;cellular metabolic process;macromolecule metabolic process;protein metabolic…	molecular_function;catalytic activity;isomerase activity;cis-trans isomerase activity;peptidyl-prolyl cis-trans isomerase activity;	extracellular region;cellular_component;apoplast;intracellular;cytoplasmic part;plastid;cytoplasm;organelle;membrane-bounded organelle;cell part;cell;intracellular organelle;intracellular part;intracellular membrane-bounded organelle;chloroplast;membrane;cell periphery;plasma membrane;				IPR020892;IPR002130;IPR029000;IPR024936;	Cyclophilin-type peptidyl-prolyl cis-trans isomerase, conserved site;Cyclophilin-type peptidyl-prolyl cis-trans isomerase domain;Cyclophilin-like domain;Cyclophilin-type peptidyl-prolyl cis-trans isomerase;
P0C522	30	"ATP synthase subunit alpha, mitochondrial OS=Oryza sativa subsp. japonica GN=ATPA PE=1 SV=1"	cytosol	energy coupled proton transmembrane transport, against = electrochemical gradient;single-organism transport;cellular process;single-organism process;single-organism cellular process;transmembrane transport;establishment of localization;monovalent inorganic cation transport;biological_process;ion transmembrane transport;hydrogen transport;transport;cation transport;proton transport;localization;io…	molecular_function;transporter activity;hydrolase activity, acting on acid anhydrides;hydrolase activity;transmembrane transporter activity;catalytic activity;hydrolase activity, acting on acid anhydrides, catalyzing = transmembrane movement of substances;ATPase activity, coupled;ion transmembrane transporter activity;hydrogen ion transmembrane transporter activity;monovalent inorganic cation tra…	protein complex;membrane;macromolecular complex;proton-transporting two-sector ATPase complex;cellular_component;membrane part;proton-transporting two-sector ATPase complex, catalytic domain;intracellular;proton-transporting ATP synthase complex;cell part;cell;intracellular part;proton-transporting ATP synthase complex, catalytic core F(1);external encapsulating structure;cell periphery;cell wall…	K02132	ATPeF1A:F-type H+-transporting ATPase subunit alpha;ATPeF1A:F-type H+-transporting ATPase subunit alpha;	Metabolic pathways - Oryza sativa japonica (Japanese rice) (RefSeq) ;Oxidative phosphorylation - Oryza sativa japonica (Japanese rice) (RefSeq) ;	IPR020003;IPR027417;IPR005294;IPR000793;IPR000194;IPR004100;IPR023366;	ATPase, alpha/beta subunit, nucleotide-binding domain, active site;P-loop containing nucleoside triphosphate hydrolase;ATPase, F1 complex, alpha subunit;ATPase, F1/V1/A1 complex, alpha/beta subunit, C-terminal;ATPase, F1/V1/A1 complex, alpha/beta subunit, nucleotide-binding domain;ATPase, F1 complex alpha/beta subunit, N-terminal domain;ATP synthase subunit alpha-like domain;
Q0IPW3	30	Os12g0163700 protein OS=Oryza sativa subsp. japonica GN=Os12g0163700 PE=3 SV=1	cytoskeleton		purine ribonucleotide binding;anion binding;ribonucleotide binding;small molecule binding;ion binding;ribonucleoside binding;purine ribonucleoside triphosphate binding;carbohydrate derivative binding;adenyl ribonucleotide binding;nucleoside phosphate binding;molecular_function;nucleotide binding;nucleoside binding;adenyl nucleotide binding;heterocyclic compound binding;binding;purine nucleoside b…					IPR004000;IPR004001;	Actin-related protein;Actin, conserved site;
Q10CU1	30	Os03g0780600 protein OS=Oryza sativa subsp. japonica GN=Os03g0780600 PE=2 SV=1	chloroplast	nitrogen compound metabolic process;purine nucleoside triphosphate catabolic process;purine nucleoside triphosphate metabolic process;nucleoside triphosphate catabolic process;ribonucleoside triphosphate catabolic process;phosphate-containing compound metabolic process;nucleoside triphosphate metabolic process;organophosphate catabolic process;purine ribonucleoside triphosphate metabolic process;…	molecular_function;pyrophosphatase activity;nucleoside-triphosphatase activity;hydrolase activity, acting on acid anhydrides;hydrolase activity;catalytic activity;hydrolase activity, acting on acid anhydrides, in = phosphorus-containing anhydrides;GTPase activity;purine ribonucleotide binding;anion binding;ribonucleotide binding;small molecule binding;ion binding;ribonucleoside binding;purine rib…	macromolecular complex;cellular_component;protein complex;cytoskeletal part;cell;intracellular;intracellular non-membrane-bounded organelle;organelle;non-membrane-bounded organelle;intracellular organelle part;microtubule cytoskeleton;cell part;intracellular organelle;intracellular part;organelle part;cytoskeleton;microtubule;external encapsulating structure;cell periphery;cell wall;cytoplasmic p…	K07375	TUBB:tubulin beta;	Phagosome - Oryza sativa japonica (Japanese rice) (RefSeq) ;	IPR018316;IPR013838;IPR023123;IPR017975;IPR002453;IPR003008;IPR000217;IPR008280;	Tubulin/FtsZ, 2-layer sandwich domain;Beta tubulin, autoregulation binding site;Tubulin, C-terminal;Tubulin, conserved site;Beta tubulin;Tubulin/FtsZ, GTPase domain;Tubulin;Tubulin/FtsZ, C-terminal;
Q655T1	30	Phosphoglycerate kinase OS=Oryza sativa subsp. japonica GN=P0686E06.13 PE=2 SV=1	chloroplast	monosaccharide catabolic process;organic substance catabolic process;cellular process;carbohydrate metabolic process;hexose metabolic process;catabolic process;generation of precursor metabolites and energy;biological_process;carbohydrate catabolic process;single-organism carbohydrate metabolic process;single-organism carbohydrate catabolic process;metabolic process;glucose catabolic process;gluc…	molecular_function;kinase activity;phosphotransferase activity, carboxyl group as acceptor;catalytic activity;transferase activity;transferase activity, transferring phosphorus-containing groups;phosphoglycerate kinase activity;	extracellular region;cellular_component;apoplast;intracellular;organelle;membrane-bounded organelle;cell part;cell;intracellular organelle;intracellular part;intracellular membrane-bounded organelle;nucleus;membrane;cell periphery;plasma membrane;	K00927	PGK:phosphoglycerate kinase [EC:2.7.2.3];PGK:phosphoglycerate kinase [EC:2.7.2.3];PGK:phosphoglycerate kinase [EC:2.7.2.3];PGK:phosphoglycerate kinase [EC:2.7.2.3];PGK:phosphoglycerate kinase [EC:2.7.2.3];PGK:phosphoglycerate kinase [EC:2.7.2.3];	Metabolic pathways - Oryza sativa japonica (Japanese rice) (RefSeq) ;Biosynthesis of secondary metabolites - Oryza sativa japonica (Japanese rice) (RefSeq) ;Carbon metabolism - Oryza sativa japonica (Japanese rice) (RefSeq) ;Biosynthesis of amino acids - Oryza sativa japonica (Japanese rice) (RefSeq) ;Glycolysis / Gluconeogenesis - Oryza sativa japonica (Japanese rice) (RefSeq) ;Carbon fixation i…	IPR015911;IPR015901;IPR015824;IPR001576;	Phosphoglycerate kinase, conserved site;Phosphoglycerate kinase, C-terminal;Phosphoglycerate kinase, N-terminal;Phosphoglycerate kinase;
Q6ZJI9	30	Acyl carrier protein OS=Oryza sativa subsp. japonica GN=OJ1479_B11.11 PE=2 SV=1	chloroplast	lipid metabolic process;lipid biosynthetic process;organic substance biosynthetic process;biosynthetic process;cellular process;small molecule biosynthetic process;oxoacid metabolic process;organic acid metabolic process;small molecule metabolic process;biological_process;monocarboxylic acid metabolic process;organic acid biosynthetic process;monocarboxylic acid biosynthetic process;single-organi…		intracellular;cytoplasmic part;plastid;cytoplasm;organelle;membrane-bounded organelle;cell part;cell;intracellular organelle;intracellular part;cellular_component;intracellular membrane-bounded organelle;chloroplast;				IPR006162;IPR009081;IPR003231;	Phosphopantetheine attachment site;Acyl carrier protein-like;Acyl carrier protein (ACP);
Q6ZK46	30	Os08g0127900 protein OS=Oryza sativa subsp. japonica GN=OJ1163_G08.32 PE=2 SV=1	vacuolar membrane		molecular_function;nutrient reservoir activity;					IPR014710;IPR011051;IPR006044;IPR006045;	RmlC-like jelly roll fold;RmlC-like cupin domain;11-S seed storage protein, plant;Cupin 1;
Q75KR1	30	"Pyruvate, phosphate dikinase 2 OS=Oryza sativa subsp. japonica GN=PPDK2 PE=3 SV=1"	cytosol	biological_process;monocarboxylic acid metabolic process;single-organism metabolic process;cellular process;metabolic process;small molecule metabolic process;organic acid metabolic process;oxoacid metabolic process;organic substance metabolic process;carboxylic acid metabolic process;cellular metabolic process;pyruvate metabolic process;phosphate-containing compound metabolic process;phosphorus …	molecular_function;phosphotransferase activity, paired acceptors;catalytic activity;transferase activity;transferase activity, transferring phosphorus-containing groups;pyruvate, phosphate dikinase activity;purine ribonucleotide binding;anion binding;ribonucleotide binding;small molecule binding;ion binding;ribonucleoside binding;purine ribonucleoside triphosphate binding;carbohydrate derivative …	intracellular;cell part;cell;intracellular part;cellular_component;cytoplasm;	K01006	ppdK:pyruvate, orthophosphate dikinase [EC:2.7.9.1];ppdK:pyruvate, orthophosphate dikinase [EC:2.7.9.1];ppdK:pyruvate, orthophosphate dikinase [EC:2.7.9.1];ppdK:pyruvate, orthophosphate dikinase [EC:2.7.9.1];	Metabolic pathways - Oryza sativa japonica (Japanese rice) (RefSeq) ;Carbon metabolism - Oryza sativa japonica (Japanese rice) (RefSeq) ;Carbon fixation in photosynthetic organisms - Oryza sativa japonica (Japanese rice) (RefSeq) ;Pyruvate metabolism - Oryza sativa japonica (Japanese rice) (RefSeq) ;	IPR015813;IPR023151;IPR000121;IPR008279;IPR013815;IPR013816;IPR002192;IPR018274;IPR010121;	Pyruvate/Phosphoenolpyruvate kinase-like domain;PEP-utilising enzyme, conserved site;PEP-utilising enzyme, C-terminal;PEP-utilising enzyme, mobile domain;ATP-grasp fold, subdomain 1;ATP-grasp fold, subdomain 2;Pyruvate phosphate dikinase, PEP/pyruvate-binding;PEP-utilising enzyme, active site;Pyruvate, phosphate dikinase;
Q8GTK0	30	Granule binding starch synthase II OS=Oryza sativa subsp. japonica GN=P0710F09.134 PE=3 SV=1	chloroplast	cellular polysaccharide metabolic process;organic substance biosynthetic process;cellular carbohydrate metabolic process;biosynthetic process;polysaccharide metabolic process;macromolecule biosynthetic process;cellular process;carbohydrate metabolic process;cellular macromolecule metabolic process;cellular glucan metabolic process;carbohydrate biosynthetic process;biological_process;single-organi…	molecular_function;transferase activity, transferring hexosyl groups;transferase activity, transferring glycosyl groups;glucosyltransferase activity;catalytic activity;transferase activity;starch synthase activity;	intracellular;cytoplasmic part;plastid;cytoplasm;organelle;membrane-bounded organelle;cell part;cell;intracellular organelle;intracellular part;cellular_component;intracellular membrane-bounded organelle;chloroplast;				IPR011835;IPR001296;IPR013534;	Glycogen/starch synthase, ADP-glucose type;Glycosyl transferase, family 1;Starch synthase, catalytic domain;
Q0DVF0	29	Os03g0133300 protein (Fragment) OS=Oryza sativa subsp. japonica GN=Os03g0133300 PE=4 SV=1	chloroplast
Q0E040	29	Os02g0580300 protein OS=Oryza sativa subsp. japonica GN=Os02g0580300 PE=2 SV=1	plasma membrane	biological_process;response to inorganic substance;response to metal ion;response to chemical;response to stimulus;response to cadmium ion;	protein binding;molecular_function;binding;protein domain specific binding;purine ribonucleotide binding;anion binding;ribonucleotide binding;small molecule binding;ion binding;ribonucleoside binding;purine ribonucleoside triphosphate binding;carbohydrate derivative binding;adenyl ribonucleotide binding;nucleoside phosphate binding;nucleotide binding;nucleoside binding;adenyl nucleotide binding;h…	external encapsulating structure;cell part;cell;cellular_component;cell periphery;cell wall;intracellular membrane-bounded organelle;intracellular;plastid;cytoplasmic part;chloroplast part;cytoplasm;organelle;plastid stroma;plastid part;intracellular organelle part;membrane-bounded organelle;intracellular organelle;intracellular part;organelle part;chloroplast;chloroplast stroma;mitochondrion;org…				IPR000308;IPR023409;IPR023410;	14-3-3 protein;14-3-3 protein, conserved site;14-3-3 domain;
Q65XA0	28	Dehydroascorbate reductase OS=Oryza sativa subsp. japonica GN=P0496H07.8 PE=2 SV=1	cytosol	biological_process;cellular process;cellular macromolecule metabolic process;metabolic process;macromolecule modification;organic substance metabolic process;cellular protein metabolic process;protein modification process;protein metabolic process;macromolecule metabolic process;cellular metabolic process;cellular protein modification process;primary metabolic process;protein glutathionylation;mu…	molecular_function;binding;protein binding;cation binding;ion binding;transition metal ion binding;metal ion binding;copper ion binding;carboxylic acid binding;peptide binding;amide binding;organic acid binding;anion binding;sulfur compound binding;small molecule binding;modified amino acid binding;oligopeptide binding;amino acid binding;glutathione binding;	extracellular region;cellular_component;apoplast;cell;intracellular membrane-bounded organelle;intracellular;plastid;cytoplasmic part;chloroplast part;cytoplasm;organelle;plastid stroma;plastid part;intracellular organelle part;membrane-bounded organelle;cell part;intracellular organelle;intracellular part;organelle part;chloroplast;chloroplast stroma;mitochondrion;microbody;peroxisome;membrane;c…				IPR004045;IPR012336;IPR010987;	Glutathione S-transferase, N-terminal;Thioredoxin-like fold;Glutathione S-transferase, C-terminal-like;
Q65XV6	27	Os05g0111200 protein OS=Oryza sativa subsp. japonica GN=P0016H04.12 PE=2 SV=1	cytosol	single-organism transport;single-organism cellular process;protein targeting;protein transport;establishment of localization;intracellular protein transport;establishment of protein localization;cellular localization;protein localization;protein targeting to chloroplast;cytoplasmic transport;transport;protein import;establishment of localization in cell;protein transmembrane transport;establishme…		organelle envelope;plastid envelope;cell;cellular_component;envelope;intracellular membrane-bounded organelle;intracellular;plastid;cytoplasmic part;chloroplast part;cytoplasm;organelle;plastid part;intracellular organelle part;membrane-bounded organelle;cell part;intracellular organelle;intracellular part;organelle part;chloroplast;chloroplast envelope;membrane;intrinsic to membrane;membrane par…				IPR003397;	Mitochondrial inner membrane translocase subunit Tim17/Tim22/Tim23/peroxisomal protein PMP24;
Q6K2D2	27	Oleosin OS=Oryza sativa subsp. japonica GN=OSJNBb0024J13.29 PE=2 SV=1	chloroplast			lipid particle;intracellular;cytoplasmic part;cytoplasm;organelle;membrane-bounded organelle;cell part;cell;intracellular organelle;intracellular part;cellular_component;intracellular membrane-bounded organelle;monolayer-surrounded lipid storage body;membrane;intrinsic to membrane;membrane part;integral to membrane;				IPR000136;	Oleosin;
Q6Z2Z4	27	Eukaryotic initiation factor 4A-3 OS=Oryza sativa subsp. japonica GN=Os02g0146600 PE=2 SV=1	cytosol	biological_process;response to inorganic substance;response to metal ion;response to chemical;response to stimulus;response to cadmium ion;	molecular_function;binding;heterocyclic compound binding;organic cyclic compound binding;nucleic acid binding;purine ribonucleotide binding;anion binding;ribonucleotide binding;small molecule binding;ion binding;ribonucleoside binding;purine ribonucleoside triphosphate binding;carbohydrate derivative binding;adenyl ribonucleotide binding;nucleoside phosphate binding;nucleotide binding;nucleoside …	intracellular;cytoplasmic part;cytoplasm;cell part;cell;intracellular part;cellular_component;cytosol;nucleus;nuclear lumen;membrane-enclosed lumen;intracellular membrane-bounded organelle;intracellular organelle lumen;organelle lumen;intracellular non-membrane-bounded organelle;organelle;non-membrane-bounded organelle;nuclear part;membrane-bounded organelle;intracellular organelle part;intracell…	K03257	EIF4A:translation initiation factor 4A;	RNA transport - Oryza sativa japonica (Japanese rice) (RefSeq) ;	IPR027417;IPR011545;IPR000629;IPR001650;IPR014014;IPR014001;	P-loop containing nucleoside triphosphate hydrolase;DEAD/DEAH box helicase domain;RNA helicase, ATP-dependent, DEAD-box, conserved site;Helicase, C-terminal;RNA helicase, DEAD-box type, Q motif;Helicase, superfamily 1/2, ATP-binding domain;
Q6ZFJ9	27	60 kDa chaperonin beta subunit OS=Oryza sativa subsp. japonica GN=OJ1435_F07.26 PE=2 SV=1	chloroplast	biological_process;cellular process;cellular macromolecule metabolic process;protein folding;metabolic process;organic substance metabolic process;cellular protein metabolic process;protein metabolic process;macromolecule metabolic process;cellular metabolic process;primary metabolic process;protein refolding;single-organism process;single-organism cellular process;death;cell death;'de novo' prot…	purine ribonucleotide binding;anion binding;ribonucleotide binding;small molecule binding;ion binding;ribonucleoside binding;purine ribonucleoside triphosphate binding;carbohydrate derivative binding;adenyl ribonucleotide binding;nucleoside phosphate binding;molecular_function;nucleotide binding;nucleoside binding;adenyl nucleotide binding;heterocyclic compound binding;binding;purine nucleoside b…	intracellular;cell part;cell;intracellular part;cellular_component;cytoplasm;extracellular region;apoplast;organelle envelope;plastid envelope;envelope;intracellular membrane-bounded organelle;plastid;cytoplasmic part;chloroplast part;organelle;plastid part;intracellular organelle part;membrane-bounded organelle;intracellular organelle;organelle part;chloroplast;chloroplast envelope;plastid strom…	K04077	groEL:chaperonin GroEL;	RNA degradation - Oryza sativa japonica (Japanese rice) (RefSeq) ;	IPR018370;IPR002423;IPR001844;IPR027409;IPR027413;	Chaperonin Cpn60, conserved site;Chaperonin Cpn60/TCP-1;Chaperonin Cpn60;GroEL-like apical domain;GroEL-like equatorial domain;
Q0IP02	26	Os12g0269200 protein OS=Oryza sativa subsp. japonica GN=Os12g0269200 PE=2 SV=1	extracellular		molecular_function;nutrient reservoir activity;					IPR013771;IPR001954;IPR016140;	Bifunctional trypsin/alpha-amylase inhibitor helical domain;Gliadin/LMW glutenin;Bifunctional inhibitor/plant lipid transfer protein/seed storage helical domain;
Q10NF2	26	"Chloroplastic outer envelope membrane protein, putative, expressed OS=Oryza sativa subsp. japonica GN=Os03g0271200 PE=4 SV=1"	chloroplast			membrane;cellular_component;outer membrane;				IPR000184;	Bacterial surface antigen (D15);
Q43009	26	Sucrose synthase 3 OS=Oryza sativa subsp. japonica GN=SUS3 PE=1 SV=2	cytosol	biological_process;oligosaccharide metabolic process;cellular carbohydrate metabolic process;single-organism carbohydrate metabolic process;carbohydrate metabolic process;cellular process;metabolic process;disaccharide metabolic process;organic substance metabolic process;cellular metabolic process;primary metabolic process;sucrose metabolic process;biosynthetic process;response to inorganic subs…	UDP-glucosyltransferase activity;sucrose synthase activity;	membrane;cell part;cell;cellular_component;cell periphery;plasma membrane;intracellular;cytoplasmic part;cytoplasm;organelle;membrane-bounded organelle;intracellular organelle;intracellular part;intracellular membrane-bounded organelle;vacuole;	K00695	E2.4.1.13:sucrose synthase [EC:2.4.1.13];E2.4.1.13:sucrose synthase [EC:2.4.1.13];	Metabolic pathways - Oryza sativa japonica (Japanese rice) (RefSeq) ;Starch and sucrose metabolism - Oryza sativa japonica (Japanese rice) (RefSeq) ;	IPR001296;IPR012820;IPR000368;	Glycosyl transferase, family 1;Sucrose synthase, plant/cyanobacteria;Sucrose synthase;
Q6Z105	26	40S ribosomal protein S10 OS=Oryza sativa subsp. japonica GN=OSJNBa0040I22.20 PE=1 SV=1	nuclear			external encapsulating structure;cell part;cell;cellular_component;cell periphery;cell wall;intracellular;cytoplasmic part;plastid;cytoplasm;organelle;membrane-bounded organelle;intracellular organelle;intracellular part;intracellular membrane-bounded organelle;chloroplast;cytosol;cytosolic part;intracellular non-membrane-bounded organelle;macromolecular complex;ribonucleoprotein complex;non-memb…	K02947	RP-S10e:small subunit ribosomal protein S10e;	Ribosome - Oryza sativa japonica (Japanese rice) (RefSeq) ;	IPR005326;	Plectin/S10, N-terminal;
Q943L0	26	Os01g0839900 protein OS=Oryza sativa subsp. japonica GN=P0031D11.36 PE=2 SV=1	extracellular			external encapsulating structure;cell part;cell;cell wall;cellular_component;cell periphery;plant-type cell wall;				IPR001938;	Thaumatin;
B9FXV5	25	Eukaryotic translation initiation factor 4G OS=Oryza sativa subsp. japonica GN=Os07g0555200 PE=2 SV=2	nuclear	regulation of gene expression;gene expression;organic substance biosynthetic process;cellular macromolecule metabolic process;regulation of metabolic process;translation;regulation of primary metabolic process;cellular macromolecule biosynthetic process;regulation of biological process;regulation of biosynthetic process;cellular metabolic process;macromolecule metabolic process;primary metabolic …	molecular_function;binding;heterocyclic compound binding;organic cyclic compound binding;nucleic acid binding;RNA binding;protein binding;DNA binding;translation factor activity, nucleic acid binding;translation initiation factor activity;		K03260	EIF4G:translation initiation factor 4G;	RNA transport - Oryza sativa japonica (Japanese rice) (RefSeq) ;	IPR003890;IPR003891;IPR016024;IPR016021;	MIF4G-like, type 3;Initiation factor eIF-4 gamma, MA3;Armadillo-type fold;MIF4-like, type 1/2/3;
Q9FWV2	25	Putative chloroplast inner envelope protein OS=Oryza sativa subsp. japonica GN=OSJNBa0051D19.7 PE=4 SV=1	chloroplast			viral membrane;cellular_component;virion;virion part;viral envelope;
Q8H903	24	60 kDa chaperonin OS=Oryza sativa subsp. japonica GN=OSJNBa0071K18.10 PE=2 SV=1	mitochondria	biological_process;cellular process;cellular macromolecule metabolic process;protein folding;metabolic process;organic substance metabolic process;cellular protein metabolic process;protein metabolic process;macromolecule metabolic process;cellular metabolic process;primary metabolic process;protein refolding;response to inorganic substance;response to metal ion;response to chemical;response to s…	purine ribonucleotide binding;anion binding;ribonucleotide binding;small molecule binding;ion binding;ribonucleoside binding;purine ribonucleoside triphosphate binding;carbohydrate derivative binding;adenyl ribonucleotide binding;nucleoside phosphate binding;molecular_function;nucleotide binding;nucleoside binding;adenyl nucleotide binding;heterocyclic compound binding;binding;purine nucleoside b…	intracellular;cell part;cell;intracellular part;cellular_component;cytoplasm;cytoplasmic part;plastid;organelle;membrane-bounded organelle;intracellular organelle;intracellular membrane-bounded organelle;chloroplast;cytosol;cytosolic part;intracellular non-membrane-bounded organelle;macromolecular complex;ribonucleoprotein complex;non-membrane-bounded organelle;ribosome;cytosolic ribosome;membran…	K04077	groEL:chaperonin GroEL;	RNA degradation - Oryza sativa japonica (Japanese rice) (RefSeq) ;	IPR002423;IPR027413;IPR027409;IPR001844;IPR018370;	Chaperonin Cpn60/TCP-1;GroEL-like equatorial domain;GroEL-like apical domain;Chaperonin Cpn60;Chaperonin Cpn60, conserved site;
C7J0T2	23	Os04g0510900 protein (Fragment) OS=Oryza sativa subsp. japonica GN=Os04g0510900 PE=4 SV=1	chloroplast				K17991	PXG:peroxygenase [EC:1.11.2.3];	Cutin, suberine and wax biosynthesis - Oryza sativa japonica (Japanese rice) (RefSeq) ;	IPR007736;	Caleosin;
Q0E158	23	40S ribosomal protein S8 OS=Oryza sativa subsp. japonica GN=Os02g0489400 PE=1 SV=1	chloroplast	gene expression;organic substance biosynthetic process;biosynthetic process;macromolecule biosynthetic process;cellular macromolecule metabolic process;cellular process;biological_process;cellular macromolecule biosynthetic process;metabolic process;organic substance metabolic process;cellular biosynthetic process;cellular protein metabolic process;macromolecule metabolic process;cellular metabol…	molecular_function;structural molecule activity;structural constituent of ribosome;	cell part;cell;cellular_component;intracellular;cytoplasmic part;cytoplasm;intracellular non-membrane-bounded organelle;organelle;macromolecular complex;non-membrane-bounded organelle;ribonucleoprotein complex;intracellular organelle;intracellular part;ribosome;	K02995	RP-S8e:small subunit ribosomal protein S8e;	Ribosome - Oryza sativa japonica (Japanese rice) (RefSeq) ;	IPR022309;IPR018283;IPR001047;	Ribosomal protein S8e/ribosomal biogenesis NSA2;Ribosomal protein S8e, conserved site;Ribosomal protein S8e;
Q2R132	23	"Nonspecific lipid-transfer protein 2, putative, expressed OS=Oryza sativa subsp. japonica GN=Os11g0620300 PE=2 SV=1"	extracellular	single-organism transport;biological_process;macromolecule localization;single-organism process;transport;establishment of localization;lipid localization;organic substance transport;localization;lipid transport;						IPR016140;	Bifunctional inhibitor/plant lipid transfer protein/seed storage helical domain;
Q33AE4	23	Os10g0189100 protein OS=Oryza sativa subsp. japonica GN=Os10g0189100 PE=2 SV=1	chloroplast	biological_process;metabolic process;organic substance metabolic process;primary metabolic process;carbohydrate metabolic process;response to external stimulus;detection of stimulus;detection of abiotic stimulus;detection of external stimulus;response to gravity;response to abiotic stimulus;response to stimulus;detection of gravity;monosaccharide catabolic process;organic substance catabolic proc…	molecular_function;intramolecular transferase activity;catalytic activity;isomerase activity;intramolecular transferase activity, phosphotransferases;binding;cation binding;ion binding;metal ion binding;magnesium ion binding;phosphoglucomutase activity;	extracellular region;cellular_component;apoplast;organelle envelope;plastid envelope;cell;envelope;intracellular membrane-bounded organelle;intracellular;plastid;cytoplasmic part;chloroplast part;cytoplasm;organelle;plastid part;intracellular organelle part;membrane-bounded organelle;cell part;intracellular organelle;intracellular part;organelle part;chloroplast;chloroplast envelope;plastid strom…	K01835	pgm:phosphoglucomutase [EC:5.4.2.2];pgm:phosphoglucomutase [EC:5.4.2.2];pgm:phosphoglucomutase [EC:5.4.2.2];pgm:phosphoglucomutase [EC:5.4.2.2];pgm:phosphoglucomutase [EC:5.4.2.2];pgm:phosphoglucomutase [EC:5.4.2.2];pgm:phosphoglucomutase [EC:5.4.2.2];pgm:phosphoglucomutase [EC:5.4.2.2];	Metabolic pathways - Oryza sativa japonica (Japanese rice) (RefSeq) ;Biosynthesis of secondary metabolites - Oryza sativa japonica (Japanese rice) (RefSeq) ;Starch and sucrose metabolism - Oryza sativa japonica (Japanese rice) (RefSeq) ;Purine metabolism - Oryza sativa japonica (Japanese rice) (RefSeq) ;Glycolysis / Gluconeogenesis - Oryza sativa japonica (Japanese rice) (RefSeq) ;Amino sugar and…	IPR016055;IPR016066;IPR005845;IPR005846;IPR005844;IPR005843;IPR005841;	Alpha-D-phosphohexomutase, alpha/beta/alpha I/II/III;Alpha-D-phosphohexomutase, conserved site;Alpha-D-phosphohexomutase, alpha/beta/alpha domain II;Alpha-D-phosphohexomutase, alpha/beta/alpha domain III;Alpha-D-phosphohexomutase, alpha/beta/alpha domain I;Alpha-D-phosphohexomutase, C-terminal;Alpha-D-phosphohexomutase superfamily;
Q6K1Q6	23	Putative hydroxyproline-rich glycoprotein 1 OS=Oryza sativa subsp. japonica GN=OSJNOa283G08.1 PE=1 SV=1	cytosol	gene expression;organic substance biosynthetic process;biosynthetic process;macromolecule biosynthetic process;cellular macromolecule metabolic process;cellular process;biological_process;cellular macromolecule biosynthetic process;metabolic process;organic substance metabolic process;cellular biosynthetic process;cellular protein metabolic process;macromolecule metabolic process;cellular metabol…	molecular_function;structural molecule activity;structural constituent of ribosome;	cell part;cell;cellular_component;intracellular;cytoplasmic part;cytoplasm;intracellular non-membrane-bounded organelle;organelle;macromolecular complex;non-membrane-bounded organelle;ribonucleoprotein complex;intracellular organelle;intracellular part;ribosome;plastid;membrane-bounded organelle;intracellular membrane-bounded organelle;chloroplast;large ribosomal subunit;ribosomal subunit;cytosol…	K02875	RP-L14e:large subunit ribosomal protein L14e;	Ribosome - Oryza sativa japonica (Japanese rice) (RefSeq) ;	IPR008991;IPR002784;IPR014722;	Translation protein SH3-like domain;Ribosomal protein L14;Ribosomal protein L2 domain 2;
Q6Z4N6	23	Os07g0683900 protein OS=Oryza sativa subsp. japonica GN=OSJNBa0060O17.13-1 PE=2 SV=1	cytosol							IPR000772;	Ricin B lectin domain;
Q8H920	23	"AWPM-19-like family protein, expressed OS=Oryza sativa subsp. japonica GN=OSJNBa0071K18.4 PE=2 SV=1"	plasma membrane							IPR008390;	AWPM-19-like;
A3C6D7	22	Actin-2 OS=Oryza sativa subsp. japonica GN=ACT2 PE=2 SV=1	cytoskeleton		purine ribonucleotide binding;anion binding;ribonucleotide binding;small molecule binding;ion binding;ribonucleoside binding;purine ribonucleoside triphosphate binding;carbohydrate derivative binding;adenyl ribonucleotide binding;nucleoside phosphate binding;molecular_function;nucleotide binding;nucleoside binding;adenyl nucleotide binding;heterocyclic compound binding;binding;purine nucleoside b…	intracellular;cell part;cell;intracellular part;cellular_component;cytoplasm;intracellular non-membrane-bounded organelle;organelle;non-membrane-bounded organelle;intracellular organelle;cytoskeleton;				IPR004001;IPR004000;IPR020902;	Actin, conserved site;Actin-related protein;Actin/actin-like conserved site;
Q0DT04	22	Os03g0277500 protein OS=Oryza sativa subsp. japonica GN=Os03g0277500 PE=4 SV=1	cytosol							IPR029068;IPR025870;	Glyoxalase/Bleomycin resistance protein/Dihydroxybiphenyl dioxygenase;Glyoxalase-like domain;
Q0J0Q5	22	Os09g0502100 protein OS=Oryza sativa subsp. japonica GN=Os09g0502100 PE=4 SV=2	nuclear
Q6YZA9	22	Germin-like protein 8-2 OS=Oryza sativa subsp. japonica GN=GER3 PE=2 SV=1	extracellular	biological_process;response to abiotic stimulus;response to stress;response to osmotic stress;response to stimulus;response to salt stress;	molecular_function;binding;cation binding;ion binding;transition metal ion binding;metal ion binding;manganese ion binding;nutrient reservoir activity;	extracellular region;cellular_component;apoplast;external encapsulating structure;cell part;cell;cell periphery;cell wall;extracellular matrix;				IPR011051;IPR006045;IPR014710;IPR019780;IPR001929;	RmlC-like cupin domain;Cupin 1;RmlC-like jelly roll fold;Germin, manganese binding site;Germin;
P17784	21	Fructose-bisphosphate aldolase cytoplasmic isozyme OS=Oryza sativa subsp. japonica GN=FBA PE=1 SV=2	cytosol	monosaccharide catabolic process;organic substance catabolic process;cellular process;carbohydrate metabolic process;hexose metabolic process;catabolic process;generation of precursor metabolites and energy;biological_process;carbohydrate catabolic process;single-organism carbohydrate metabolic process;single-organism carbohydrate catabolic process;metabolic process;glucose catabolic process;gluc…	molecular_function;catalytic activity;aldehyde-lyase activity;carbon-carbon lyase activity;lyase activity;fructose-bisphosphate aldolase activity;binding;cation binding;ion binding;transition metal ion binding;metal ion binding;copper ion binding;	extracellular region;cellular_component;apoplast;external encapsulating structure;cell part;cell;cell periphery;cell wall;intracellular;cytoplasmic part;plastid;cytoplasm;organelle;membrane-bounded organelle;intracellular organelle;intracellular part;intracellular membrane-bounded organelle;chloroplast;cytosol;organelle envelope;envelope;mitochondrion;mitochondrial part;intracellular organelle pa…				IPR000741;IPR029768;IPR013785;	Fructose-bisphosphate aldolase, class-I;Fructose-bisphosphate aldolase class-I active site;Aldolase-type TIM barrel;
Q0JDZ7	21	40S ribosomal protein S8 OS=Oryza sativa subsp. japonica GN=OSJNBa0038P21.4 PE=2 SV=1	chloroplast	gene expression;organic substance biosynthetic process;biosynthetic process;macromolecule biosynthetic process;cellular macromolecule metabolic process;cellular process;biological_process;cellular macromolecule biosynthetic process;metabolic process;organic substance metabolic process;cellular biosynthetic process;cellular protein metabolic process;macromolecule metabolic process;cellular metabol…	molecular_function;structural molecule activity;structural constituent of ribosome;	cell part;cell;cellular_component;intracellular;cytoplasmic part;cytoplasm;intracellular non-membrane-bounded organelle;organelle;macromolecular complex;non-membrane-bounded organelle;ribonucleoprotein complex;intracellular organelle;intracellular part;ribosome;small ribosomal subunit;ribosomal subunit;cytosol;cytosolic part;cytosolic ribosome;intracellular organelle part;organelle part;cytosolic…	K02995	RP-S8e:small subunit ribosomal protein S8e;	Ribosome - Oryza sativa japonica (Japanese rice) (RefSeq) ;	IPR001047;IPR018283;IPR022309;	Ribosomal protein S8e;Ribosomal protein S8e, conserved site;Ribosomal protein S8e/ribosomal biogenesis NSA2;
Q9AV77	21	60S ribosomal protein L17 OS=Oryza sativa subsp. japonica GN=OSJNBa0006L06.7 PE=2 SV=1	cytosol	gene expression;organic substance biosynthetic process;biosynthetic process;macromolecule biosynthetic process;cellular macromolecule metabolic process;cellular process;biological_process;cellular macromolecule biosynthetic process;metabolic process;organic substance metabolic process;cellular biosynthetic process;cellular protein metabolic process;macromolecule metabolic process;cellular metabol…	molecular_function;structural molecule activity;structural constituent of ribosome;	cell;cellular_component;intracellular;cytoplasmic part;cytoplasm;intracellular non-membrane-bounded organelle;organelle;macromolecular complex;non-membrane-bounded organelle;ribonucleoprotein complex;cell part;intracellular organelle;intracellular part;ribosome;large ribosomal subunit;ribosomal subunit;cytosol;cytosolic part;cytosolic ribosome;intracellular organelle part;organelle part;cytosolic…	K02894	RP-L23e:large subunit ribosomal protein L23e;	Ribosome - Oryza sativa japonica (Japanese rice) (RefSeq) ;	IPR000218;IPR019972;IPR023571;	Ribosomal protein L14b/L23e;Ribosomal protein L14 conserved site;Ribosomal protein L14 domain;
Q0E4Q0	20	40S ribosomal protein S4 OS=Oryza sativa subsp. japonica GN=Os02g0105900 PE=1 SV=1	chloroplast	gene expression;organic substance biosynthetic process;biosynthetic process;macromolecule biosynthetic process;cellular macromolecule metabolic process;cellular process;biological_process;cellular macromolecule biosynthetic process;metabolic process;organic substance metabolic process;cellular biosynthetic process;cellular protein metabolic process;macromolecule metabolic process;cellular metabol…	molecular_function;binding;heterocyclic compound binding;organic cyclic compound binding;nucleic acid binding;RNA binding;structural molecule activity;structural constituent of ribosome;	cell part;cell;cellular_component;intracellular;cytoplasmic part;cytoplasm;intracellular non-membrane-bounded organelle;organelle;macromolecular complex;non-membrane-bounded organelle;ribonucleoprotein complex;intracellular organelle;intracellular part;ribosome;plastid;membrane-bounded organelle;intracellular membrane-bounded organelle;chloroplast;cytosol;cytosolic part;cytosolic ribosome;nucleus…	K02987	RP-S4e:small subunit ribosomal protein S4e;	Ribosome - Oryza sativa japonica (Japanese rice) (RefSeq) ;	IPR013843;IPR013845;IPR002942;IPR018199;IPR000876;IPR005824;	Ribosomal protein S4e, N-terminal;Ribosomal protein S4e, central region;RNA-binding S4 domain;Ribosomal protein S4e, N-terminal, conserved site;Ribosomal protein S4e;KOW;
Q0IQF7	20	40S ribosomal protein S16 OS=Oryza sativa subsp. japonica GN=RPS16A PE=2 SV=1	chloroplast	gene expression;organic substance biosynthetic process;biosynthetic process;macromolecule biosynthetic process;cellular macromolecule metabolic process;cellular process;biological_process;cellular macromolecule biosynthetic process;metabolic process;organic substance metabolic process;cellular biosynthetic process;cellular protein metabolic process;macromolecule metabolic process;cellular metabol…	molecular_function;structural molecule activity;structural constituent of ribosome;	cell;cellular_component;intracellular;cytoplasmic part;cytoplasm;intracellular non-membrane-bounded organelle;organelle;macromolecular complex;non-membrane-bounded organelle;ribonucleoprotein complex;cell part;intracellular organelle;intracellular part;ribosome;external encapsulating structure;cell periphery;cell wall;plastid;membrane-bounded organelle;intracellular membrane-bounded organelle;chl…	K02960	RP-S16e:small subunit ribosomal protein S16e;	Ribosome - Oryza sativa japonica (Japanese rice) (RefSeq) ;	IPR000754;IPR020568;IPR020574;IPR014721;	Ribosomal protein S9;Ribosomal protein S5 domain 2-type fold;Ribosomal protein S9, conserved site;Ribosomal protein S5 domain 2-type fold, subgroup;
Q2QLR2	20	"Glycine-rich RNA-binding protein GRP1A, putative, expressed OS=Oryza sativa subsp. japonica GN=LOC_Os12g43600 PE=2 SV=1"	nuclear	biological_process;rhythmic process;circadian rhythm;nitrogen compound metabolic process;cellular aromatic compound metabolic process;cellular macromolecule metabolic process;cellular process;DNA conformation change;nucleic acid metabolic process;DNA metabolic process;cellular nitrogen compound metabolic process;nucleobase-containing compound metabolic process;organic cyclic compound metabolic pr…	nucleoside phosphate binding;molecular_function;binding;heterocyclic compound binding;small molecule binding;organic cyclic compound binding;nucleotide binding;nucleic acid binding;structure-specific DNA binding;DNA binding;double-stranded DNA binding;single-stranded DNA binding;	external encapsulating structure;cell part;cell;cellular_component;cell periphery;cell wall;intracellular;cytoplasmic part;plastid;cytoplasm;organelle;membrane-bounded organelle;intracellular organelle;intracellular part;intracellular membrane-bounded organelle;chloroplast;nucleus;nuclear lumen;membrane-enclosed lumen;intracellular organelle lumen;organelle lumen;intracellular non-membrane-bounde…				IPR000504;IPR012677;	RNA recognition motif domain;Nucleotide-binding, alpha-beta plait;
Q2QVC1	20	"Argininosuccinate synthase, chloroplast, putative, expressed OS=Oryza sativa subsp. japonica GN=LOC_Os12g13320 PE=3 SV=1"	chloroplast	nitrogen compound metabolic process;organic substance biosynthetic process;small molecule biosynthetic process;oxoacid metabolic process;glutamine family amino acid biosynthetic process;small molecule metabolic process;glutamine family amino acid metabolic process;organic acid biosynthetic process;single-organism metabolic process;single-organism biosynthetic process;arginine metabolic process;ce…	molecular_function;ligase activity;catalytic activity;ligase activity, forming carbon-nitrogen bonds;argininosuccinate synthase activity;purine ribonucleotide binding;anion binding;ribonucleotide binding;small molecule binding;ion binding;ribonucleoside binding;purine ribonucleoside triphosphate binding;carbohydrate derivative binding;adenyl ribonucleotide binding;nucleoside phosphate binding;nuc…	cell;cellular_component;intracellular membrane-bounded organelle;intracellular;plastid;cytoplasmic part;chloroplast part;cytoplasm;organelle;plastid stroma;plastid part;intracellular organelle part;membrane-bounded organelle;cell part;intracellular organelle;intracellular part;organelle part;chloroplast;chloroplast stroma;	K01940	argG:argininosuccinate synthase [EC:6.3.4.5];argG:argininosuccinate synthase [EC:6.3.4.5];argG:argininosuccinate synthase [EC:6.3.4.5];argG:argininosuccinate synthase [EC:6.3.4.5];argG:argininosuccinate synthase [EC:6.3.4.5];	Metabolic pathways - Oryza sativa japonica (Japanese rice) (RefSeq) ;Biosynthesis of secondary metabolites - Oryza sativa japonica (Japanese rice) (RefSeq) ;Biosynthesis of amino acids - Oryza sativa japonica (Japanese rice) (RefSeq) ;Arginine and proline metabolism - Oryza sativa japonica (Japanese rice) (RefSeq) ;Alanine, aspartate and glutamate metabolism - Oryza sativa japonica (Japanese rice…	IPR023434;IPR014729;IPR001518;IPR018223;IPR024074;	Argininosuccinate synthase, type 1 subfamily;Rossmann-like alpha/beta/alpha sandwich fold;Argininosuccinate synthase;Argininosuccinate synthase, conserved site;Argininosuccinate synthetase, catalytic/multimerisation domain body;
Q5JK65	20	Os01g0958200 protein OS=Oryza sativa subsp. japonica GN=OJ1294_F06.27 PE=2 SV=1	chloroplast		molecular_function;catalytic activity;transferase activity;transferase activity, transferring phosphorus-containing groups;kinase activity;					IPR001480;	Bulb-type lectin domain;
Q75HX0	20	Actin OS=Oryza sativa subsp. japonica GN=Os05g0438800 PE=2 SV=1	cytoskeleton		purine ribonucleotide binding;anion binding;ribonucleotide binding;small molecule binding;ion binding;ribonucleoside binding;purine ribonucleoside triphosphate binding;carbohydrate derivative binding;adenyl ribonucleotide binding;nucleoside phosphate binding;molecular_function;nucleotide binding;nucleoside binding;adenyl nucleotide binding;heterocyclic compound binding;binding;purine nucleoside b…	intracellular;cell part;cell;intracellular part;cellular_component;cytoplasm;intracellular non-membrane-bounded organelle;organelle;non-membrane-bounded organelle;intracellular organelle;cytoskeleton;				IPR004000;IPR004001;IPR020902;	Actin-related protein;Actin, conserved site;Actin/actin-like conserved site;
Q8LNL2	20	"40S ribosomal protein S20, putative, expressed OS=Oryza sativa subsp. japonica GN=OSJNBa0071I20.6 PE=2 SV=1"	cytosol	gene expression;organic substance biosynthetic process;biosynthetic process;macromolecule biosynthetic process;cellular macromolecule metabolic process;cellular process;biological_process;cellular macromolecule biosynthetic process;metabolic process;organic substance metabolic process;cellular biosynthetic process;cellular protein metabolic process;macromolecule metabolic process;cellular metabol…	molecular_function;structural molecule activity;structural constituent of ribosome;	cell;cellular_component;intracellular;cytoplasmic part;cytoplasm;intracellular non-membrane-bounded organelle;organelle;macromolecular complex;non-membrane-bounded organelle;ribonucleoprotein complex;cell part;intracellular organelle;intracellular part;ribosome;ribosomal subunit;intracellular organelle part;organelle part;small ribosomal subunit;external encapsulating structure;cell periphery;cel…	K02969	RP-S20e:small subunit ribosomal protein S20e;	Ribosome - Oryza sativa japonica (Japanese rice) (RefSeq) ;	IPR001848;IPR005729;IPR027486;	Ribosomal protein S10;Ribosomal protein S10, eukaryotic/archaeal;Ribosomal protein S10 domain;
Q0DKF0	19	60S ribosomal protein L10-2 OS=Oryza sativa subsp. japonica GN=SG12 PE=2 SV=1	chloroplast	gene expression;organic substance biosynthetic process;biosynthetic process;macromolecule biosynthetic process;cellular macromolecule metabolic process;cellular process;biological_process;cellular macromolecule biosynthetic process;metabolic process;organic substance metabolic process;cellular biosynthetic process;cellular protein metabolic process;macromolecule metabolic process;cellular metabol…	molecular_function;structural molecule activity;structural constituent of ribosome;	cell part;cell;cellular_component;intracellular;cytoplasmic part;cytoplasm;intracellular non-membrane-bounded organelle;organelle;macromolecular complex;non-membrane-bounded organelle;ribonucleoprotein complex;intracellular organelle;intracellular part;ribosome;organelle envelope;plastid envelope;envelope;intracellular membrane-bounded organelle;plastid;chloroplast part;plastid part;intracellular…	K02866	RP-L10e:large subunit ribosomal protein L10e;	Ribosome - Oryza sativa japonica (Japanese rice) (RefSeq) ;	IPR001197;IPR018255;IPR016180;	Ribosomal protein L10e;Ribosomal protein L10e, conserved site;Ribosomal protein L10e/L16;
Q0ISV7	19	Adenosylhomocysteinase (Fragment) OS=Oryza sativa subsp. japonica GN=Os11g0455500 PE=3 SV=2	chloroplast	biological_process;single-organism metabolic process;cellular process;metabolic process;small molecule metabolic process;cellular metabolic process;one-carbon metabolic process;regulation of gene expression;gene expression;nitrogen compound metabolic process;regulation of nitrogen compound metabolic process;regulation of RNA metabolic process;cellular macromolecule metabolic process;negative regu…	molecular_function;hydrolase activity;trialkylsulfonium hydrolase activity;hydrolase activity, acting on ether bonds;catalytic activity;adenosylhomocysteinase activity;binding;cation binding;ion binding;transition metal ion binding;metal ion binding;copper ion binding;nucleoside phosphate binding;heterocyclic compound binding;small molecule binding;organic cyclic compound binding;nucleotide bindi…	membrane;cell part;cell;cellular_component;cell periphery;plasma membrane;intracellular;cytoplasmic part;cytoplasm;organelle;membrane-bounded organelle;intracellular organelle;intracellular part;intracellular membrane-bounded organelle;vacuole;	K01251	E3.3.1.1:adenosylhomocysteinase [EC:3.3.1.1];E3.3.1.1:adenosylhomocysteinase [EC:3.3.1.1];	Metabolic pathways - Oryza sativa japonica (Japanese rice) (RefSeq) ;Cysteine and methionine metabolism - Oryza sativa japonica (Japanese rice) (RefSeq) ;	IPR015878;IPR016040;IPR020082;IPR000043;	S-adenosyl-L-homocysteine hydrolase, NAD binding domain;NAD(P)-binding domain;S-adenosyl-L-homocysteine hydrolase, conserved site;Adenosylhomocysteinase;
Q6H4L2	19	Elongation factor 2 OS=Oryza sativa subsp. japonica GN=P0461D06.32 PE=2 SV=1	cytosol	nitrogen compound metabolic process;purine nucleoside triphosphate catabolic process;purine nucleoside triphosphate metabolic process;nucleoside triphosphate catabolic process;ribonucleoside triphosphate catabolic process;phosphate-containing compound metabolic process;nucleoside triphosphate metabolic process;organophosphate catabolic process;purine ribonucleoside triphosphate metabolic process;…	molecular_function;pyrophosphatase activity;nucleoside-triphosphatase activity;hydrolase activity, acting on acid anhydrides;hydrolase activity;catalytic activity;hydrolase activity, acting on acid anhydrides, in = phosphorus-containing anhydrides;GTPase activity;purine ribonucleotide binding;anion binding;ribonucleotide binding;small molecule binding;ion binding;ribonucleoside binding;purine rib…	intracellular;cytoplasmic part;plastid;cytoplasm;organelle;membrane-bounded organelle;cell part;cell;intracellular organelle;intracellular part;cellular_component;intracellular membrane-bounded organelle;chloroplast;cytosol;nucleus;nuclear lumen;membrane-enclosed lumen;intracellular organelle lumen;organelle lumen;intracellular non-membrane-bounded organelle;non-membrane-bounded organelle;nuclear…				IPR004161;IPR027417;IPR014721;IPR009022;IPR009000;IPR020568;IPR005225;IPR005517;IPR000795;IPR000640;	Translation elongation factor EFTu/EF1A, domain 2;P-loop containing nucleoside triphosphate hydrolase;Ribosomal protein S5 domain 2-type fold, subgroup;Elongation factor G, III-V domain;Translation protein, beta-barrel domain;Ribosomal protein S5 domain 2-type fold;Small GTP-binding protein domain;Translation elongation factor EFG/EF2, domain IV;Elongation factor, GTP-binding domain;Translation e…
Q7GD79	19	GTP-binding nuclear protein Ran-2 OS=Oryza sativa subsp. japonica GN=RAN2 PE=2 SV=1	chloroplast	nitrogen compound metabolic process;purine nucleoside triphosphate catabolic process;purine nucleoside triphosphate metabolic process;nucleoside triphosphate catabolic process;ribonucleoside triphosphate catabolic process;phosphate-containing compound metabolic process;nucleoside triphosphate metabolic process;organophosphate catabolic process;purine ribonucleoside triphosphate metabolic process;…	molecular_function;pyrophosphatase activity;nucleoside-triphosphatase activity;hydrolase activity, acting on acid anhydrides;hydrolase activity;catalytic activity;hydrolase activity, acting on acid anhydrides, in = phosphorus-containing anhydrides;GTPase activity;purine ribonucleotide binding;anion binding;ribonucleotide binding;small molecule binding;ion binding;ribonucleoside binding;purine rib…	extracellular region;cellular_component;apoplast;external encapsulating structure;cell part;cell;cell periphery;cell wall;intracellular;intracellular part;cytoplasm;nucleus;nuclear lumen;membrane-enclosed lumen;intracellular membrane-bounded organelle;intracellular organelle lumen;organelle lumen;intracellular non-membrane-bounded organelle;organelle;non-membrane-bounded organelle;nuclear part;me…	K07936	RAN:GTP-binding nuclear protein Ran;RAN:GTP-binding nuclear protein Ran;	RNA transport - Oryza sativa japonica (Japanese rice) (RefSeq) ;Ribosome biogenesis in eukaryotes - Oryza sativa japonica (Japanese rice) (RefSeq) ;	IPR002041;IPR001806;IPR027417;IPR005225;	Ran GTPase;Small GTPase superfamily;P-loop containing nucleoside triphosphate hydrolase;Small GTP-binding protein domain;
Q7XTK1	19	Elongation factor OS=Oryza sativa subsp. japonica GN=OSJNBa0020P07.3 PE=2 SV=2	cytosol	nitrogen compound metabolic process;purine nucleoside triphosphate catabolic process;purine nucleoside triphosphate metabolic process;nucleoside triphosphate catabolic process;ribonucleoside triphosphate catabolic process;phosphate-containing compound metabolic process;nucleoside triphosphate metabolic process;organophosphate catabolic process;purine ribonucleoside triphosphate metabolic process;…	molecular_function;pyrophosphatase activity;nucleoside-triphosphatase activity;hydrolase activity, acting on acid anhydrides;hydrolase activity;catalytic activity;hydrolase activity, acting on acid anhydrides, in = phosphorus-containing anhydrides;GTPase activity;purine ribonucleotide binding;anion binding;ribonucleotide binding;small molecule binding;ion binding;ribonucleoside binding;purine rib…	intracellular;cytoplasmic part;plastid;cytoplasm;organelle;membrane-bounded organelle;cell part;cell;intracellular organelle;intracellular part;cellular_component;intracellular membrane-bounded organelle;chloroplast;cytosol;nucleus;nuclear lumen;membrane-enclosed lumen;intracellular organelle lumen;organelle lumen;intracellular non-membrane-bounded organelle;non-membrane-bounded organelle;nuclear…				IPR014721;IPR005517;IPR000795;IPR000640;IPR027417;IPR020568;IPR004161;IPR009000;IPR009022;IPR005225;	Ribosomal protein S5 domain 2-type fold, subgroup;Translation elongation factor EFG/EF2, domain IV;Elongation factor, GTP-binding domain;Translation elongation factor EFG, V domain;P-loop containing nucleoside triphosphate hydrolase;Ribosomal protein S5 domain 2-type fold;Translation elongation factor EFTu/EF1A, domain 2;Translation protein, beta-barrel domain;Elongation factor G, III-V domain;Sm…
Q84UR8	19	Cold shock domain protein 2 OS=Oryza sativa subsp. japonica GN=P0582D05.112 PE=2 SV=1	mitochondria	regulation of gene expression;gene expression;nitrogen compound metabolic process;organic substance biosynthetic process;cellular aromatic compound metabolic process;regulation of nitrogen compound metabolic process;regulation of RNA metabolic process;nucleic acid metabolic process;cellular macromolecule metabolic process;regulation of metabolic process;regulation of primary metabolic process;reg…	molecular_function;binding;heterocyclic compound binding;organic cyclic compound binding;nucleic acid binding;DNA binding;cation binding;ion binding;transition metal ion binding;metal ion binding;zinc ion binding;structure-specific DNA binding;double-stranded DNA binding;RNA binding;mRNA binding;single-stranded DNA binding;	intracellular;cell part;cell;intracellular part;cellular_component;cytoplasm;nucleus;nuclear lumen;membrane-enclosed lumen;intracellular membrane-bounded organelle;intracellular organelle lumen;organelle lumen;intracellular non-membrane-bounded organelle;organelle;non-membrane-bounded organelle;nuclear part;membrane-bounded organelle;intracellular organelle part;intracellular organelle;organelle …				IPR019844;IPR002059;IPR012340;IPR011129;IPR001878;	Cold-shock conserved site;Cold-shock protein, DNA-binding;Nucleic acid-binding, OB-fold;Cold shock protein;Zinc finger, CCHC-type;
Q8LH97	19	40S ribosomal protein S6 OS=Oryza sativa subsp. japonica GN=P0594D10.135 PE=2 SV=1	nuclear	gene expression;organic substance biosynthetic process;biosynthetic process;macromolecule biosynthetic process;cellular macromolecule metabolic process;cellular process;biological_process;cellular macromolecule biosynthetic process;metabolic process;organic substance metabolic process;cellular biosynthetic process;cellular protein metabolic process;macromolecule metabolic process;cellular metabol…	molecular_function;structural molecule activity;structural constituent of ribosome;	cell;cellular_component;intracellular;cytoplasmic part;cytoplasm;intracellular non-membrane-bounded organelle;organelle;macromolecular complex;non-membrane-bounded organelle;ribonucleoprotein complex;cell part;intracellular organelle;intracellular part;ribosome;plastid;membrane-bounded organelle;intracellular membrane-bounded organelle;chloroplast;small ribosomal subunit;ribosomal subunit;cytosol…	K02991	RP-S6e:small subunit ribosomal protein S6e;	Ribosome - Oryza sativa japonica (Japanese rice) (RefSeq) ;	IPR001377;IPR014401;IPR018282;	Ribosomal protein S6e;Ribosomal protein S6, eukaryotic;Ribosomal protein S6e, conserved site;
Q10E23	18	14-3-3 protein OS=Oryza sativa subsp. japonica GN=Os03g0710800 PE=2 SV=1	chloroplast	biological_process;response to inorganic substance;response to metal ion;response to chemical;response to stimulus;response to cadmium ion;	protein binding;molecular_function;binding;protein domain specific binding;purine ribonucleotide binding;anion binding;ribonucleotide binding;small molecule binding;ion binding;ribonucleoside binding;purine ribonucleoside triphosphate binding;carbohydrate derivative binding;adenyl ribonucleotide binding;nucleoside phosphate binding;nucleotide binding;nucleoside binding;adenyl nucleotide binding;h…	external encapsulating structure;cell part;cell;cellular_component;cell periphery;cell wall;intracellular membrane-bounded organelle;intracellular;plastid;cytoplasmic part;chloroplast part;cytoplasm;organelle;plastid stroma;plastid part;intracellular organelle part;membrane-bounded organelle;intracellular organelle;intracellular part;organelle part;chloroplast;chloroplast stroma;mitochondrion;org…				IPR023409;IPR023410;IPR000308;	14-3-3 protein, conserved site;14-3-3 domain;14-3-3 protein;
Q10PB3	18	Os03g0240500 protein OS=Oryza sativa subsp. japonica GN=Os03g0240500 PE=2 SV=1	chloroplast	macromolecule localization;cellular macromolecule localization;cellular process;single-organism process;single-organism cellular process;intracellular transport;protein transport;establishment of localization;establishment of protein localization;cellular localization;biological_process;protein localization;transport;establishment of localization in cell;cellular protein localization;organic subs…	molecular_function;transporter activity;primary active transmembrane transporter activity;P-P-bond-hydrolysis-driven transmembrane transporter activity;substrate-specific transmembrane transporter activity;protein transporter activity;substrate-specific transporter activity;transmembrane transporter activity;macromolecule transmembrane transporter activity;protein transmembrane transporter activi…	plastid outer membrane;plastid membrane;plastid envelope;intracellular membrane-bounded organelle;envelope;intracellular;plastid;cytoplasm;chloroplast part;organelle;plastid part;outer membrane;membrane-bounded organelle;organelle membrane;intracellular organelle;organelle envelope;organelle outer membrane;chloroplast membrane;cell;chloroplast envelope;cellular_component;cytoplasmic part;membrane…				IPR006703;IPR005688;IPR027417;	AIG1;Chloroplast protein import component Toc34;P-loop containing nucleoside triphosphate hydrolase;
Q2R2W2	18	14-3-3-like protein GF14-D OS=Oryza sativa subsp. japonica GN=GF14D PE=1 SV=1	plasma membrane	biological_process;response to inorganic substance;response to metal ion;response to chemical;response to stimulus;response to cadmium ion;	protein binding;molecular_function;binding;protein domain specific binding;purine ribonucleotide binding;anion binding;ribonucleotide binding;small molecule binding;ion binding;ribonucleoside binding;purine ribonucleoside triphosphate binding;carbohydrate derivative binding;adenyl ribonucleotide binding;nucleoside phosphate binding;nucleotide binding;nucleoside binding;adenyl nucleotide binding;h…	external encapsulating structure;cell part;cell;cellular_component;cell periphery;cell wall;intracellular membrane-bounded organelle;intracellular;plastid;cytoplasmic part;chloroplast part;cytoplasm;organelle;plastid stroma;plastid part;intracellular organelle part;membrane-bounded organelle;intracellular organelle;intracellular part;organelle part;chloroplast;chloroplast stroma;mitochondrion;org…				IPR000308;IPR023410;IPR023409;	14-3-3 protein;14-3-3 domain;14-3-3 protein, conserved site;
Q53MW2	18	Non-specific lipid-transfer protein OS=Oryza sativa subsp. japonica GN=Os11g0427800 PE=2 SV=1	extracellular	single-organism transport;biological_process;macromolecule localization;single-organism process;transport;establishment of localization;lipid localization;organic substance transport;localization;lipid transport;metabolic process;organic substance metabolic process;macromolecule metabolic process;protein metabolic process;primary metabolic process;proteolysis;	molecular_function;binding;lipid binding;hydrolase activity;catalytic activity;peptidase activity;					IPR000528;IPR016140;	Plant lipid transfer protein/Par allergen;Bifunctional inhibitor/plant lipid transfer protein/seed storage helical domain;
Q69T99	18	Glucose-1-phosphate adenylyltransferase OS=Oryza sativa subsp. japonica GN=P0592C05.40 PE=2 SV=1	chloroplast	biological_process;metabolic process;biosynthetic process;cellular polysaccharide metabolic process;organic substance biosynthetic process;cellular carbohydrate metabolic process;cellular macromolecule metabolic process;generation of precursor metabolites and energy;cellular glucan metabolic process;carbohydrate biosynthetic process;single-organism metabolic process;cellular macromolecule biosynt…	molecular_function;catalytic activity;transferase activity;transferase activity, transferring phosphorus-containing groups;nucleotidyltransferase activity;adenylyltransferase activity;glucose-1-phosphate adenylyltransferase activity;	extracellular region;cellular_component;apoplast;cell;intracellular membrane-bounded organelle;intracellular;plastid;cytoplasmic part;chloroplast part;cytoplasm;organelle;plastid stroma;plastid part;intracellular organelle part;membrane-bounded organelle;cell part;intracellular organelle;intracellular part;organelle part;chloroplast;chloroplast stroma;protein complex;macromolecular complex;ADPG p…	K00975	glgC:glucose-1-phosphate adenylyltransferase [EC:2.7.7.27];glgC:glucose-1-phosphate adenylyltransferase [EC:2.7.7.27];glgC:glucose-1-phosphate adenylyltransferase [EC:2.7.7.27];glgC:glucose-1-phosphate adenylyltransferase [EC:2.7.7.27];	Metabolic pathways - Oryza sativa japonica (Japanese rice) (RefSeq) ;Biosynthesis of secondary metabolites - Oryza sativa japonica (Japanese rice) (RefSeq) ;Starch and sucrose metabolism - Oryza sativa japonica (Japanese rice) (RefSeq) ;Amino sugar and nucleotide sugar metabolism - Oryza sativa japonica (Japanese rice) (RefSeq) ;	IPR011004;IPR011831;IPR005836;IPR005835;IPR029044;	Trimeric LpxA-like;Glucose-1-phosphate adenylyltransferase;ADP-glucose pyrophosphorylase, conserved site;Nucleotidyl transferase;Nucleotide-diphospho-sugar transferases;
Q6YTY2	18	Os07g0608500 protein OS=Oryza sativa subsp. japonica GN=OSJNBb0018L13.2 PE=2 SV=1	cytosol	gene expression;organic substance biosynthetic process;biosynthetic process;macromolecule biosynthetic process;cellular macromolecule metabolic process;cellular process;biological_process;cellular macromolecule biosynthetic process;metabolic process;organic substance metabolic process;cellular biosynthetic process;cellular protein metabolic process;macromolecule metabolic process;cellular metabol…	molecular_function;binding;heterocyclic compound binding;organic cyclic compound binding;nucleic acid binding;RNA binding;structural molecule activity;structural constituent of ribosome;	cell;cellular_component;intracellular;cytoplasmic part;cytoplasm;intracellular non-membrane-bounded organelle;organelle;macromolecular complex;non-membrane-bounded organelle;ribonucleoprotein complex;cell part;intracellular organelle;intracellular part;ribosome;ribosomal subunit;intracellular organelle part;organelle part;small ribosomal subunit;plastid;membrane-bounded organelle;intracellular me…	K02985	RP-S3e:small subunit ribosomal protein S3e;	Ribosome - Oryza sativa japonica (Japanese rice) (RefSeq) ;	IPR004044;IPR004087;IPR015946;IPR005703;IPR018280;IPR001351;IPR009019;	K Homology domain, type 2;K Homology domain;K homology domain-like, alpha/beta;Ribosomal protein S3, eukaryotic/archaeal;Ribosomal protein S3, conserved site;Ribosomal protein S3, C-terminal;K homology domain, prokaryotic type;
Q6Z8I7	18	Os02g0752200 protein OS=Oryza sativa subsp. japonica GN=P0431B06.43 PE=4 SV=1	chloroplast	biological_process;metabolic process;organic substance metabolic process;primary metabolic process;carbohydrate metabolic process;	molecular_function;hydrolase activity;hydrolase activity, acting on glycosyl bonds;catalytic activity;hydrolase activity, hydrolyzing O-glycosyl compounds;					IPR002772;IPR026891;IPR017853;IPR001764;	Glycoside hydrolase family 3 C-terminal domain;Fibronectin type III-like domain;Glycoside hydrolase, superfamily;Glycoside hydrolase, family 3, N-terminal;
Q0DJC0	17	Os05g0302700 protein OS=Oryza sativa subsp. japonica GN=Os05g0302700 PE=2 SV=1	chloroplast	biological_process;single-organism transport;cellular process;single-organism process;single-organism cellular process;transport;establishment of localization;localization;transmembrane transport;nitrogen compound transport;organophosphate ester transport;nucleotide transport;nucleobase-containing compound transport;organic substance transport;purine nucleotide transport;	molecular_function;transporter activity;	organelle envelope;mitochondrial membrane;cell;mitochondrial envelope;cellular_component;intracellular membrane-bounded organelle;envelope;mitochondrion;intracellular;cytoplasmic part;cytoplasm;membrane;organelle;organelle inner membrane;organelle membrane;mitochondrial part;membrane-bounded organelle;intracellular organelle part;cell part;intracellular organelle;intracellular part;organelle part…				IPR018108;IPR023395;IPR002113;IPR002067;	Mitochondrial substrate/solute carrier;Mitochondrial carrier domain;Adenine nucleotide translocator 1;Mitochondrial carrier protein;
Q0J4C6	17	Os08g0520900 protein (Fragment) OS=Oryza sativa subsp. japonica GN=Os08g0520900 PE=4 SV=1	cytosol	biological_process;metabolic process;organic substance metabolic process;primary metabolic process;carbohydrate metabolic process;organic substance biosynthetic process;amylopectin metabolic process;biosynthetic process;macromolecule biosynthetic process;carbohydrate derivative biosynthetic process;carbohydrate derivative metabolic process;macromolecule metabolic process;amylopectin biosynthetic …	molecular_function;catalytic activity;binding;ion binding;cation binding;hydrolase activity;hydrolase activity, acting on glycosyl bonds;hydrolase activity, hydrolyzing O-glycosyl compounds;glycogen debranching enzyme activity;isoamylase activity;	catalytic complex;isoamylase complex;cell;cellular_component;intracellular membrane-bounded organelle;intracellular;protein complex;plastid;cytoplasmic part;chloroplast part;cytoplasm;organelle;plastid part;macromolecular complex;intracellular organelle part;membrane-bounded organelle;cell part;intracellular organelle;intracellular part;organelle part;chloroplast;chloroplast isoamylase complex;				IPR004193;IPR017853;IPR006047;IPR013783;IPR013780;IPR013781;IPR014756;	Glycoside hydrolase, family 13, N-terminal;Glycoside hydrolase, superfamily;Glycosyl hydrolase, family 13, catalytic domain;Immunoglobulin-like fold;Glycosyl hydrolase, family 13, all-beta;Glycoside hydrolase, catalytic domain;Immunoglobulin E-set;
Q6F2Y7	17	Chaperone protein ClpB1 OS=Oryza sativa subsp. japonica GN=CLPB1 PE=2 SV=1	cytosol	biological_process;metabolic process;organic substance metabolic process;macromolecule metabolic process;primary metabolic process;protein metabolic process;response to temperature stimulus;cellular response to stimulus;response to heat;cellular process;single-organism process;response to abiotic stimulus;single-organism cellular process;response to stress;cellular response to stress;response to …	purine ribonucleotide binding;anion binding;ribonucleotide binding;small molecule binding;ion binding;ribonucleoside binding;purine ribonucleoside triphosphate binding;carbohydrate derivative binding;adenyl ribonucleotide binding;nucleoside phosphate binding;molecular_function;nucleotide binding;nucleoside binding;adenyl nucleotide binding;heterocyclic compound binding;binding;purine nucleoside b…	intracellular;cytoplasmic part;cytoplasm;cell part;cell;intracellular part;cellular_component;cytosol;organelle;membrane-bounded organelle;intracellular organelle;intracellular membrane-bounded organelle;nucleus;				IPR023150;IPR028299;IPR004176;IPR003593;IPR003959;IPR019489;IPR027417;IPR018368;IPR001270;	Double Clp-N motif;ClpA/B, conserved site 2;Clp, N-terminal;AAA+ ATPase domain;ATPase, AAA-type, core;Clp ATPase, C-terminal;P-loop containing nucleoside triphosphate hydrolase;ClpA/B, conserved site 1;ClpA/B family;
Q6H547	17	Os02g0523500 protein OS=Oryza sativa subsp. japonica GN=OSJNBa0047A17.32 PE=4 SV=1	chloroplast	regulation of gene expression;gene expression;cellular process;single-organism process;single-organism cellular process;biological regulation;regulation of metabolic process;gene silencing;negative regulation of biological process;regulation of macromolecule metabolic process;biological_process;negative regulation of metabolic process;negative regulation of macromolecule metabolic process;regulat…	molecular_function;binding;heterocyclic compound binding;organic cyclic compound binding;nucleic acid binding;hydrolase activity;catalytic activity;hydrolase activity, acting on ester bonds;	intracellular;RNAi effector complex;macromolecular complex;ribonucleoprotein complex;cell part;cell;intracellular part;cellular_component;RISC complex;external encapsulating structure;cell periphery;cell wall;cytoplasmic part;plastid;cytoplasm;organelle;membrane-bounded organelle;intracellular organelle;intracellular membrane-bounded organelle;chloroplast;cytosol;endoplasmic reticulum;organelle e…				IPR002999;IPR016685;IPR016071;	Tudor domain;RNA-induced silencing complex, nuclease component Tudor-SN;Staphylococcal nuclease (SNase-like), OB-fold;
Q6Z4E4	17	Methylmalonate semi-aldehyde dehydrogenase OS=Oryza sativa subsp. japonica GN=OSJNBb0084L07.21 PE=2 SV=1	chloroplast	biological_process;metabolic process;single-organism metabolic process;oxidation-reduction process;response to stress;response to stimulus;response to oxidative stress;	molecular_function;catalytic activity;oxidoreductase activity;oxidoreductase activity, acting on the aldehyde or oxo group of = donors;oxidoreductase activity, acting on the aldehyde or oxo group of = donors, NAD or NADP as acceptor;methylmalonate-semialdehyde dehydrogenase (acylating) activity;binding;cation binding;ion binding;transition metal ion binding;metal ion binding;copper ion binding;	intracellular;cytoplasmic part;cytoplasm;organelle;membrane-bounded organelle;cell part;cell;intracellular organelle;intracellular part;cellular_component;intracellular membrane-bounded organelle;mitochondrion;	K00140	mmsA:malonate-semialdehyde dehydrogenase (acetylating) / methylmalonate-semialdehyde dehydrogenase [EC:1.2.1.18 1.2.1.27];mmsA:malonate-semialdehyde dehydrogenase (acetylating) / methylmalonate-semialdehyde dehydrogenase [EC:1.2.1.18 1.2.1.27];mmsA:malonate-semialdehyde dehydrogenase (acetylating) / methylmalonate-semialdehyde dehydrogenase [EC:1.2.1.18 1.2.1.27];mmsA:malonate-semialdehyde dehydr…	Metabolic pathways - Oryza sativa japonica (Japanese rice) (RefSeq) ;Carbon metabolism - Oryza sativa japonica (Japanese rice) (RefSeq) ;Inositol phosphate metabolism - Oryza sativa japonica (Japanese rice) (RefSeq) ;Valine, leucine and isoleucine degradation - Oryza sativa japonica (Japanese rice) (RefSeq) ;beta-Alanine metabolism - Oryza sativa japonica (Japanese rice) (RefSeq) ;Propanoate meta…	IPR016162;IPR016161;IPR016163;IPR016160;IPR015590;IPR010061;	Aldehyde dehydrogenase, N-terminal;Aldehyde/histidinol dehydrogenase;Aldehyde dehydrogenase, C-terminal;Aldehyde dehydrogenase, cysteine active site;Aldehyde dehydrogenase domain;Methylmalonate-semialdehyde dehydrogenase;
Q8H3S1	17	Os08g0321000 protein OS=Oryza sativa subsp. japonica GN=P0005C02.108 PE=2 SV=2	chloroplast							IPR000782;	FAS1 domain;
Q8H5N9	17	Probable aquaporin PIP2-1 OS=Oryza sativa subsp. japonica GN=PIP2-1 PE=2 SV=1	plasma membrane	biological_process;establishment of localization;localization;transport;	molecular_function;transporter activity;	cellular_component;membrane;intrinsic to membrane;membrane part;integral to membrane;cell part;cell;cell periphery;plasma membrane;				IPR000425;IPR023271;IPR022357;	Major intrinsic protein;Aquaporin-like;Major intrinsic protein, conserved site;
Q94JF2	17	Os01g0705200 protein OS=Oryza sativa subsp. japonica GN=P0684B02.22 PE=2 SV=1	nuclear							IPR004238;	Late embryogenesis abundant protein, LEA-3;
Q0DS36	16	Os03g0336100 protein OS=Oryza sativa subsp. japonica GN=Os03g0336100 PE=4 SV=1	nuclear		molecular_function;nutrient reservoir activity;					IPR006045;IPR014710;IPR011051;	Cupin 1;RmlC-like jelly roll fold;RmlC-like cupin domain;
Q0JDN0	16	Os04g0390800 protein (Fragment) OS=Oryza sativa subsp. japonica GN=Os04g0390800 PE=3 SV=2	chloroplast	biological_process;metabolic process;single-organism metabolic process;oxidation-reduction process;	molecular_function;catalytic activity;oxidoreductase activity;nucleoside phosphate binding;binding;heterocyclic compound binding;small molecule binding;organic cyclic compound binding;nucleotide binding;					IPR020904;IPR016040;IPR002198;IPR002347;	Short-chain dehydrogenase/reductase, conserved site;NAD(P)-binding domain;Short-chain dehydrogenase/reductase SDR;Glucose/ribitol dehydrogenase;
Q656J2	16	Reticulon-like protein OS=Oryza sativa subsp. japonica GN=P0564B04.17 PE=2 SV=1	plasma membrane			intracellular;cytoplasmic part;cytoplasm;organelle;membrane-bounded organelle;cell part;cell;intracellular organelle;intracellular part;cellular_component;intracellular membrane-bounded organelle;endoplasmic reticulum;				IPR003388;	Reticulon;
B7F8G3	15	Os05g0151200 protein OS=Oryza sativa subsp. japonica GN=Os05g0151200 PE=2 SV=1	vacuolar membrane			membrane;intrinsic to membrane;cellular_component;membrane part;integral to membrane;				IPR004307;	TspO/MBR-related protein;
Q0DK10	15	60S ribosomal protein L11 OS=Oryza sativa subsp. japonica GN=RPL11 PE=2 SV=1	cytosol	gene expression;organic substance biosynthetic process;biosynthetic process;macromolecule biosynthetic process;cellular macromolecule metabolic process;cellular process;biological_process;cellular macromolecule biosynthetic process;metabolic process;organic substance metabolic process;cellular biosynthetic process;cellular protein metabolic process;macromolecule metabolic process;cellular metabol…	molecular_function;structural molecule activity;structural constituent of ribosome;binding;heterocyclic compound binding;RNA binding;organic cyclic compound binding;nucleic acid binding;rRNA binding;	cell part;cell;cellular_component;intracellular;cytoplasmic part;cytoplasm;intracellular non-membrane-bounded organelle;organelle;macromolecular complex;non-membrane-bounded organelle;ribonucleoprotein complex;intracellular organelle;intracellular part;ribosome;	K02868	RP-L11e:large subunit ribosomal protein L11e;	Ribosome - Oryza sativa japonica (Japanese rice) (RefSeq) ;	IPR002132;IPR022803;IPR020929;	Ribosomal protein L5;Ribosomal protein L5 domain;Ribosomal protein L5, conserved site;
Q0J0U1	15	Os09g0483400 protein OS=Oryza sativa subsp. japonica GN=Os09g0483400 PE=4 SV=1	cytosol,nuclear	gene expression;organic substance biosynthetic process;biosynthetic process;macromolecule biosynthetic process;cellular macromolecule metabolic process;cellular process;biological_process;cellular macromolecule biosynthetic process;metabolic process;organic substance metabolic process;cellular biosynthetic process;cellular protein metabolic process;macromolecule metabolic process;cellular metabol…	molecular_function;binding;protein binding;structural molecule activity;structural constituent of ribosome;	cell;cellular_component;intracellular;cytoplasmic part;cytoplasm;intracellular non-membrane-bounded organelle;organelle;macromolecular complex;non-membrane-bounded organelle;ribonucleoprotein complex;cell part;intracellular organelle;intracellular part;ribosome;	K02927	RP-L40e:large subunit ribosomal protein L40e;	Ribosome - Oryza sativa japonica (Japanese rice) (RefSeq) ;	IPR000626;IPR019954;IPR019956;IPR011332;IPR029071;IPR001975;	Ubiquitin-like;Ubiquitin conserved site;Ubiquitin;Zinc-binding ribosomal protein;Ubiquitin-related domain;Ribosomal protein L40e;
Q10MW3	15	Pyruvate decarboxylase 2 OS=Oryza sativa subsp. japonica GN=PDC2 PE=2 SV=1	cytosol	biological_process;metabolic process;	molecular_function;binding;cation binding;ion binding;metal ion binding;magnesium ion binding;coenzyme binding;cofactor binding;anion binding;heterocyclic compound binding;sulfur compound binding;small molecule binding;vitamin binding;organic cyclic compound binding;thiamine pyrophosphate binding;catalytic activity;carbon-carbon lyase activity;lyase activity;carboxy-lyase activity;pyruvate decarb…		K01568	E4.1.1.1:pyruvate decarboxylase [EC:4.1.1.1];E4.1.1.1:pyruvate decarboxylase [EC:4.1.1.1];E4.1.1.1:pyruvate decarboxylase [EC:4.1.1.1];	Metabolic pathways - Oryza sativa japonica (Japanese rice) (RefSeq) ;Biosynthesis of secondary metabolites - Oryza sativa japonica (Japanese rice) (RefSeq) ;Glycolysis / Gluconeogenesis - Oryza sativa japonica (Japanese rice) (RefSeq) ;	IPR012110;IPR012001;IPR012000;IPR029061;IPR029035;IPR011766;	Thiamine pyrophosphate (TPP)-dependent enzyme;Thiamine pyrophosphate enzyme, N-terminal TPP-binding domain;Thiamine pyrophosphate enzyme, central domain;Thiamin diphosphate-binding fold;DHS-like NAD/FAD-binding domain;Thiamine pyrophosphate enzyme, C-terminal TPP-binding;
Q2QND9	15	Expressed protein OS=Oryza sativa subsp. japonica GN=LOC_Os12g38140 PE=4 SV=1	extracellular
Q2R4A1	15	"40S ribosomal protein S5, putative, expressed OS=Oryza sativa subsp. japonica GN=Os11g0482000 PE=2 SV=1"	cytoskeleton	gene expression;organic substance biosynthetic process;biosynthetic process;macromolecule biosynthetic process;cellular macromolecule metabolic process;cellular process;biological_process;cellular macromolecule biosynthetic process;metabolic process;organic substance metabolic process;cellular biosynthetic process;cellular protein metabolic process;macromolecule metabolic process;cellular metabol…	molecular_function;structural molecule activity;structural constituent of ribosome;binding;heterocyclic compound binding;organic cyclic compound binding;nucleic acid binding;RNA binding;	cell;cellular_component;ribosomal subunit;intracellular;cytoplasmic part;cytoplasm;intracellular non-membrane-bounded organelle;organelle;macromolecular complex;ribonucleoprotein complex;non-membrane-bounded organelle;cell part;intracellular organelle part;ribosome;intracellular organelle;intracellular part;organelle part;small ribosomal subunit;	K02989	RP-S5e:small subunit ribosomal protein S5e;	Ribosome - Oryza sativa japonica (Japanese rice) (RefSeq) ;	IPR000235;IPR005716;IPR023798;IPR020606;	Ribosomal protein S5/S7;Ribosomal protein S5/S7, eukaryotic/archaeal;Ribosomal protein S7 domain;Ribosomal protein S7, conserved site;
Q53NM9	15	DnaK-type molecular chaperone hsp70-rice OS=Oryza sativa subsp. japonica GN=Os11g0703900 PE=3 SV=1	cytosol	biological_process;response to stimulus;response to stress;	purine ribonucleotide binding;anion binding;ribonucleotide binding;small molecule binding;ion binding;ribonucleoside binding;purine ribonucleoside triphosphate binding;carbohydrate derivative binding;adenyl ribonucleotide binding;nucleoside phosphate binding;molecular_function;nucleotide binding;nucleoside binding;adenyl nucleotide binding;heterocyclic compound binding;binding;purine nucleoside b…		K03283	HSPA1_8:heat shock 70kDa protein 1/8;HSPA1_8:heat shock 70kDa protein 1/8;HSPA1_8:heat shock 70kDa protein 1/8;	Protein processing in endoplasmic reticulum - Oryza sativa japonica (Japanese rice) (RefSeq) ;Spliceosome - Oryza sativa japonica (Japanese rice) (RefSeq) ;Endocytosis - Oryza sativa japonica (Japanese rice) (RefSeq) ;	IPR029048;IPR029047;IPR018181;IPR013126;	Heat shock protein 70kD, C-terminal domain;Heat shock protein 70kD, peptide-binding domain;Heat shock protein 70, conserved site;Heat shock protein 70 family;
Q0DIB5	14	Fructose-bisphosphate aldolase OS=Oryza sativa subsp. japonica GN=Os05g0402700 PE=3 SV=1	cytosol	monosaccharide catabolic process;organic substance catabolic process;cellular process;carbohydrate metabolic process;hexose metabolic process;catabolic process;generation of precursor metabolites and energy;biological_process;carbohydrate catabolic process;single-organism carbohydrate metabolic process;single-organism carbohydrate catabolic process;metabolic process;glucose catabolic process;gluc…	aldehyde-lyase activity;molecular_function;carbon-carbon lyase activity;catalytic activity;lyase activity;fructose-bisphosphate aldolase activity;binding;cation binding;ion binding;transition metal ion binding;metal ion binding;copper ion binding;	extracellular region;cellular_component;apoplast;external encapsulating structure;cell part;cell;cell periphery;cell wall;intracellular;cytoplasmic part;plastid;cytoplasm;organelle;membrane-bounded organelle;intracellular organelle;intracellular part;intracellular membrane-bounded organelle;chloroplast;cytosol;organelle envelope;envelope;mitochondrion;mitochondrial part;intracellular organelle pa…	K01623	ALDO:fructose-bisphosphate aldolase, class I [EC:4.1.2.13];ALDO:fructose-bisphosphate aldolase, class I [EC:4.1.2.13];ALDO:fructose-bisphosphate aldolase, class I [EC:4.1.2.13];ALDO:fructose-bisphosphate aldolase, class I [EC:4.1.2.13];ALDO:fructose-bisphosphate aldolase, class I [EC:4.1.2.13];ALDO:fructose-bisphosphate aldolase, class I [EC:4.1.2.13];ALDO:fructose-bisphosphate aldolase, class I …	Metabolic pathways - Oryza sativa japonica (Japanese rice) (RefSeq) ;Biosynthesis of secondary metabolites - Oryza sativa japonica (Japanese rice) (RefSeq) ;Carbon metabolism - Oryza sativa japonica (Japanese rice) (RefSeq) ;Biosynthesis of amino acids - Oryza sativa japonica (Japanese rice) (RefSeq) ;Glycolysis / Gluconeogenesis - Oryza sativa japonica (Japanese rice) (RefSeq) ;Carbon fixation i…	IPR000741;IPR013785;IPR029768;	Fructose-bisphosphate aldolase, class-I;Aldolase-type TIM barrel;Fructose-bisphosphate aldolase class-I active site;
Q0JF21	14	Lectin OS=Oryza sativa subsp. japonica GN=Os04g0173800 PE=1 SV=1	chloroplast		molecular_function;binding;carbohydrate derivative binding;chitin binding;					IPR018371;IPR001002;	Chitin-binding, type 1, conserved site;Chitin-binding, type 1;
Q5QM99	14	60S ribosomal protein L37a OS=Oryza sativa subsp. japonica GN=Os01g0679700 PE=1 SV=1	chloroplast	gene expression;organic substance biosynthetic process;biosynthetic process;macromolecule biosynthetic process;cellular macromolecule metabolic process;cellular process;biological_process;cellular macromolecule biosynthetic process;metabolic process;organic substance metabolic process;cellular biosynthetic process;cellular protein metabolic process;macromolecule metabolic process;cellular metabol…	molecular_function;structural molecule activity;structural constituent of ribosome;binding;cation binding;ion binding;metal ion binding;	cell part;cell;cellular_component;intracellular;cytoplasmic part;cytoplasm;intracellular non-membrane-bounded organelle;organelle;macromolecular complex;non-membrane-bounded organelle;ribonucleoprotein complex;intracellular organelle;intracellular part;ribosome;large ribosomal subunit;ribosomal subunit;cytosol;cytosolic part;cytosolic ribosome;intracellular organelle part;organelle part;cytosolic…	K02921	RP-L37Ae:large subunit ribosomal protein L37Ae;	Ribosome - Oryza sativa japonica (Japanese rice) (RefSeq) ;	IPR011331;IPR011332;IPR002674;	Ribosomal protein L37ae/L37e;Zinc-binding ribosomal protein;Ribosomal protein L37ae;
Q0DEU6	13	Os06g0134000 protein OS=Oryza sativa subsp. japonica GN=Os06g0134000 PE=1 SV=1	cytosol	gene expression;organic substance biosynthetic process;biosynthetic process;macromolecule biosynthetic process;cellular macromolecule metabolic process;cellular process;biological_process;cellular macromolecule biosynthetic process;metabolic process;organic substance metabolic process;cellular biosynthetic process;cellular protein metabolic process;macromolecule metabolic process;cellular metabol…	molecular_function;binding;heterocyclic compound binding;organic cyclic compound binding;nucleic acid binding;RNA binding;structural molecule activity;structural constituent of ribosome;	cell part;cell;cellular_component;intracellular;cytoplasmic part;cytoplasm;intracellular non-membrane-bounded organelle;organelle;macromolecular complex;non-membrane-bounded organelle;ribonucleoprotein complex;intracellular organelle;intracellular part;ribosome;ribosomal subunit;intracellular organelle part;organelle part;small ribosomal subunit;external encapsulating structure;cell periphery;cel…	K02969	RP-S20e:small subunit ribosomal protein S20e;	Ribosome - Oryza sativa japonica (Japanese rice) (RefSeq) ;	IPR005729;IPR001848;IPR018268;IPR027486;	Ribosomal protein S10, eukaryotic/archaeal;Ribosomal protein S10;Ribosomal protein S10, conserved site;Ribosomal protein S10 domain;
Q0DI63	13	Os05g0413200 protein OS=Oryza sativa subsp. japonica GN=Os05g0413200 PE=3 SV=1	nuclear	nitrogen compound metabolic process;purine nucleoside triphosphate catabolic process;purine nucleoside triphosphate metabolic process;nucleoside triphosphate catabolic process;ribonucleoside triphosphate catabolic process;phosphate-containing compound metabolic process;nucleoside triphosphate metabolic process;organophosphate catabolic process;purine ribonucleoside triphosphate metabolic process;…	molecular_function;pyrophosphatase activity;nucleoside-triphosphatase activity;hydrolase activity, acting on acid anhydrides;hydrolase activity;catalytic activity;hydrolase activity, acting on acid anhydrides, in = phosphorus-containing anhydrides;GTPase activity;purine ribonucleotide binding;anion binding;ribonucleotide binding;small molecule binding;ion binding;ribonucleoside binding;purine rib…	macromolecular complex;cellular_component;protein complex;cytoskeletal part;cell;intracellular;intracellular non-membrane-bounded organelle;organelle;non-membrane-bounded organelle;intracellular organelle part;microtubule cytoskeleton;cell part;intracellular organelle;intracellular part;organelle part;cytoskeleton;microtubule;cytoplasm;membrane;cell periphery;plasma membrane;	K07375	TUBB:tubulin beta;	Phagosome - Oryza sativa japonica (Japanese rice) (RefSeq) ;	IPR013838;IPR017975;IPR002453;IPR018316;IPR003008;IPR008280;IPR023123;IPR000217;	Beta tubulin, autoregulation binding site;Tubulin, conserved site;Beta tubulin;Tubulin/FtsZ, 2-layer sandwich domain;Tubulin/FtsZ, GTPase domain;Tubulin/FtsZ, C-terminal;Tubulin, C-terminal;Tubulin;
Q65XK0	13	"Ketol-acid reductoisomerase, chloroplastic OS=Oryza sativa subsp. japonica GN=Os05g0573700 PE=1 SV=1"	chloroplast	biological_process;single-organism metabolic process;metabolic process;oxidation-reduction process;cellular amino acid metabolic process;organonitrogen compound metabolic process;nitrogen compound metabolic process;organic substance biosynthetic process;organonitrogen compound biosynthetic process;biosynthetic process;cellular process;small molecule biosynthetic process;small molecule metabolic p…	molecular_function;oxidoreductase activity;oxidoreductase activity, acting on CH-OH group of donors;catalytic activity;oxidoreductase activity, acting on the CH-OH group of donors, NAD = or NADP as acceptor;ketol-acid reductoisomerase activity;cofactor binding;binding;coenzyme binding;cation binding;ion binding;transition metal ion binding;metal ion binding;copper ion binding;magnesium ion bindin…	extracellular region;cellular_component;apoplast;external encapsulating structure;cell part;cell;cell periphery;cell wall;organelle envelope;plastid envelope;envelope;intracellular membrane-bounded organelle;intracellular;plastid;cytoplasmic part;chloroplast part;cytoplasm;organelle;plastid part;intracellular organelle part;membrane-bounded organelle;intracellular organelle;intracellular part;org…	K00053	ilvC:ketol-acid reductoisomerase [EC:1.1.1.86];ilvC:ketol-acid reductoisomerase [EC:1.1.1.86];ilvC:ketol-acid reductoisomerase [EC:1.1.1.86];ilvC:ketol-acid reductoisomerase [EC:1.1.1.86];ilvC:ketol-acid reductoisomerase [EC:1.1.1.86];ilvC:ketol-acid reductoisomerase [EC:1.1.1.86];	Metabolic pathways - Oryza sativa japonica (Japanese rice) (RefSeq) ;Biosynthesis of secondary metabolites - Oryza sativa japonica (Japanese rice) (RefSeq) ;Biosynthesis of amino acids - Oryza sativa japonica (Japanese rice) (RefSeq) ;2-Oxocarboxylic acid metabolism - Oryza sativa japonica (Japanese rice) (RefSeq) ;Pantothenate and CoA biosynthesis - Oryza sativa japonica (Japanese rice) (RefSeq)…	IPR008927;IPR013328;IPR013116;IPR016040;IPR016206;IPR000506;	6-phosphogluconate dehydrogenase, C-terminal-like;Dehydrogenase, multihelical;Acetohydroxy acid isomeroreductase, catalytic;NAD(P)-binding domain;Ketol-acid reductoisomerase;Acetohydroxy acid isomeroreductase C-terminal;
Q7XLP6	13	OSJNBa0044M19.10 protein OS=Oryza sativa subsp. japonica GN=OSJNBa0044M19.10 PE=2 SV=2	plasma membrane
Q7XN10	13	OSJNBa0008M17.5 protein OS=Oryza sativa subsp. japonica GN=OSJNBa0008M17.5 PE=4 SV=2	nuclear
Q8GVI3	13	Alpha-amylase /trypsin inhibitor OS=Oryza sativa subsp. japonica GN=P0592C06.119 PE=4 SV=1	chloroplast		enzyme inhibitor activity;molecular_function;endopeptidase regulator activity;endopeptidase inhibitor activity;peptidase regulator activity;enzyme regulator activity;peptidase inhibitor activity;serine-type endopeptidase inhibitor activity;					IPR006105;IPR006106;IPR013771;IPR016140;	Cereal seed allergen/trypsin and alpha-amylase inhibitor, conserved site;Cereal seed allergen/grain softness/trypsin and alpha-amylase inhibitor;Bifunctional trypsin/alpha-amylase inhibitor helical domain;Bifunctional inhibitor/plant lipid transfer protein/seed storage helical domain;
Q07661	12	Nucleoside diphosphate kinase 1 OS=Oryza sativa subsp. japonica GN=NDKR PE=1 SV=1	cytosol	nitrogen compound metabolic process;organic substance biosynthetic process;cellular aromatic compound metabolic process;small molecule metabolic process;phosphate-containing compound metabolic process;phosphorus metabolic process;nucleotide biosynthetic process;nucleoside phosphate metabolic process;cellular nitrogen compound metabolic process;organophosphate biosynthetic process;single-organism …	molecular_function;kinase activity;phosphotransferase activity, phosphate group as acceptor;catalytic activity;transferase activity;transferase activity, transferring phosphorus-containing groups;nucleobase-containing compound kinase activity;nucleoside diphosphate kinase activity;purine ribonucleotide binding;anion binding;ribonucleotide binding;small molecule binding;ion binding;ribonucleoside …	extracellular region;cellular_component;apoplast;intracellular;cytoplasmic part;plastid;cytoplasm;organelle;membrane-bounded organelle;cell part;cell;intracellular organelle;intracellular part;intracellular membrane-bounded organelle;chloroplast;microbody;peroxisome;membrane;cell periphery;plasma membrane;vacuole;	K00940	ndk:nucleoside-diphosphate kinase [EC:2.7.4.6];ndk:nucleoside-diphosphate kinase [EC:2.7.4.6];ndk:nucleoside-diphosphate kinase [EC:2.7.4.6];ndk:nucleoside-diphosphate kinase [EC:2.7.4.6];	Metabolic pathways - Oryza sativa japonica (Japanese rice) (RefSeq) ;Biosynthesis of secondary metabolites - Oryza sativa japonica (Japanese rice) (RefSeq) ;Purine metabolism - Oryza sativa japonica (Japanese rice) (RefSeq) ;Pyrimidine metabolism - Oryza sativa japonica (Japanese rice) (RefSeq) ;	IPR001564;IPR023005;	Nucleoside diphosphate kinase;Nucleoside diphosphate kinase, active site;
Q0IXR7	12	Os03g0167100 protein OS=Oryza sativa subsp. japonica GN=Os10g0411700 PE=3 SV=1	cytosol	gene expression;organic substance biosynthetic process;biosynthetic process;macromolecule biosynthetic process;cellular macromolecule metabolic process;cellular process;biological_process;cellular macromolecule biosynthetic process;metabolic process;organic substance metabolic process;cellular biosynthetic process;cellular protein metabolic process;macromolecule metabolic process;cellular metabol…	molecular_function;structural molecule activity;structural constituent of ribosome;	cell part;cell;cellular_component;intracellular;cytoplasmic part;cytoplasm;intracellular non-membrane-bounded organelle;organelle;macromolecular complex;non-membrane-bounded organelle;ribonucleoprotein complex;intracellular organelle;intracellular part;ribosome;external encapsulating structure;cell periphery;cell wall;small ribosomal subunit;ribosomal subunit;cytosol;cytosolic part;cytosolic ribo…	K02979	RP-S28e:small subunit ribosomal protein S28e;	Ribosome - Oryza sativa japonica (Japanese rice) (RefSeq) ;	IPR028626;IPR012340;IPR000289;	Ribosomal protein S28e conserved site;Nucleic acid-binding, OB-fold;Ribosomal protein S28e;
Q0JBZ7	12	Os04g0501000 protein OS=Oryza sativa subsp. japonica GN=Os04g0501000 PE=3 SV=2	cytosol	gene expression;organic substance biosynthetic process;biosynthetic process;macromolecule biosynthetic process;cellular macromolecule metabolic process;cellular process;biological_process;cellular macromolecule biosynthetic process;metabolic process;organic substance metabolic process;cellular biosynthetic process;cellular protein metabolic process;macromolecule metabolic process;cellular metabol…	molecular_function;structural molecule activity;structural constituent of ribosome;nucleoside phosphate binding;binding;heterocyclic compound binding;small molecule binding;organic cyclic compound binding;nucleotide binding;	cell;cellular_component;intracellular;cytoplasmic part;cytoplasm;intracellular non-membrane-bounded organelle;organelle;macromolecular complex;non-membrane-bounded organelle;ribonucleoprotein complex;cell part;intracellular organelle;intracellular part;ribosome;external encapsulating structure;cell periphery;cell wall;cytosol;cytosolic part;cytosolic ribosome;membrane;nucleus;nuclear lumen;membra…	K02893	RP-L23Ae:large subunit ribosomal protein L23Ae;	Ribosome - Oryza sativa japonica (Japanese rice) (RefSeq) ;	IPR019985;IPR012678;IPR012677;IPR005633;IPR013025;IPR001014;	Ribosomal protein L23;Ribosomal protein L23/L15e core domain;Nucleotide-binding, alpha-beta plait;Ribosomal protein L23/L25, N-terminal;Ribosomal protein L25/L23;Ribosomal protein L23/L25, conserved site;
Q0JMV9	12	Os01g0356800 protein OS=Oryza sativa subsp. japonica GN=Os01g0356800 PE=4 SV=1	chloroplast		purine ribonucleotide binding;anion binding;ribonucleotide binding;small molecule binding;ion binding;ribonucleoside binding;purine ribonucleoside triphosphate binding;carbohydrate derivative binding;nucleoside phosphate binding;molecular_function;guanyl nucleotide binding;nucleotide binding;nucleoside binding;heterocyclic compound binding;binding;purine nucleoside binding;guanyl ribonucleotide b…					IPR027417;IPR006703;IPR024283;	P-loop containing nucleoside triphosphate hydrolase;AIG1;Domain of unknown function DUF3406, chloroplast translocase;
Q0JNL7	12	Calmodulin-3 OS=Oryza sativa subsp. japonica GN=CAM3 PE=3 SV=1	cytosol	cellular response to stimulus;cellular process;single-organism process;signaling;single-organism cellular process;biological regulation;intracellular signal transduction;signal transduction;biological_process;cell communication;regulation of cellular process;second-messenger-mediated signaling;regulation of biological process;single organism signaling;response to stimulus;calcium-mediated signali…	molecular_function;binding;cation binding;ion binding;metal ion binding;calcium ion binding;	membrane;cell part;cell;cellular_component;cell periphery;plasma membrane;intracellular;cytoplasmic part;cytoplasm;organelle;membrane-bounded organelle;intracellular organelle;intracellular part;intracellular membrane-bounded organelle;vacuole;	K02183	CALM:calmodulin;CALM:calmodulin;	Plant-pathogen interaction - Oryza sativa japonica (Japanese rice) (RefSeq) ;Phosphatidylinositol signaling system - Oryza sativa japonica (Japanese rice) (RefSeq) ;	IPR002048;IPR011992;IPR018247;	EF-hand domain;EF-hand domain pair;EF-Hand 1, calcium-binding site;
Q65XA1	12	Os05g0116000 protein OS=Oryza sativa subsp. japonica GN=P0496H07.7 PE=2 SV=1	cytosol		molecular_function;nutrient reservoir activity;binding;cation binding;ion binding;transition metal ion binding;metal ion binding;copper ion binding;zinc ion binding;					IPR006044;IPR006045;IPR014710;IPR011051;	11-S seed storage protein, plant;Cupin 1;RmlC-like jelly roll fold;RmlC-like cupin domain;
Q6YTX5	12	Os07g0609000 protein OS=Oryza sativa subsp. japonica GN=OSJNBb0018L13.12 PE=4 SV=1	chloroplast							IPR011008;IPR013097;	Dimeric alpha-beta barrel;Stress responsive alpha-beta barrel;
Q7XVM2	12	OSJNBa0072K14.5 protein OS=Oryza sativa subsp. japonica GN=OSJNBa0072K14.5 PE=2 SV=1	mitochondria	biological_process;metabolic process;aerobic respiration;cellular respiration;single-organism metabolic process;cellular process;generation of precursor metabolites and energy;cellular metabolic process;energy derivation by oxidation of organic compounds;primary metabolic process;oxidation-reduction process;tricarboxylic acid cycle;response to stress;response to stimulus;response to oxidative str…	molecular_function;catalytic activity;transferase activity;transferase activity, transferring acyl groups;S-acyltransferase activity;transferase activity, transferring acyl groups other than = amino-acyl groups;succinyltransferase activity;S-succinyltransferase activity;dihydrolipoyllysine-residue succinyltransferase activity;binding;cation binding;ion binding;transition metal ion binding;metal i…	intracellular;cytoplasmic part;protein complex;cytoplasm;catalytic complex;dihydrolipoyl dehydrogenase complex;macromolecular complex;cell part;cell;oxidoreductase complex;intracellular part;tricarboxylic acid cycle enzyme complex;cellular_component;oxoglutarate dehydrogenase complex;cytosol;cytosolic part;intracellular non-membrane-bounded organelle;organelle;ribonucleoprotein complex;non-membra…	K00658	DLST:2-oxoglutarate dehydrogenase E2 component (dihydrolipoamide succinyltransferase) [EC:2.3.1.61];DLST:2-oxoglutarate dehydrogenase E2 component (dihydrolipoamide succinyltransferase) [EC:2.3.1.61];DLST:2-oxoglutarate dehydrogenase E2 component (dihydrolipoamide succinyltransferase) [EC:2.3.1.61];DLST:2-oxoglutarate dehydrogenase E2 component (dihydrolipoamide succinyltransferase) [EC:2.3.1.61]…	Metabolic pathways - Oryza sativa japonica (Japanese rice) (RefSeq) ;Biosynthesis of secondary metabolites - Oryza sativa japonica (Japanese rice) (RefSeq) ;Carbon metabolism - Oryza sativa japonica (Japanese rice) (RefSeq) ;Citrate cycle (TCA cycle) - Oryza sativa japonica (Japanese rice) (RefSeq) ;Lysine degradation - Oryza sativa japonica (Japanese rice) (RefSeq) ;	IPR011053;IPR006255;IPR001078;IPR023213;IPR000089;IPR003016;	Single hybrid motif;Dihydrolipoamide succinyltransferase;2-oxoacid dehydrogenase acyltransferase, catalytic domain;Chloramphenicol acetyltransferase-like domain;Biotin/lipoyl attachment;2-oxo acid dehydrogenase, lipoyl-binding site;
Q0DQF2	11	Os03g0601500 protein OS=Oryza sativa subsp. japonica GN=Os03g0601500 PE=4 SV=1	chloroplast							IPR010530;	NADH-ubiquinone reductase complex 1 MLRQ subunit;
Q0IUK5	11	Os11g0151300 protein (Fragment) OS=Oryza sativa subsp. japonica GN=Os11g0151300 PE=4 SV=1	mitochondria	gene expression;organic substance biosynthetic process;biosynthetic process;macromolecule biosynthetic process;cellular macromolecule metabolic process;cellular process;biological_process;cellular macromolecule biosynthetic process;metabolic process;organic substance metabolic process;cellular biosynthetic process;cellular protein metabolic process;macromolecule metabolic process;cellular metabol…	molecular_function;structural molecule activity;structural constituent of ribosome;	cell part;cell;cellular_component;intracellular;cytoplasmic part;cytoplasm;intracellular non-membrane-bounded organelle;organelle;macromolecular complex;non-membrane-bounded organelle;ribonucleoprotein complex;intracellular organelle;intracellular part;ribosome;ribosomal subunit;intracellular organelle part;organelle part;large ribosomal subunit;	K02898	RP-L26e:large subunit ribosomal protein L26e;	Ribosome - Oryza sativa japonica (Japanese rice) (RefSeq) ;	IPR005824;IPR005825;IPR005756;IPR008991;IPR014722;	KOW;Ribosomal protein L24/L26, conserved site;Ribosomal protein L26/L24P, eukaryotic/archaeal;Translation protein SH3-like domain;Ribosomal protein L2 domain 2;
Q6ER67	11	Ribosomal protein OS=Oryza sativa subsp. japonica GN=OSJNBa0073A18.28 PE=2 SV=1	cytosol	gene expression;organic substance biosynthetic process;biosynthetic process;macromolecule biosynthetic process;cellular macromolecule metabolic process;cellular process;biological_process;cellular macromolecule biosynthetic process;metabolic process;organic substance metabolic process;cellular biosynthetic process;cellular protein metabolic process;macromolecule metabolic process;cellular metabol…	molecular_function;binding;heterocyclic compound binding;organic cyclic compound binding;nucleic acid binding;RNA binding;structural molecule activity;structural constituent of ribosome;	cell;cellular_component;ribosomal subunit;intracellular;cytoplasmic part;cytoplasm;intracellular non-membrane-bounded organelle;organelle;macromolecular complex;ribonucleoprotein complex;non-membrane-bounded organelle;cell part;intracellular organelle part;ribosome;intracellular organelle;intracellular part;organelle part;large ribosomal subunit;cytosol;cytosolic part;cytosolic ribosome;cytosolic…	K02865	RP-L10Ae:large subunit ribosomal protein L10Ae;	Ribosome - Oryza sativa japonica (Japanese rice) (RefSeq) ;	IPR002143;IPR016094;IPR016095;IPR028364;IPR023673;IPR023674;	Ribosomal protein L1;Ribosomal protein L1, 2-layer alpha/beta-sandwich;Ribosomal protein L1, 3-layer alpha/beta-sandwich;Ribosomal protein L1/ribosomal biogenesis protein;Ribosomal protein L1, conserved site;Ribosomal protein L1-like;
Q6YTX6	11	Putative uncharacterized protein OSJNBb0018L13.11 OS=Oryza sativa subsp. japonica GN=OSJNBb0018L13.11 PE=2 SV=1	chloroplast							IPR011008;IPR013097;	Dimeric alpha-beta barrel;Stress responsive alpha-beta barrel;
Q75LE3	11	Os03g0842900 protein OS=Oryza sativa subsp. japonica GN=OSJNBa0032G11.2 PE=4 SV=1	chloroplast	biological_process;metabolic process;single-organism metabolic process;oxidation-reduction process;	molecular_function;catalytic activity;oxidoreductase activity;nucleoside phosphate binding;binding;heterocyclic compound binding;small molecule binding;organic cyclic compound binding;nucleotide binding;					IPR016040;IPR020904;IPR002347;IPR002198;	NAD(P)-binding domain;Short-chain dehydrogenase/reductase, conserved site;Glucose/ribitol dehydrogenase;Short-chain dehydrogenase/reductase SDR;
Q762A6	11	"60S ribosomal protein L22-2, putative, expressed OS=Oryza sativa subsp. japonica GN=bip108 PE=2 SV=1"	cytosol	gene expression;organic substance biosynthetic process;biosynthetic process;macromolecule biosynthetic process;cellular macromolecule metabolic process;cellular process;biological_process;cellular macromolecule biosynthetic process;metabolic process;organic substance metabolic process;cellular biosynthetic process;cellular protein metabolic process;macromolecule metabolic process;cellular metabol…	molecular_function;structural molecule activity;structural constituent of ribosome;	cell part;cell;cellular_component;intracellular;cytoplasmic part;cytoplasm;intracellular non-membrane-bounded organelle;organelle;macromolecular complex;non-membrane-bounded organelle;ribonucleoprotein complex;intracellular organelle;intracellular part;ribosome;large ribosomal subunit;ribosomal subunit;cytosol;cytosolic part;cytosolic ribosome;intracellular organelle part;organelle part;cytosolic…	K02891	RP-L22e:large subunit ribosomal protein L22e;	Ribosome - Oryza sativa japonica (Japanese rice) (RefSeq) ;	IPR002671;	Ribosomal protein L22e;
Q7XPL4	11	OSJNBa0085I10.12 protein OS=Oryza sativa subsp. japonica GN=OSJNBa0085I10.12 PE=4 SV=2	chloroplast
Q0D3U5	10	Superoxide dismutase [Cu-Zn] OS=Oryza sativa subsp. japonica GN=Os07g0665200 PE=2 SV=1	cytosol	biological_process;cellular process;metabolic process;reactive oxygen species metabolic process;cellular metabolic process;superoxide metabolic process;single-organism metabolic process;oxidation-reduction process;response to biotic stimulus;response to bacterium;multi-organism process;defense response to other organism;response to stress;defense response;response to stimulus;response to other or…	molecular_function;binding;cation binding;ion binding;metal ion binding;antioxidant activity;oxidoreductase activity, acting on superoxide radicals as acceptor;oxidoreductase activity;catalytic activity;superoxide dismutase activity;		K04565	SOD1:superoxide dismutase, Cu-Zn family [EC:1.15.1.1];	Peroxisome - Oryza sativa japonica (Japanese rice) (RefSeq) ;	IPR018152;IPR001424;	Superoxide dismutase, copper/zinc, binding site;Superoxide dismutase, copper/zinc binding domain;
Q0DBM2	10	Os06g0551400 protein OS=Oryza sativa subsp. japonica GN=Os06g0551400 PE=2 SV=1	cytosol	cellular response to stimulus;cellular process;single-organism process;signaling;single-organism cellular process;biological regulation;intracellular signal transduction;signal transduction;biological_process;cell communication;regulation of cellular process;regulation of biological process;single organism signaling;response to stimulus;small GTPase mediated signal transduction;macromolecule loca…	purine ribonucleotide binding;anion binding;ribonucleotide binding;small molecule binding;ion binding;ribonucleoside binding;purine ribonucleoside triphosphate binding;carbohydrate derivative binding;nucleoside phosphate binding;molecular_function;guanyl nucleotide binding;nucleotide binding;nucleoside binding;heterocyclic compound binding;binding;purine nucleoside binding;guanyl ribonucleotide b…	intracellular;organelle;membrane-bounded organelle;cell part;cell;intracellular organelle;intracellular part;cellular_component;intracellular membrane-bounded organelle;nucleus;membrane;cell periphery;plasma membrane;cytoplasmic part;cytoplasm;vacuole;	K07904	RAB11A:Ras-related protein Rab-11A;	Endocytosis - Oryza sativa japonica (Japanese rice) (RefSeq) ;	IPR003579;IPR027417;IPR001806;IPR005225;	Small GTPase superfamily, Rab type;P-loop containing nucleoside triphosphate hydrolase;Small GTPase superfamily;Small GTP-binding protein domain;
Q0DZG1	10	Os02g0621700 protein OS=Oryza sativa subsp. japonica GN=Os02g0621700 PE=2 SV=1	mitochondria	biological_process;metabolic process;response to inorganic substance;response to metal ion;response to chemical;response to stimulus;response to cadmium ion;	purine ribonucleotide binding;anion binding;ribonucleotide binding;small molecule binding;ion binding;ribonucleoside binding;purine ribonucleoside triphosphate binding;carbohydrate derivative binding;adenyl ribonucleotide binding;nucleoside phosphate binding;molecular_function;nucleotide binding;nucleoside binding;adenyl nucleotide binding;heterocyclic compound binding;binding;purine nucleoside b…	intracellular;cytoplasmic part;cytoplasm;organelle;membrane-bounded organelle;cell part;cell;intracellular organelle;intracellular part;cellular_component;intracellular membrane-bounded organelle;mitochondrion;	K01900	LSC2:succinyl-CoA synthetase beta subunit [EC:6.2.1.4 6.2.1.5];LSC2:succinyl-CoA synthetase beta subunit [EC:6.2.1.4 6.2.1.5];LSC2:succinyl-CoA synthetase beta subunit [EC:6.2.1.4 6.2.1.5];LSC2:succinyl-CoA synthetase beta subunit [EC:6.2.1.4 6.2.1.5];LSC2:succinyl-CoA synthetase beta subunit [EC:6.2.1.4 6.2.1.5];	Metabolic pathways - Oryza sativa japonica (Japanese rice) (RefSeq) ;Biosynthesis of secondary metabolites - Oryza sativa japonica (Japanese rice) (RefSeq) ;Carbon metabolism - Oryza sativa japonica (Japanese rice) (RefSeq) ;Citrate cycle (TCA cycle) - Oryza sativa japonica (Japanese rice) (RefSeq) ;Propanoate metabolism - Oryza sativa japonica (Japanese rice) (RefSeq) ;	IPR011761;IPR016102;IPR017866;IPR005811;IPR005809;IPR013650;IPR013816;IPR013815;	ATP-grasp fold;Succinyl-CoA synthetase-like;Succinyl-CoA synthetase, beta subunit, conserved site;ATP-citrate lyase/succinyl-CoA ligase;Succinyl-CoA synthetase, beta subunit;ATP-grasp fold, succinyl-CoA synthetase-type;ATP-grasp fold, subdomain 2;ATP-grasp fold, subdomain 1;
Q0J878	10	Os08g0130500 protein OS=Oryza sativa subsp. japonica GN=Os08g0130500 PE=2 SV=1	cytosol	gene expression;organic substance biosynthetic process;biosynthetic process;macromolecule biosynthetic process;cellular macromolecule metabolic process;cellular process;translation;biological_process;cellular macromolecule biosynthetic process;metabolic process;organic substance metabolic process;cellular biosynthetic process;cellular protein metabolic process;macromolecule metabolic process;cell…	molecular_function;structural molecule activity;structural constituent of ribosome;binding;cation binding;ion binding;transition metal ion binding;metal ion binding;copper ion binding;	cell part;cell;cellular_component;intracellular;cytoplasmic part;cytoplasm;intracellular non-membrane-bounded organelle;organelle;macromolecular complex;non-membrane-bounded organelle;ribonucleoprotein complex;intracellular organelle;intracellular part;ribosome;plastid;membrane-bounded organelle;intracellular membrane-bounded organelle;chloroplast;cytosol;cytosolic part;cytosolic ribosome;nucleus…	K02941	RP-LP0:large subunit ribosomal protein LP0;	Ribosome - Oryza sativa japonica (Japanese rice) (RefSeq) ;	IPR001813;IPR001790;	Ribosomal protein L10/L12;Ribosomal protein L10/acidic P0;
Q10J94	10	Cysteine proteinase inhibitor 8 OS=Oryza sativa subsp. japonica GN=Os03g0429000 PE=2 SV=1	chloroplast	biological_process;response to stress;response to stimulus;defense response;	enzyme inhibitor activity;molecular_function;endopeptidase regulator activity;endopeptidase inhibitor activity;peptidase regulator activity;enzyme regulator activity;peptidase inhibitor activity;cysteine-type endopeptidase inhibitor activity;	external encapsulating structure;cell part;cell;cellular_component;cell periphery;cell wall;extracellular region;				IPR020381;IPR018073;IPR000010;	Proteinase inhibitor I25, cystatin, conserved region;Proteinase inhibitor I25, cystatin, conserved site;Proteinase inhibitor I25, cystatin;
Q10LP5	10	Sucrose synthase 4 OS=Oryza sativa subsp. japonica GN=SUS4 PE=2 SV=1	cytosol	biological_process;oligosaccharide metabolic process;cellular carbohydrate metabolic process;single-organism carbohydrate metabolic process;carbohydrate metabolic process;cellular process;metabolic process;disaccharide metabolic process;organic substance metabolic process;cellular metabolic process;primary metabolic process;sucrose metabolic process;biosynthetic process;response to decreased oxyg…	UDP-glucosyltransferase activity;sucrose synthase activity;	intracellular;cytoplasmic part;cytoplasm;cell part;cell;intracellular part;cellular_component;cytosol;membrane;external encapsulating structure;cell wall;cell periphery;plant-type cell wall;	K00695	E2.4.1.13:sucrose synthase [EC:2.4.1.13];E2.4.1.13:sucrose synthase [EC:2.4.1.13];	Metabolic pathways - Oryza sativa japonica (Japanese rice) (RefSeq) ;Starch and sucrose metabolism - Oryza sativa japonica (Japanese rice) (RefSeq) ;	IPR001296;IPR000368;IPR012820;	Glycosyl transferase, family 1;Sucrose synthase;Sucrose synthase, plant/cyanobacteria;
Q5N8X1	10	Cytosolic factor-like protein OS=Oryza sativa subsp. japonica GN=P0698A10.10-2 PE=1 SV=1	nuclear	biological_process;establishment of localization;localization;transport;		membrane;intrinsic to membrane;cellular_component;membrane part;integral to membrane;				IPR009038;	GOLD;
Q5TKJ2	10	Os05g0429400 protein OS=Oryza sativa subsp. japonica GN=OSJNBb0048I21.5 PE=4 SV=1	cytosol	biological_process;establishment of localization;localization;transport;		membrane;intrinsic to membrane;cellular_component;membrane part;integral to membrane;				IPR011074;IPR001251;IPR009038;	CRAL/TRIO, N-terminal domain;CRAL-TRIO domain;GOLD;
Q67IU1	10	Os02g0153000 protein OS=Oryza sativa subsp. japonica GN=P0463E12.12 PE=4 SV=1	nuclear							IPR006869;	Domain of unknown function DUF547;
Q6ASY2	10	Non-specific lipid transfer protein-like 1 OS=Oryza sativa subsp. japonica GN=LTPL1 PE=1 SV=1	vacuolar membrane	single-organism transport;biological_process;macromolecule localization;single-organism process;transport;establishment of localization;lipid localization;organic substance transport;localization;lipid transport;metabolic process;organic substance metabolic process;macromolecule metabolic process;protein metabolic process;primary metabolic process;proteolysis;	molecular_function;binding;lipid binding;hydrolase activity;catalytic activity;peptidase activity;	vesicle membrane;aleurone grain;membrane-bounded vesicle;cell;cytoplasmic vesicle;cellular_component;vesicle;intracellular membrane-bounded organelle;intracellular;cytoplasmic part;cytoplasm;cytoplasmic vesicle part;membrane;organelle;organelle membrane;intracellular organelle part;cell part;membrane-bounded organelle;cytoplasmic membrane-bounded vesicle;intracellular organelle;intracellular part…				IPR016140;	Bifunctional inhibitor/plant lipid transfer protein/seed storage helical domain;
Q7F8K7	10	ESTs AU069800(E3445) OS=Oryza sativa subsp. japonica GN=Os03g0130300 PE=2 SV=1	extracellular	biological_process;response to stress;response to stimulus;defense response;		external encapsulating structure;cell part;cell;cell wall;cellular_component;cell periphery;plant-type cell wall;membrane;plasma membrane;				IPR008176;IPR008177;IPR003614;	Gamma thionin;Gamma Purothionin;Knottin, scorpion toxin-like;
Q8H588	10	Putative ribosomal protein S18 OS=Oryza sativa subsp. japonica GN=OJ1656_E11.108 PE=3 SV=1	cytosol	gene expression;organic substance biosynthetic process;biosynthetic process;macromolecule biosynthetic process;cellular macromolecule metabolic process;cellular process;biological_process;cellular macromolecule biosynthetic process;metabolic process;organic substance metabolic process;cellular biosynthetic process;cellular protein metabolic process;macromolecule metabolic process;cellular metabol…	molecular_function;binding;heterocyclic compound binding;organic cyclic compound binding;nucleic acid binding;RNA binding;structural molecule activity;structural constituent of ribosome;	cell part;cell;cellular_component;intracellular;cytoplasmic part;cytoplasm;intracellular non-membrane-bounded organelle;organelle;macromolecular complex;non-membrane-bounded organelle;ribonucleoprotein complex;intracellular organelle;intracellular part;ribosome;external encapsulating structure;cell periphery;cell wall;cytosol;small ribosomal subunit;ribosomal subunit;cytosolic part;cytosolic ribo…	K02964	RP-S18e:small subunit ribosomal protein S18e;	Ribosome - Oryza sativa japonica (Japanese rice) (RefSeq) ;	IPR010979;IPR001892;IPR018269;IPR027437;	Ribosomal protein S13-like, H2TH;Ribosomal protein S13;Ribosomal protein S13, conserved site;30s ribosomal protein S13, C-terminal;
Q8RZT1	10	Os01g0316100 protein OS=Oryza sativa subsp. japonica GN=B1012D10.43 PE=4 SV=1	cytosol	biological_process;single-organism metabolic process;metabolic process;oxidation-reduction process;	molecular_function;catalytic activity;oxidoreductase activity;		K00306	PIPOX:sarcosine oxidase / L-pipecolate oxidase [EC:1.5.3.1 1.5.3.7];PIPOX:sarcosine oxidase / L-pipecolate oxidase [EC:1.5.3.1 1.5.3.7];PIPOX:sarcosine oxidase / L-pipecolate oxidase [EC:1.5.3.1 1.5.3.7];PIPOX:sarcosine oxidase / L-pipecolate oxidase [EC:1.5.3.1 1.5.3.7];	Metabolic pathways - Oryza sativa japonica (Japanese rice) (RefSeq) ;Peroxisome - Oryza sativa japonica (Japanese rice) (RefSeq) ;Glycine, serine and threonine metabolism - Oryza sativa japonica (Japanese rice) (RefSeq) ;Lysine degradation - Oryza sativa japonica (Japanese rice) (RefSeq) ;	IPR006076;	FAD dependent oxidoreductase;
Q0ITK1	9	Alpha-tubulin OS=Oryza sativa subsp. japonica GN=Os11g0247300 PE=2 SV=1	cytosol	biological_process;cellular process;single-organism process;single-organism cellular process;microtubule-based process;nitrogen compound metabolic process;purine nucleoside triphosphate catabolic process;purine nucleoside triphosphate metabolic process;nucleoside triphosphate catabolic process;ribonucleoside triphosphate catabolic process;phosphate-containing compound metabolic process;nucleoside…	molecular_function;pyrophosphatase activity;nucleoside-triphosphatase activity;hydrolase activity, acting on acid anhydrides;hydrolase activity;catalytic activity;hydrolase activity, acting on acid anhydrides, in = phosphorus-containing anhydrides;GTPase activity;purine ribonucleotide binding;anion binding;ribonucleotide binding;small molecule binding;ion binding;ribonucleoside binding;purine rib…	cytoskeletal part;cell;cellular_component;intracellular;protein complex;intracellular non-membrane-bounded organelle;organelle;macromolecular complex;non-membrane-bounded organelle;intracellular organelle part;microtubule cytoskeleton;cell part;intracellular organelle;intracellular part;organelle part;cytoskeleton;microtubule;cytoplasm;	K07374	TUBA:tubulin alpha;	Phagosome - Oryza sativa japonica (Japanese rice) (RefSeq) ;	IPR023123;IPR002452;IPR017975;IPR000217;IPR018316;IPR008280;IPR003008;	Tubulin, C-terminal;Alpha tubulin;Tubulin, conserved site;Tubulin;Tubulin/FtsZ, 2-layer sandwich domain;Tubulin/FtsZ, C-terminal;Tubulin/FtsZ, GTPase domain;
Q0JQX6	9	Os01g0133400 protein (Fragment) OS=Oryza sativa subsp. japonica GN=Os01g0133400 PE=3 SV=1	chloroplast	biological_process;single-organism transport;cellular process;single-organism process;single-organism cellular process;transport;establishment of localization;localization;transmembrane transport;	molecular_function;transporter activity;transmembrane transporter activity;substrate-specific transporter activity;substrate-specific transmembrane transporter activity;	cellular_component;membrane;intrinsic to membrane;membrane part;integral to membrane;organelle envelope;plastid envelope;cell;envelope;intracellular membrane-bounded organelle;intracellular;plastid;cytoplasmic part;chloroplast part;cytoplasm;organelle;plastid part;intracellular organelle part;membrane-bounded organelle;cell part;intracellular organelle;intracellular part;organelle part;chloroplas…				IPR005828;IPR005829;IPR003663;IPR016196;IPR020846;	General substrate transporter;Sugar transporter, conserved site;Sugar/inositol transporter;Major facilitator superfamily domain, general substrate transporter;Major facilitator superfamily domain;
Q0JRG3	9	Os01g0102700 protein OS=Oryza sativa subsp. japonica GN=Os01g0102700 PE=4 SV=1	chloroplast			intracellular;cytoplasmic part;cytoplasm;organelle;membrane-bounded organelle;cell part;cell;intracellular organelle;intracellular part;cellular_component;intracellular membrane-bounded organelle;endoplasmic reticulum;membrane;intrinsic to membrane;membrane part;integral to membrane;	K13250	SSR2:translocon-associated protein subunit beta;	Protein processing in endoplasmic reticulum - Oryza sativa japonica (Japanese rice) (RefSeq) ;	IPR008856;	Translocon-associated protein subunit beta;
Q10DV7	9	Actin-1 OS=Oryza sativa subsp. japonica GN=ACT1 PE=2 SV=1	cytoskeleton		purine ribonucleotide binding;anion binding;ribonucleotide binding;small molecule binding;ion binding;ribonucleoside binding;purine ribonucleoside triphosphate binding;carbohydrate derivative binding;adenyl ribonucleotide binding;nucleoside phosphate binding;molecular_function;nucleotide binding;nucleoside binding;adenyl nucleotide binding;heterocyclic compound binding;binding;purine nucleoside b…	intracellular;intracellular non-membrane-bounded organelle;organelle;non-membrane-bounded organelle;cell part;cell;intracellular organelle;intracellular part;cellular_component;cytoskeleton;cytoplasmic part;cytoplasm;membrane-bounded organelle;intracellular membrane-bounded organelle;mitochondrion;membrane;cell periphery;plasma membrane;				IPR004001;IPR004000;IPR020902;	Actin, conserved site;Actin-related protein;Actin/actin-like conserved site;
Q10MK4	9	"Mitochondrial import inner membrane translocase subunit Tim17/Tim22/Tim23 family protein, putative, expressed OS=Oryza sativa subsp. japonica GN=Os03g0305600 PE=2 SV=1"	chloroplast			membrane;intrinsic to membrane;cellular_component;membrane part;integral to membrane;				IPR003397;	Mitochondrial inner membrane translocase subunit Tim17/Tim22/Tim23/peroxisomal protein PMP24;
Q2R1J8	9	"40S ribosomal protein S9, putative, expressed OS=Oryza sativa subsp. japonica GN=Os03g0154700 PE=1 SV=1"	nuclear	gene expression;organic substance biosynthetic process;biosynthetic process;macromolecule biosynthetic process;cellular macromolecule metabolic process;cellular process;biological_process;cellular macromolecule biosynthetic process;metabolic process;organic substance metabolic process;cellular biosynthetic process;cellular protein metabolic process;macromolecule metabolic process;cellular metabol…	molecular_function;binding;heterocyclic compound binding;organic cyclic compound binding;nucleic acid binding;RNA binding;structural molecule activity;structural constituent of ribosome;rRNA binding;	cell;cellular_component;ribosomal subunit;intracellular;cytoplasmic part;cytoplasm;intracellular non-membrane-bounded organelle;organelle;macromolecular complex;ribonucleoprotein complex;non-membrane-bounded organelle;cell part;intracellular organelle part;ribosome;intracellular organelle;intracellular part;organelle part;small ribosomal subunit;external encapsulating structure;cell periphery;cel…	K02997	RP-S9e:small subunit ribosomal protein S9e;	Ribosome - Oryza sativa japonica (Japanese rice) (RefSeq) ;	IPR018079;IPR002942;IPR005710;IPR001912;	Ribosomal protein S4, conserved site;RNA-binding S4 domain;Ribosomal protein S4/S9, eukaryotic/archaeal;Ribosomal protein S4/S9, N-terminal;
Q2R4Z4	9	Water stress-inducible protein Rab21 OS=Oryza sativa subsp. japonica GN=RAB21 PE=2 SV=1	nuclear	biological_process;response to stimulus;response to stress;response to inorganic substance;response to oxygen-containing compound;response to abiotic stimulus;response to chemical;response to water;						IPR000167;	Dehydrin;
Q5TKP2	9	Putative 60S ribosomal L28 protein OS=Oryza sativa subsp. japonica GN=OJ1362_G11.15 PE=2 SV=1	chloroplast	gene expression;organic substance biosynthetic process;biosynthetic process;macromolecule biosynthetic process;cellular macromolecule metabolic process;cellular process;biological_process;cellular macromolecule biosynthetic process;metabolic process;organic substance metabolic process;cellular biosynthetic process;cellular protein metabolic process;macromolecule metabolic process;cellular metabol…	molecular_function;structural molecule activity;structural constituent of ribosome;	cell;cellular_component;intracellular;cytoplasmic part;cytoplasm;intracellular non-membrane-bounded organelle;organelle;macromolecular complex;non-membrane-bounded organelle;ribonucleoprotein complex;cell part;intracellular organelle;intracellular part;ribosome;				IPR029004;	Ribosomal L28e/Mak16;
Q5WMY3	9	60S ribosomal protein L18 OS=Oryza sativa subsp. japonica GN=P0431G05.5 PE=2 SV=1	nuclear	gene expression;organic substance biosynthetic process;biosynthetic process;macromolecule biosynthetic process;cellular macromolecule metabolic process;cellular process;biological_process;cellular macromolecule biosynthetic process;metabolic process;organic substance metabolic process;cellular biosynthetic process;cellular protein metabolic process;macromolecule metabolic process;cellular metabol…	molecular_function;structural molecule activity;structural constituent of ribosome;	cell part;cell;cellular_component;intracellular;cytoplasmic part;cytoplasm;intracellular non-membrane-bounded organelle;organelle;macromolecular complex;non-membrane-bounded organelle;ribonucleoprotein complex;intracellular organelle;intracellular part;ribosome;plastid;membrane-bounded organelle;intracellular membrane-bounded organelle;chloroplast;large ribosomal subunit;ribosomal subunit;cytosol…	K02883	RP-L18e:large subunit ribosomal protein L18e;	Ribosome - Oryza sativa japonica (Japanese rice) (RefSeq) ;	IPR021131;IPR021132;	Ribosomal protein L18e/L15P;Ribosomal protein L18e, conserved site;
Q6F332	9	Calmodulin-2 OS=Oryza sativa subsp. japonica GN=CAM2 PE=2 SV=3	cytosol	biological_process;response to external stimulus;response to abiotic stimulus;response to stimulus;response to mechanical stimulus;	molecular_function;binding;cation binding;ion binding;metal ion binding;calcium ion binding;	intracellular;organelle;membrane-bounded organelle;cell part;cell;intracellular organelle;intracellular part;cellular_component;intracellular membrane-bounded organelle;nucleus;membrane;cell periphery;plasma membrane;	K02183	CALM:calmodulin;CALM:calmodulin;	Plant-pathogen interaction - Oryza sativa japonica (Japanese rice) (RefSeq) ;Phosphatidylinositol signaling system - Oryza sativa japonica (Japanese rice) (RefSeq) ;	IPR018247;IPR002048;IPR011992;	EF-Hand 1, calcium-binding site;EF-hand domain;EF-hand domain pair;
Q6ZIA1	9	Os08g0530200 protein OS=Oryza sativa subsp. japonica GN=OJ1770_H02.31 PE=2 SV=1	nuclear	gene expression;organic substance biosynthetic process;biosynthetic process;macromolecule biosynthetic process;cellular macromolecule metabolic process;cellular process;biological_process;cellular macromolecule biosynthetic process;metabolic process;organic substance metabolic process;cellular biosynthetic process;cellular protein metabolic process;macromolecule metabolic process;cellular metabol…	molecular_function;structural molecule activity;structural constituent of ribosome;	cell part;cell;cellular_component;intracellular;cytoplasmic part;cytoplasm;intracellular non-membrane-bounded organelle;organelle;macromolecular complex;non-membrane-bounded organelle;ribonucleoprotein complex;intracellular organelle;intracellular part;ribosome;ribosomal subunit;intracellular organelle part;organelle part;large ribosomal subunit;plastid;membrane-bounded organelle;intracellular me…	K02880	RP-L17e:large subunit ribosomal protein L17e;	Ribosome - Oryza sativa japonica (Japanese rice) (RefSeq) ;	IPR001063;IPR005721;IPR018260;	Ribosomal protein L22/L17;Ribosomal protein L22/L17, eukaryotic/archaeal;Ribosomal protein L22/L17, conserved site;
Q7X7V8	9	OSJNBa0088K19.14 protein OS=Oryza sativa subsp. japonica GN=OSJNBb0086G13.7 PE=4 SV=1	extracellular							IPR025423;	Domain of unknown function DUF4149;
Q7XJB4	9	60S ribosomal protein L13 OS=Oryza sativa subsp. japonica GN=Os03g0576700 PE=1 SV=1	chloroplast	gene expression;organic substance biosynthetic process;biosynthetic process;macromolecule biosynthetic process;cellular macromolecule metabolic process;cellular process;biological_process;cellular macromolecule biosynthetic process;metabolic process;organic substance metabolic process;cellular biosynthetic process;cellular protein metabolic process;macromolecule metabolic process;cellular metabol…	molecular_function;structural molecule activity;structural constituent of ribosome;	cell part;cell;cellular_component;intracellular;cytoplasmic part;cytoplasm;intracellular non-membrane-bounded organelle;organelle;macromolecular complex;non-membrane-bounded organelle;ribonucleoprotein complex;intracellular organelle;intracellular part;ribosome;external encapsulating structure;cell periphery;cell wall;large ribosomal subunit;ribosomal subunit;cytosol;cytosolic part;cytosolic ribo…	K02873	RP-L13e:large subunit ribosomal protein L13e;	Ribosome - Oryza sativa japonica (Japanese rice) (RefSeq) ;	IPR018256;IPR001380;	Ribosomal protein L13e, conserved site;Ribosomal protein L13e;
Q84TB3	9	Actin-depolymerizing factor 4 OS=Oryza sativa subsp. japonica GN=ADF4 PE=2 SV=1	cytosol		protein binding;cytoskeletal protein binding;molecular_function;binding;actin binding;	cell part;cell;cellular_component;intracellular;				IPR029006;IPR002108;	ADF-H/Gelsolin-like domain;Actin-depolymerising factor homology domain;
Q8GVK5	9	13 kDa prolamin OS=Oryza sativa subsp. japonica GN=OSJNBa0031C24.138 PE=2 SV=1	chloroplast							IPR016140;	Bifunctional inhibitor/plant lipid transfer protein/seed storage helical domain;
Q9FP64	9	Putative stress-inducible membrane pore protein OS=Oryza sativa subsp. japonica GN=P0475H04.1 PE=4 SV=1	mitochondria			membrane;intrinsic to membrane;cellular_component;membrane part;integral to membrane;				IPR003397;	Mitochondrial inner membrane translocase subunit Tim17/Tim22/Tim23/peroxisomal protein PMP24;
P31674	8	40S ribosomal protein S15 OS=Oryza sativa subsp. japonica GN=RPS15 PE=2 SV=2	cytosol	gene expression;organic substance biosynthetic process;biosynthetic process;macromolecule biosynthetic process;cellular macromolecule metabolic process;cellular process;biological_process;cellular macromolecule biosynthetic process;metabolic process;organic substance metabolic process;cellular biosynthetic process;cellular protein metabolic process;macromolecule metabolic process;cellular metabol…	molecular_function;structural molecule activity;structural constituent of ribosome;binding;heterocyclic compound binding;organic cyclic compound binding;nucleic acid binding;RNA binding;	cell;cellular_component;intracellular;cytoplasmic part;cytoplasm;intracellular non-membrane-bounded organelle;organelle;macromolecular complex;non-membrane-bounded organelle;ribonucleoprotein complex;cell part;intracellular organelle;intracellular part;ribosome;ribosomal subunit;intracellular organelle part;organelle part;small ribosomal subunit;cytosol;cytosolic part;cytosolic ribosome;cytosolic…	K02958	RP-S15e:small subunit ribosomal protein S15e;	Ribosome - Oryza sativa japonica (Japanese rice) (RefSeq) ;	IPR002222;IPR020934;IPR023575;IPR005713;	Ribosomal protein S19/S15;Ribosomal protein S19 conserved site;Ribosomal protein S19, superfamily;Ribosomal protein S19A/S15e;
Q0D9G9	8	Os06g0716700 protein OS=Oryza sativa subsp. japonica GN=Os06g0716700 PE=3 SV=1	endoplasmic reticulum	biological_process;cellular process;cellular macromolecule metabolic process;metabolic process;organic substance metabolic process;cellular protein metabolic process;protein metabolic process;macromolecule metabolic process;cellular metabolic process;primary metabolic process;protein folding;response to stimulus;response to stress;macromolecule localization;single-organism transport;single-organi…	purine ribonucleotide binding;anion binding;ribonucleotide binding;small molecule binding;ion binding;ribonucleoside binding;purine ribonucleoside triphosphate binding;carbohydrate derivative binding;adenyl ribonucleotide binding;nucleoside phosphate binding;molecular_function;nucleotide binding;nucleoside binding;adenyl nucleotide binding;heterocyclic compound binding;binding;purine nucleoside b…	intracellular;cytoplasmic part;plastid;cytoplasm;organelle;membrane-bounded organelle;cell part;cell;intracellular organelle;intracellular part;cellular_component;intracellular membrane-bounded organelle;chloroplast;mitochondrion;nucleus;membrane;cell periphery;plasma membrane;vacuole;	K09487	HSP90B:heat shock protein 90kDa beta;HSP90B:heat shock protein 90kDa beta;	Protein processing in endoplasmic reticulum - Oryza sativa japonica (Japanese rice) (RefSeq) ;Plant-pathogen interaction - Oryza sativa japonica (Japanese rice) (RefSeq) ;	IPR001404;IPR020575;IPR020568;IPR019805;IPR003594;	Heat shock protein Hsp90 family;Heat shock protein Hsp90, N-terminal;Ribosomal protein S5 domain 2-type fold;Heat shock protein Hsp90, conserved site;Histidine kinase-like ATPase, C-terminal domain;
Q0DBE3	8	Os06g0571400 protein OS=Oryza sativa subsp. japonica GN=Os06g0571400 PE=2 SV=1	cytosol	gene expression;organic substance biosynthetic process;biosynthetic process;macromolecule biosynthetic process;cellular macromolecule metabolic process;cellular process;translation;biological_process;cellular macromolecule biosynthetic process;metabolic process;organic substance metabolic process;cellular biosynthetic process;cellular protein metabolic process;macromolecule metabolic process;cell…	molecular_function;binding;heterocyclic compound binding;RNA binding;organic cyclic compound binding;nucleic acid binding;translation factor activity, nucleic acid binding;translation elongation factor activity;protein binding;cation binding;ion binding;transition metal ion binding;metal ion binding;copper ion binding;	external encapsulating structure;cell part;cell;cellular_component;cell periphery;cell wall;intracellular;protein complex;cytoplasmic part;cytoplasm;macromolecular complex;intracellular part;eukaryotic translation elongation factor 1 complex;membrane;plasma membrane;organelle;membrane-bounded organelle;intracellular organelle;intracellular membrane-bounded organelle;vacuole;				IPR004045;IPR004046;IPR012336;IPR001662;IPR010987;	Glutathione S-transferase, N-terminal;Glutathione S-transferase, C-terminal;Thioredoxin-like fold;Translation elongation factor EF1B, gamma chain, conserved;Glutathione S-transferase, C-terminal-like;
Q0DC80	8	Os06g0473800 protein OS=Oryza sativa subsp. japonica GN=Os06g0473800 PE=4 SV=1	nuclear			lipid particle;intracellular;cytoplasmic part;cytoplasm;organelle;membrane-bounded organelle;cell part;cell;intracellular organelle;intracellular part;cellular_component;intracellular membrane-bounded organelle;monolayer-surrounded lipid storage body;membrane;intrinsic to membrane;membrane part;integral to membrane;				IPR000136;	Oleosin;
Q0DHB9	8	Os05g0477300 protein OS=Oryza sativa subsp. japonica GN=Os05g0477300 PE=2 SV=1	chloroplast	gene expression;organic substance biosynthetic process;biosynthetic process;macromolecule biosynthetic process;cellular macromolecule metabolic process;cellular process;biological_process;cellular macromolecule biosynthetic process;metabolic process;organic substance metabolic process;cellular biosynthetic process;cellular protein metabolic process;macromolecule metabolic process;cellular metabol…	molecular_function;structural molecule activity;structural constituent of ribosome;	cell part;cell;cellular_component;intracellular;cytoplasmic part;cytoplasm;intracellular non-membrane-bounded organelle;organelle;macromolecular complex;non-membrane-bounded organelle;ribonucleoprotein complex;intracellular organelle;intracellular part;ribosome;plastid;membrane-bounded organelle;intracellular membrane-bounded organelle;chloroplast;small ribosomal subunit;ribosomal subunit;cytosol…	K02976	RP-S26e:small subunit ribosomal protein S26e;	Ribosome - Oryza sativa japonica (Japanese rice) (RefSeq) ;	IPR000892;	Ribosomal protein S26e;
Q0IPU6	8	Os12g0167900 protein OS=Oryza sativa subsp. japonica GN=RPL3A PE=2 SV=1	chloroplast	gene expression;organic substance biosynthetic process;biosynthetic process;macromolecule biosynthetic process;cellular macromolecule metabolic process;cellular process;biological_process;cellular macromolecule biosynthetic process;metabolic process;organic substance metabolic process;cellular biosynthetic process;cellular protein metabolic process;macromolecule metabolic process;cellular metabol…	molecular_function;structural molecule activity;structural constituent of ribosome;	cell part;cell;cellular_component;intracellular;cytoplasmic part;cytoplasm;intracellular non-membrane-bounded organelle;organelle;macromolecular complex;non-membrane-bounded organelle;ribonucleoprotein complex;intracellular organelle;intracellular part;ribosome;external encapsulating structure;cell periphery;cell wall;large ribosomal subunit;ribosomal subunit;cytosol;cytosolic part;cytosolic ribo…	K02925	RP-L3e:large subunit ribosomal protein L3e;	Ribosome - Oryza sativa japonica (Japanese rice) (RefSeq) ;	IPR009000;IPR000597;IPR019926;	Translation protein, beta-barrel domain;Ribosomal protein L3;Ribosomal protein L3, conserved site;
Q0J0Q8	8	Os09g0502000 protein OS=Oryza sativa subsp. japonica GN=Os09g0502000 PE=2 SV=1	chloroplast	gene expression;organic substance biosynthetic process;biosynthetic process;macromolecule biosynthetic process;cellular macromolecule metabolic process;cellular process;biological_process;cellular macromolecule biosynthetic process;metabolic process;organic substance metabolic process;cellular biosynthetic process;cellular protein metabolic process;macromolecule metabolic process;cellular metabol…	molecular_function;structural molecule activity;structural constituent of ribosome;	cell part;cell;cellular_component;intracellular;cytoplasmic part;cytoplasm;intracellular non-membrane-bounded organelle;organelle;macromolecular complex;non-membrane-bounded organelle;ribonucleoprotein complex;intracellular organelle;intracellular part;ribosome;large ribosomal subunit;ribosomal subunit;cytosol;cytosolic part;cytosolic ribosome;intracellular organelle part;organelle part;cytosolic…	K02912	RP-L32e:large subunit ribosomal protein L32e;	Ribosome - Oryza sativa japonica (Japanese rice) (RefSeq) ;	IPR001515;	Ribosomal protein L32e;
Q0J528	8	Alpha-amylase OS=Oryza sativa subsp. japonica GN=Os08g0473600 PE=2 SV=1	peroxisome	biological_process;metabolic process;organic substance metabolic process;primary metabolic process;carbohydrate metabolic process;response to endogenous stimulus;response to organic substance;response to oxygen-containing compound;response to lipid;response to hormone;response to alcohol;response to chemical;response to stimulus;response to abscisic acid;response to gibberellin stimulus;	molecular_function;hydrolase activity;hydrolase activity, acting on glycosyl bonds;amylase activity;catalytic activity;hydrolase activity, hydrolyzing O-glycosyl compounds;alpha-amylase activity;binding;cation binding;ion binding;metal ion binding;calcium ion binding;	extracellular region;cellular_component;apoplast;	K01176	E3.2.1.1:alpha-amylase [EC:3.2.1.1];E3.2.1.1:alpha-amylase [EC:3.2.1.1];	Metabolic pathways - Oryza sativa japonica (Japanese rice) (RefSeq) ;Starch and sucrose metabolism - Oryza sativa japonica (Japanese rice) (RefSeq) ;	IPR006589;IPR006047;IPR006046;IPR012850;IPR013781;IPR013780;IPR013775;IPR017853;	Glycosyl hydrolase, family 13, subfamily, catalytic domain;Glycosyl hydrolase, family 13, catalytic domain;Alpha amylase;Alpha-amylase, C-terminal beta-sheet;Glycoside hydrolase, catalytic domain;Glycosyl hydrolase, family 13, all-beta;Alpha-amylase, plant;Glycoside hydrolase, superfamily;
Q10R45	8	"Alanine-glyoxylate aminotransferase 2, mitochondrial, putative, expressed OS=Oryza sativa subsp. japonica GN=Os03g0171900 PE=2 SV=1"	chloroplast	biological_process;metabolic process;response to inorganic substance;response to metal ion;response to chemical;response to stimulus;response to cadmium ion;	molecular_function;catalytic activity;cofactor binding;anion binding;binding;ion binding;pyridoxal phosphate binding;transferase activity, transferring nitrogenous groups;transferase activity;transaminase activity;cation binding;transition metal ion binding;metal ion binding;zinc ion binding;	intracellular;cytoplasmic part;cytoplasm;organelle;membrane-bounded organelle;cell part;cell;intracellular organelle;intracellular part;cellular_component;intracellular membrane-bounded organelle;mitochondrion;membrane;cell periphery;plasma membrane;	K00827	AGXT2:alanine-glyoxylate transaminase / (R)-3-amino-2-methylpropionate-pyruvate transaminase [EC:2.6.1.44 2.6.1.40];AGXT2:alanine-glyoxylate transaminase / (R)-3-amino-2-methylpropionate-pyruvate transaminase [EC:2.6.1.44 2.6.1.40];AGXT2:alanine-glyoxylate transaminase / (R)-3-amino-2-methylpropionate-pyruvate transaminase [EC:2.6.1.44 2.6.1.40];	Metabolic pathways - Oryza sativa japonica (Japanese rice) (RefSeq) ;Glycine, serine and threonine metabolism - Oryza sativa japonica (Japanese rice) (RefSeq) ;Alanine, aspartate and glutamate metabolism - Oryza sativa japonica (Japanese rice) (RefSeq) ;	IPR015422;IPR015424;IPR015421;IPR005814;	Pyridoxal phosphate-dependent transferase, major region, subdomain 2;Pyridoxal phosphate-dependent transferase;Pyridoxal phosphate-dependent transferase, major region, subdomain 1;Aminotransferase class-III;
Q10RP0	8	"Cell division cycle protein 48, putative, expressed OS=Oryza sativa subsp. japonica GN=Os03g0151800 PE=2 SV=1"	cytosol	biological_process;cellular process;single-organism process;single-organism cellular process;cell division;reproductive process;multicellular organismal process;single-multicellular organism process;multi-organism process;multi-multicellular organism process;multi-organism reproductive process;pollination;reproduction;pollen germination;single-organism developmental process;cellular process invol…	purine ribonucleotide binding;anion binding;ribonucleotide binding;small molecule binding;ion binding;ribonucleoside binding;purine ribonucleoside triphosphate binding;carbohydrate derivative binding;adenyl ribonucleotide binding;nucleoside phosphate binding;molecular_function;nucleotide binding;nucleoside binding;adenyl nucleotide binding;heterocyclic compound binding;binding;purine nucleoside b…	external encapsulating structure;cell part;cell;cellular_component;cell periphery;cell wall;cytosol;cytosolic part;intracellular;cytoplasmic part;cytoplasm;intracellular non-membrane-bounded organelle;organelle;macromolecular complex;ribonucleoprotein complex;non-membrane-bounded organelle;ribosome;intracellular organelle;intracellular part;cytosolic ribosome;organelle envelope;nucleus;envelope;e…	K13525	VCP:transitional endoplasmic reticulum ATPase;	Protein processing in endoplasmic reticulum - Oryza sativa japonica (Japanese rice) (RefSeq) ;	IPR003338;IPR003960;IPR003959;IPR003593;IPR027417;IPR029067;IPR004201;IPR009010;IPR005938;	CDC48, N-terminal subdomain;ATPase, AAA-type, conserved site;ATPase, AAA-type, core;AAA+ ATPase domain;P-loop containing nucleoside triphosphate hydrolase;CDC48 domain 2-like;CDC48, domain 2;Aspartate decarboxylase-like domain;AAA ATPase, CDC48 family;
Q53RR4	8	Putative uncharacterized protein OS=Oryza sativa subsp. japonica PE=4 SV=1	nuclear
Q53WK4	8	Nucleosome assembly protein 1;2 OS=Oryza sativa subsp. japonica GN=NAP1;2 PE=2 SV=1	cytosol	nitrogen compound metabolic process;chromosome organization;cellular aromatic compound metabolic process;protein-DNA complex subunit organization;nucleic acid metabolic process;cellular macromolecule metabolic process;protein complex subunit organization;single-organism cellular process;cellular component biogenesis;chromatin organization;protein complex biogenesis;DNA packaging;macromolecular co…	molecular_function;binding;chromatin binding;	intracellular;organelle;membrane-bounded organelle;cell part;cell;intracellular organelle;intracellular part;cellular_component;intracellular membrane-bounded organelle;nucleus;cytoplasm;membrane;cell periphery;plasma membrane;				IPR002164;	Nucleosome assembly protein (NAP);
Q5SNJ4	8	Os01g0191500 protein OS=Oryza sativa subsp. japonica GN=P0710E05.34 PE=2 SV=1	chloroplast	biological_process;metabolic process;organic substance metabolic process;macromolecule metabolic process;protein metabolic process;primary metabolic process;proteolysis;response to abiotic stimulus;response to stress;response to osmotic stress;response to stimulus;response to salt stress;	molecular_function;binding;cation binding;ion binding;metal ion binding;catalytic activity;purine ribonucleotide binding;anion binding;ribonucleotide binding;small molecule binding;ribonucleoside binding;purine ribonucleoside triphosphate binding;carbohydrate derivative binding;adenyl ribonucleotide binding;nucleoside phosphate binding;nucleotide binding;nucleoside binding;adenyl nucleotide bindi…	intracellular;cytoplasmic part;plastid;cytoplasm;organelle;membrane-bounded organelle;cell part;cell;intracellular organelle;intracellular part;cellular_component;intracellular membrane-bounded organelle;chloroplast;organelle envelope;organelle envelope lumen;mitochondrial envelope;membrane-enclosed lumen;envelope;mitochondrion;mitochondrial part;intracellular organelle part;organelle part;mitoch…				IPR011765;IPR011237;IPR011249;IPR007863;	Peptidase M16, N-terminal;Peptidase M16 domain;Metalloenzyme, LuxS/M16 peptidase-like;Peptidase M16, C-terminal domain;
Q5W6C5	8	Putative serine carboxypeptidase II OS=Oryza sativa subsp. japonica GN=OSJNBa0037H03.5 PE=4 SV=1	chloroplast	biological_process;metabolic process;organic substance metabolic process;macromolecule metabolic process;protein metabolic process;primary metabolic process;proteolysis;	peptidase activity, acting on L-amino acid peptides;molecular_function;hydrolase activity;carboxypeptidase activity;serine-type peptidase activity;peptidase activity;serine hydrolase activity;catalytic activity;serine-type exopeptidase activity;exopeptidase activity;serine-type carboxypeptidase activity;	intracellular;cytoplasmic part;cytoplasm;organelle;membrane-bounded organelle;cell part;cell;intracellular organelle;intracellular part;cellular_component;intracellular membrane-bounded organelle;vacuole;				IPR001563;IPR029058;IPR018202;	Peptidase S10, serine carboxypeptidase;Alpha/Beta hydrolase fold;Peptidase S10, serine carboxypeptidase, active site;
Q6YZX6	8	"Putative aconitate hydratase, cytoplasmic OS=Oryza sativa subsp. japonica GN=Os08g0191100 PE=1 SV=1"	cytosol	biological_process;metabolic process;cellular carbohydrate metabolic process;carbohydrate metabolic process;cellular process;cellular aldehyde metabolic process;oxoacid metabolic process;organic acid metabolic process;small molecule metabolic process;monocarboxylic acid metabolic process;single-organism metabolic process;glyoxylate metabolic process;organic substance metabolic process;carboxylic …	molecular_function;iron-sulfur cluster binding;binding;metal cluster binding;4 iron, 4 sulfur cluster binding;carbon-oxygen lyase activity;hydro-lyase activity;catalytic activity;lyase activity;citrate dehydratase activity;isocitrate hydro-lyase (cis-aconitate-forming) activity;cation binding;ion binding;metal ion binding;	intracellular;cell part;cell;intracellular part;cellular_component;cytoplasm;				IPR018136;IPR001030;IPR006249;IPR000573;IPR015931;IPR015932;IPR015928;	Aconitase family, 4Fe-4S cluster binding site;Aconitase/3-isopropylmalate dehydratase large subunit, alpha/beta/alpha;Aconitate/iron regulatory protein 2;Aconitase A/isopropylmalate dehydratase small subunit, swivel;Aconitase/3-isopropylmalate dehydratase large subunit, alpha/beta/alpha, subdomain 1/3;Aconitase/3-isopropylmalate dehydratase large subunit, alpha/beta/alpha, subdomain 2;Aconitase/3…
Q7EZR3	8	Non-specific lipid-transfer protein OS=Oryza sativa subsp. japonica GN=P0582D05.140 PE=2 SV=1	extracellular	single-organism transport;biological_process;macromolecule localization;single-organism process;transport;establishment of localization;lipid localization;organic substance transport;localization;lipid transport;	molecular_function;binding;lipid binding;					IPR016140;IPR000528;	Bifunctional inhibitor/plant lipid transfer protein/seed storage helical domain;Plant lipid transfer protein/Par allergen;
Q7XC31	8	60S ribosomal protein L27 OS=Oryza sativa subsp. japonica GN=Os10g0564300 PE=1 SV=1	chloroplast	gene expression;organic substance biosynthetic process;biosynthetic process;macromolecule biosynthetic process;cellular macromolecule metabolic process;cellular process;biological_process;cellular macromolecule biosynthetic process;metabolic process;organic substance metabolic process;cellular biosynthetic process;cellular protein metabolic process;macromolecule metabolic process;cellular metabol…	molecular_function;structural molecule activity;structural constituent of ribosome;	cell part;cell;cellular_component;intracellular;cytoplasmic part;cytoplasm;intracellular non-membrane-bounded organelle;organelle;macromolecular complex;non-membrane-bounded organelle;ribonucleoprotein complex;intracellular organelle;intracellular part;ribosome;large ribosomal subunit;ribosomal subunit;cytosol;cytosolic part;cytosolic ribosome;intracellular organelle part;organelle part;cytosolic…	K02901	RP-L27e:large subunit ribosomal protein L27e;	Ribosome - Oryza sativa japonica (Japanese rice) (RefSeq) ;	IPR014722;IPR018262;IPR008991;IPR001141;IPR005824;	Ribosomal protein L2 domain 2;Ribosomal protein L27e, conserved site;Translation protein SH3-like domain;Ribosomal protein L27e;KOW;
Q7XHN3	8	Early nodulin 8-like protein OS=Oryza sativa subsp. japonica GN=OJ1113_E01.105-2 PE=4 SV=1	cytosol	biological_process;single-organism metabolic process;metabolic process;organic substance metabolic process;primary metabolic process;lipid metabolic process;	molecular_function;hydrolase activity;catalytic activity;hydrolase activity, acting on ester bonds;hydrolase activity, acting on glycosyl bonds;fucosidase activity;hydrolase activity, hydrolyzing O-glycosyl compounds;alpha-L-fucosidase activity;	external encapsulating structure;cell part;cell;cell wall;cellular_component;cell periphery;plant-type cell wall;				IPR001087;IPR013831;	Lipase, GDSL;SGNH hydrolase-type esterase domain;
Q7XIG9	8	Os07g0625800 protein OS=Oryza sativa subsp. japonica GN=OJ1339_F05.116 PE=2 SV=1	chloroplast	single-organism transport;biological_process;macromolecule localization;single-organism process;transport;establishment of localization;lipid localization;organic substance transport;localization;lipid transport;	molecular_function;binding;lipid binding;					IPR000528;IPR016140;	Plant lipid transfer protein/Par allergen;Bifunctional inhibitor/plant lipid transfer protein/seed storage helical domain;
Q9FWV6	8	Probable aquaporin TIP3-1 OS=Oryza sativa subsp. japonica GN=TIP3-1 PE=2 SV=1	mitochondria	biological_process;establishment of localization;localization;transport;	molecular_function;transporter activity;	cellular_component;membrane;vacuole;plant-type vacuole;cell;intracellular membrane-bounded organelle;intracellular;cytoplasmic part;cytoplasm;organelle;membrane-bounded organelle;cell part;intracellular organelle;intracellular part;central vacuole;intrinsic to membrane;membrane part;integral to membrane;vacuolar membrane;organelle membrane;intracellular organelle part;vacuolar part;organelle part…				IPR000425;IPR023271;IPR022357;	Major intrinsic protein;Aquaporin-like;Major intrinsic protein, conserved site;
Q0D9S5	7	Os06g0701400 protein OS=Oryza sativa subsp. japonica GN=Os06g0701400 PE=2 SV=1	nuclear	gene expression;organic substance biosynthetic process;biosynthetic process;macromolecule biosynthetic process;cellular macromolecule metabolic process;cellular process;translation;biological_process;cellular macromolecule biosynthetic process;metabolic process;organic substance metabolic process;cellular biosynthetic process;cellular protein metabolic process;macromolecule metabolic process;cell…	molecular_function;structural molecule activity;structural constituent of ribosome;	cell part;cell;cellular_component;intracellular;cytoplasmic part;cytoplasm;intracellular non-membrane-bounded organelle;organelle;macromolecular complex;non-membrane-bounded organelle;ribonucleoprotein complex;intracellular organelle;intracellular part;ribosome;cytosol;cytosolic part;cytosolic ribosome;membrane-bounded organelle;intracellular membrane-bounded organelle;nucleus;membrane;cell perip…	K02942	RP-LP1:large subunit ribosomal protein LP1;	Ribosome - Oryza sativa japonica (Japanese rice) (RefSeq) ;	IPR027534;IPR001813;	Ribosomal protein L12 family;Ribosomal protein L10/L12;
Q0DA75	7	Os06g0671900 protein OS=Oryza sativa subsp. japonica GN=Os06g0671900 PE=3 SV=1	cytosol	nitrogen compound metabolic process;purine nucleoside triphosphate catabolic process;purine nucleoside triphosphate metabolic process;nucleoside triphosphate catabolic process;ribonucleoside triphosphate catabolic process;phosphate-containing compound metabolic process;nucleoside triphosphate metabolic process;organophosphate catabolic process;purine ribonucleoside triphosphate metabolic process;…	molecular_function;pyrophosphatase activity;nucleoside-triphosphatase activity;hydrolase activity, acting on acid anhydrides;hydrolase activity;catalytic activity;hydrolase activity, acting on acid anhydrides, in = phosphorus-containing anhydrides;GTPase activity;purine ribonucleotide binding;anion binding;ribonucleotide binding;small molecule binding;ion binding;ribonucleoside binding;purine rib…	macromolecular complex;cellular_component;protein complex;cytoskeletal part;cell;intracellular;intracellular non-membrane-bounded organelle;organelle;non-membrane-bounded organelle;intracellular organelle part;microtubule cytoskeleton;cell part;intracellular organelle;intracellular part;organelle part;cytoskeleton;microtubule;cytoplasm;	K07375	TUBB:tubulin beta;	Phagosome - Oryza sativa japonica (Japanese rice) (RefSeq) ;	IPR002453;IPR008280;IPR023123;IPR003008;IPR000217;IPR018316;IPR013838;IPR017975;	Beta tubulin;Tubulin/FtsZ, C-terminal;Tubulin, C-terminal;Tubulin/FtsZ, GTPase domain;Tubulin;Tubulin/FtsZ, 2-layer sandwich domain;Beta tubulin, autoregulation binding site;Tubulin, conserved site;
Q0DRV6	7	Superoxide dismutase [Cu-Zn] 1 OS=Oryza sativa subsp. japonica GN=SODCC1 PE=1 SV=1	cytosol	biological_process;cellular process;metabolic process;reactive oxygen species metabolic process;cellular metabolic process;superoxide metabolic process;single-organism metabolic process;oxidation-reduction process;response to biotic stimulus;response to bacterium;multi-organism process;defense response to other organism;response to stress;defense response;response to stimulus;response to other or…	molecular_function;binding;cation binding;ion binding;metal ion binding;antioxidant activity;oxidoreductase activity, acting on superoxide radicals as acceptor;oxidoreductase activity;catalytic activity;superoxide dismutase activity;transition metal ion binding;copper ion binding;zinc ion binding;	intracellular;cell part;cell;intracellular part;cellular_component;cytoplasm;	K04565	SOD1:superoxide dismutase, Cu-Zn family [EC:1.15.1.1];	Peroxisome - Oryza sativa japonica (Japanese rice) (RefSeq) ;	IPR018152;IPR001424;	Superoxide dismutase, copper/zinc, binding site;Superoxide dismutase, copper/zinc binding domain;
Q0IZZ4	7	Acyl carrier protein (Fragment) OS=Oryza sativa subsp. japonica GN=Os09g0539800 PE=3 SV=1	cytosol	lipid metabolic process;lipid biosynthetic process;organic substance biosynthetic process;biosynthetic process;cellular process;small molecule biosynthetic process;oxoacid metabolic process;organic acid metabolic process;small molecule metabolic process;biological_process;monocarboxylic acid metabolic process;organic acid biosynthetic process;monocarboxylic acid biosynthetic process;single-organi…		intracellular;cytoplasmic part;plastid;cytoplasm;organelle;membrane-bounded organelle;cell part;cell;intracellular organelle;intracellular part;cellular_component;intracellular membrane-bounded organelle;chloroplast;				IPR009081;IPR003231;IPR006162;	Acyl carrier protein-like;Acyl carrier protein (ACP);Phosphopantetheine attachment site;
Q2QNF3	7	"60S ribosomal protein L2, putative, expressed OS=Oryza sativa subsp. japonica GN=LOC_Os12g38000 PE=1 SV=1"	cytosol	gene expression;organic substance biosynthetic process;biosynthetic process;macromolecule biosynthetic process;cellular macromolecule metabolic process;cellular process;biological_process;cellular macromolecule biosynthetic process;metabolic process;organic substance metabolic process;cellular biosynthetic process;cellular protein metabolic process;macromolecule metabolic process;cellular metabol…	molecular_function;structural molecule activity;structural constituent of ribosome;binding;heterocyclic compound binding;organic cyclic compound binding;nucleic acid binding;RNA binding;	cell;cellular_component;intracellular;cytoplasmic part;cytoplasm;intracellular non-membrane-bounded organelle;organelle;macromolecular complex;non-membrane-bounded organelle;ribonucleoprotein complex;cell part;intracellular organelle;intracellular part;ribosome;ribosomal subunit;intracellular organelle part;organelle part;large ribosomal subunit;plastid;membrane-bounded organelle;intracellular me…	K02938	RP-L8e:large subunit ribosomal protein L8e;	Ribosome - Oryza sativa japonica (Japanese rice) (RefSeq) ;	IPR014722;IPR014726;IPR002171;IPR008991;IPR023672;IPR012340;IPR022669;IPR022666;IPR022671;	Ribosomal protein L2 domain 2;Ribosomal protein L2, domain 3;Ribosomal protein L2;Translation protein SH3-like domain;Ribosomal protein L2, archaeal-type;Nucleic acid-binding, OB-fold;Ribosomal protein L2, C-terminal;Ribosomal Proteins L2, RNA binding domain;Ribosomal protein L2, conserved site;
Q2QU06	7	60 kDa chaperonin alpha subunit OS=Oryza sativa subsp. japonica GN=LOC_Os12g17910 PE=2 SV=1	chloroplast	biological_process;cellular process;cellular macromolecule metabolic process;protein folding;metabolic process;organic substance metabolic process;cellular protein metabolic process;protein metabolic process;macromolecule metabolic process;cellular metabolic process;primary metabolic process;protein refolding;organelle organization;single-organism process;single-organism cellular process;plastid …	purine ribonucleotide binding;anion binding;ribonucleotide binding;small molecule binding;ion binding;ribonucleoside binding;purine ribonucleoside triphosphate binding;carbohydrate derivative binding;adenyl ribonucleotide binding;nucleoside phosphate binding;molecular_function;nucleotide binding;nucleoside binding;adenyl nucleotide binding;heterocyclic compound binding;binding;purine nucleoside b…	intracellular;cell part;cell;intracellular part;cellular_component;cytoplasm;extracellular region;apoplast;organelle envelope;plastid envelope;envelope;intracellular membrane-bounded organelle;plastid;cytoplasmic part;chloroplast part;organelle;plastid part;intracellular organelle part;membrane-bounded organelle;intracellular organelle;organelle part;chloroplast;chloroplast envelope;plastid strom…				IPR002423;IPR027413;IPR027409;IPR018370;IPR001844;	Chaperonin Cpn60/TCP-1;GroEL-like equatorial domain;GroEL-like apical domain;Chaperonin Cpn60, conserved site;Chaperonin Cpn60;
Q5JNJ5	7	Early nodulin-like protein 1 OS=Oryza sativa subsp. japonica GN=ENODL1 PE=1 SV=1	chloroplast		molecular_function;binding;cation binding;ion binding;transition metal ion binding;metal ion binding;copper ion binding;electron carrier activity;	vesicle membrane;aleurone grain;membrane-bounded vesicle;cell;cytoplasmic vesicle;cellular_component;vesicle;intracellular membrane-bounded organelle;intracellular;cytoplasmic part;cytoplasm;cytoplasmic vesicle part;membrane;organelle;organelle membrane;intracellular organelle part;cell part;membrane-bounded organelle;cytoplasmic membrane-bounded vesicle;intracellular organelle;intracellular part…				IPR008972;IPR003245;	Cupredoxin;Plastocyanin-like;
Q5W6H1	7	Os05g0350500 protein OS=Oryza sativa subsp. japonica GN=Os05g0350500 PE=2 SV=1	cytosol	biological_process;metabolic process;organic substance metabolic process;macromolecule metabolic process;protein metabolic process;primary metabolic process;proteolysis;cellular process;	peptidase activity, acting on L-amino acid peptides;molecular_function;hydrolase activity;peptidase activity;catalytic activity;exopeptidase activity;aminopeptidase activity;metallopeptidase activity;metalloexopeptidase activity;binding;heterocyclic compound binding;organic cyclic compound binding;nucleic acid binding;DNA binding;	cell;nucleus;cellular_component;nuclear lumen;membrane-enclosed lumen;intracellular membrane-bounded organelle;intracellular;intracellular organelle lumen;organelle lumen;intracellular non-membrane-bounded organelle;organelle;non-membrane-bounded organelle;nuclear part;membrane-bounded organelle;intracellular organelle part;cell part;intracellular organelle;intracellular part;organelle part;nucle…				IPR000994;IPR004545;IPR011991;IPR001714;	Peptidase M24, structural domain;Proliferation-associated protein 1;Winged helix-turn-helix DNA-binding domain;Peptidase M24, methionine aminopeptidase;
Q6AVR1	7	Expressed protein OS=Oryza sativa subsp. japonica GN=OSJNBa0075M12.11 PE=2 SV=1	nuclear			intracellular;cytoplasmic part;cytoplasm;organelle;membrane-bounded organelle;cell part;cell;intracellular organelle;intracellular part;cellular_component;intracellular membrane-bounded organelle;mitochondrion;				IPR007512;	Protein of unknown function DUF543;
Q6F361	7	Malate dehydrogenase OS=Oryza sativa subsp. japonica GN=OJ1268_B08.7 PE=2 SV=1	mitochondria	biological_process;metabolic process;organic substance metabolic process;primary metabolic process;carbohydrate metabolic process;single-organism metabolic process;oxidation-reduction process;cellular process;dicarboxylic acid metabolic process;small molecule metabolic process;organic acid metabolic process;oxoacid metabolic process;carboxylic acid metabolic process;cellular metabolic process;mal…	molecular_function;catalytic activity;oxidoreductase activity;oxidoreductase activity, acting on CH-OH group of donors;oxidoreductase activity, acting on the CH-OH group of donors, NAD = or NADP as acceptor;malate dehydrogenase activity;L-malate dehydrogenase activity;binding;cation binding;ion binding;transition metal ion binding;metal ion binding;copper ion binding;nucleoside phosphate binding;…	extracellular region;cellular_component;apoplast;external encapsulating structure;cell part;cell;cell periphery;cell wall;intracellular;cytoplasmic part;plastid;cytoplasm;organelle;membrane-bounded organelle;intracellular organelle;intracellular part;intracellular membrane-bounded organelle;chloroplast;membrane;mitochondrion;	K00026	MDH2:malate dehydrogenase [EC:1.1.1.37];MDH2:malate dehydrogenase [EC:1.1.1.37];MDH2:malate dehydrogenase [EC:1.1.1.37];MDH2:malate dehydrogenase [EC:1.1.1.37];MDH2:malate dehydrogenase [EC:1.1.1.37];MDH2:malate dehydrogenase [EC:1.1.1.37];MDH2:malate dehydrogenase [EC:1.1.1.37];MDH2:malate dehydrogenase [EC:1.1.1.37];	Metabolic pathways - Oryza sativa japonica (Japanese rice) (RefSeq) ;Biosynthesis of secondary metabolites - Oryza sativa japonica (Japanese rice) (RefSeq) ;Carbon metabolism - Oryza sativa japonica (Japanese rice) (RefSeq) ;Cysteine and methionine metabolism - Oryza sativa japonica (Japanese rice) (RefSeq) ;Carbon fixation in photosynthetic organisms - Oryza sativa japonica (Japanese rice) (RefS…	IPR016040;IPR010097;IPR015955;IPR022383;IPR001557;IPR001252;IPR001236;	NAD(P)-binding domain;Malate dehydrogenase, type 1;Lactate dehydrogenase/glycoside hydrolase, family 4, C-terminal;Lactate/malate dehydrogenase, C-terminal;L-lactate/malate dehydrogenase;Malate dehydrogenase, active site;Lactate/malate dehydrogenase, N-terminal;
Q6K1W6	7	Os09g0258600 protein OS=Oryza sativa subsp. japonica GN=B1279D09.8 PE=1 SV=1	nuclear	gene expression;organic substance biosynthetic process;biosynthetic process;macromolecule biosynthetic process;cellular macromolecule metabolic process;cellular process;biological_process;cellular macromolecule biosynthetic process;metabolic process;organic substance metabolic process;cellular biosynthetic process;cellular protein metabolic process;macromolecule metabolic process;cellular metabol…	molecular_function;structural molecule activity;structural constituent of ribosome;	cell;cellular_component;intracellular;cytoplasmic part;cytoplasm;intracellular non-membrane-bounded organelle;organelle;macromolecular complex;non-membrane-bounded organelle;ribonucleoprotein complex;cell part;intracellular organelle;intracellular part;ribosome;ribosomal subunit;intracellular organelle part;organelle part;large ribosomal subunit;plastid;membrane-bounded organelle;intracellular me…	K02880	RP-L17e:large subunit ribosomal protein L17e;	Ribosome - Oryza sativa japonica (Japanese rice) (RefSeq) ;	IPR001063;IPR018260;IPR005721;	Ribosomal protein L22/L17;Ribosomal protein L22/L17, conserved site;Ribosomal protein L22/L17, eukaryotic/archaeal;
Q6L5I5	7	Mitochondrial outer membrane protein porin 2 OS=Oryza sativa subsp. japonica GN=VDAC2 PE=2 SV=1	cytosol	biological_process;single-organism transport;cellular process;single-organism process;single-organism cellular process;transport;establishment of localization;localization;transmembrane transport;response to biotic stimulus;response to bacterium;multi-organism process;defense response to other organism;response to stress;defense response;response to stimulus;response to other organism;defense res…	molecular_function;transporter activity;wide pore channel activity;transmembrane transporter activity;passive transmembrane transporter activity;channel activity;porin activity;ion gated channel activity;anion transmembrane transporter activity;voltage-gated ion channel activity;gated channel activity;ion transmembrane transporter activity;substrate-specific channel activity;voltage-gated channel…	organelle envelope;organelle outer membrane;mitochondrial membrane;cell;mitochondrial envelope;cellular_component;intracellular membrane-bounded organelle;envelope;mitochondrion;intracellular;cytoplasmic part;cytoplasm;membrane;organelle;outer membrane;mitochondrial part;organelle membrane;membrane-bounded organelle;intracellular organelle part;cell part;intracellular organelle;intracellular part…				IPR023614;IPR027246;	Porin domain;Eukaryotic porin/Tom40;
Q6Z6L4	7	Aminopeptidase M1-A OS=Oryza sativa subsp. japonica GN=Os02g0218200 PE=2 SV=1	cytosol	biological_process;metabolic process;organic substance metabolic process;macromolecule metabolic process;protein metabolic process;primary metabolic process;proteolysis;	peptidase activity, acting on L-amino acid peptides;molecular_function;hydrolase activity;peptidase activity;catalytic activity;metallopeptidase activity;binding;cation binding;ion binding;transition metal ion binding;metal ion binding;zinc ion binding;exopeptidase activity;aminopeptidase activity;endopeptidase activity;metalloendopeptidase activity;	membrane;cell part;cell;cellular_component;cell periphery;plasma membrane;				IPR024571;IPR014782;	ERAP1-like C-terminal domain;Peptidase M1, membrane alanine aminopeptidase, N-terminal;
Q6ZC69	7	Os08g0109300 protein OS=Oryza sativa subsp. japonica GN=P0007D08.12 PE=2 SV=1	chloroplast	nitrogen compound metabolic process;cellular nitrogen compound metabolic process;biological_process;cellular aromatic compound metabolic process;organic cyclic compound metabolic process;cellular process;metabolic process;organic substance metabolic process;cellular metabolic process;primary metabolic process;heterocycle metabolic process;nucleobase-containing compound metabolic process;	molecular_function;kinase activity;phosphotransferase activity, phosphate group as acceptor;nucleotide kinase activity;catalytic activity;transferase activity;transferase activity, transferring phosphorus-containing groups;nucleobase-containing compound kinase activity;adenylate kinase activity;purine ribonucleotide binding;anion binding;ribonucleotide binding;small molecule binding;ion binding;r…	cell;cellular_component;intracellular membrane-bounded organelle;intracellular;plastid;cytoplasmic part;chloroplast part;cytoplasm;organelle;plastid stroma;plastid part;intracellular organelle part;membrane-bounded organelle;cell part;intracellular organelle;intracellular part;organelle part;chloroplast;chloroplast stroma;	K00939	adk:adenylate kinase [EC:2.7.4.3];adk:adenylate kinase [EC:2.7.4.3];adk:adenylate kinase [EC:2.7.4.3];	Metabolic pathways - Oryza sativa japonica (Japanese rice) (RefSeq) ;Biosynthesis of secondary metabolites - Oryza sativa japonica (Japanese rice) (RefSeq) ;Purine metabolism - Oryza sativa japonica (Japanese rice) (RefSeq) ;	IPR007862;IPR027417;IPR006259;IPR000850;	Adenylate kinase, active site lid domain;P-loop containing nucleoside triphosphate hydrolase;Adenylate kinase subfamily;Adenylate kinase/UMP-CMP kinase;
Q7XLZ7	7	OSJNBa0086O06.12 protein OS=Oryza sativa subsp. japonica GN=OSJNBa0086O06.12 PE=2 SV=2	mitochondria	developmental process;biological_process;multicellular organismal process;single-organism developmental process;single-multicellular organism process;single-organism process;multicellular organismal development;anatomical structure development;embryo development;						IPR005513;	Late embryogenesis abundant protein, LEA-25/LEA-D113;
Q7XUC9	7	Histone H4 OS=Oryza sativa subsp. japonica GN=OSJNBa0088A01.17 PE=2 SV=2	nuclear	nitrogen compound metabolic process;chromosome organization;cellular aromatic compound metabolic process;protein-DNA complex subunit organization;nucleic acid metabolic process;cellular macromolecule metabolic process;protein complex subunit organization;single-organism cellular process;cellular component biogenesis;chromatin organization;protein complex biogenesis;DNA packaging;macromolecular co…	molecular_function;binding;heterocyclic compound binding;organic cyclic compound binding;nucleic acid binding;DNA binding;protein binding;protein dimerization activity;protein heterodimerization activity;	chromosome;cell;cellular_component;intracellular;protein complex;intracellular non-membrane-bounded organelle;organelle;DNA bending complex;protein-DNA complex;non-membrane-bounded organelle;macromolecular complex;intracellular organelle part;cell part;chromosomal part;intracellular organelle;intracellular part;organelle part;chromatin;DNA packaging complex;nucleosome;membrane-bounded organelle;i…				IPR001951;IPR009072;IPR019809;IPR007125;	Histone H4;Histone-fold;Histone H4, conserved site;Histone core;
Q84TA8	7	Ethylene-responsive small GTP-binding protein OS=Oryza sativa subsp. japonica GN=OJ1754_E06.16 PE=2 SV=1	cytosol	cellular response to stimulus;cellular process;single-organism process;signaling;single-organism cellular process;biological regulation;intracellular signal transduction;signal transduction;biological_process;cell communication;regulation of cellular process;regulation of biological process;single organism signaling;response to stimulus;small GTPase mediated signal transduction;macromolecule loca…	purine ribonucleotide binding;anion binding;ribonucleotide binding;small molecule binding;ion binding;ribonucleoside binding;purine ribonucleoside triphosphate binding;carbohydrate derivative binding;nucleoside phosphate binding;molecular_function;guanyl nucleotide binding;nucleotide binding;nucleoside binding;heterocyclic compound binding;binding;purine nucleoside binding;guanyl ribonucleotide b…	membrane;cell part;cell;cellular_component;cell periphery;plasma membrane;intracellular;cytoplasmic part;cytoplasm;organelle;membrane-bounded organelle;intracellular organelle;intracellular part;intracellular membrane-bounded organelle;vacuole;				IPR027417;IPR005225;IPR001806;IPR003579;	P-loop containing nucleoside triphosphate hydrolase;Small GTP-binding protein domain;Small GTPase superfamily;Small GTPase superfamily, Rab type;
Q8S9Z3	7	Os01g0969000 protein OS=Oryza sativa subsp. japonica GN=OJ1656_A11.19 PE=2 SV=1	nuclear
C7JA48	6	Os12g0478100 protein (Fragment) OS=Oryza sativa subsp. japonica GN=Os12g0478100 PE=4 SV=1	chloroplast							IPR004182;	GRAM domain;
P0C030	6	Ubiquitin-NEDD8-like protein RUB1 OS=Oryza sativa subsp. japonica GN=RUB1 PE=2 SV=2	cytosol		molecular_function;binding;protein binding;	intracellular;cell part;cell;intracellular part;cellular_component;cytoplasm;organelle;membrane-bounded organelle;intracellular organelle;intracellular membrane-bounded organelle;nucleus;				IPR000626;IPR019956;IPR019954;IPR029071;	Ubiquitin-like;Ubiquitin;Ubiquitin conserved site;Ubiquitin-related domain;
Q0D3N0	6	Peroxidase 2 OS=Oryza sativa subsp. japonica GN=PRX112 PE=2 SV=1	chloroplast	biological_process;response to stress;response to stimulus;response to oxidative stress;single-organism metabolic process;metabolic process;oxidation-reduction process;response to hydrogen peroxide;cellular response to stimulus;cellular response to hydrogen peroxide;single-organism cellular process;response to chemical;response to inorganic substance;hydrogen peroxide metabolic process;cellular m…	molecular_function;antioxidant activity;oxidoreductase activity;catalytic activity;oxidoreductase activity, acting on peroxide as acceptor;peroxidase activity;binding;heterocyclic compound binding;organic cyclic compound binding;tetrapyrrole binding;heme binding;cation binding;ion binding;metal ion binding;	cellular_component;extracellular region;	K00430	E1.11.1.7:peroxidase [EC:1.11.1.7];E1.11.1.7:peroxidase [EC:1.11.1.7];E1.11.1.7:peroxidase [EC:1.11.1.7];E1.11.1.7:peroxidase [EC:1.11.1.7];	Metabolic pathways - Oryza sativa japonica (Japanese rice) (RefSeq) ;Biosynthesis of secondary metabolites - Oryza sativa japonica (Japanese rice) (RefSeq) ;Phenylpropanoid biosynthesis - Oryza sativa japonica (Japanese rice) (RefSeq) ;Phenylalanine metabolism - Oryza sativa japonica (Japanese rice) (RefSeq) ;	IPR000823;IPR002016;IPR010255;IPR019793;IPR019794;	Plant peroxidase;Haem peroxidase, plant/fungal/bacterial;Haem peroxidase;Peroxidases heam-ligand binding site;Peroxidase, active site;
Q0D840	6	Thioredoxin H1 OS=Oryza sativa subsp. japonica GN=TRXH PE=1 SV=1	cytosol	biological_process;cellular homeostasis;cellular process;single-organism process;regulation of cellular process;single-organism cellular process;regulation of biological process;biological regulation;regulation of biological quality;homeostatic process;cell redox homeostasis;single-organism metabolic process;metabolic process;small molecule metabolic process;organic substance metabolic process;et…	oxidoreductase activity, acting on a sulfur group of donors;molecular_function;oxidoreductase activity;disulfide oxidoreductase activity;catalytic activity;protein disulfide oxidoreductase activity;electron carrier activity;enzyme regulator activity;enzyme inhibitor activity;oxidoreductase activity, acting on a sulfur group of donors, = disulfide as acceptor;	intracellular;cell part;cell;intracellular part;cellular_component;cytoplasm;				IPR012336;IPR005746;IPR017937;IPR013766;	Thioredoxin-like fold;Thioredoxin;Thioredoxin, conserved site;Thioredoxin domain;
Q0DD43	6	Glucose-6-phosphate isomerase OS=Oryza sativa subsp. japonica GN=Os06g0256500 PE=2 SV=1	cytosol	carbohydrate biosynthetic process;biological_process;organic substance biosynthetic process;monosaccharide biosynthetic process;single-organism carbohydrate metabolic process;biosynthetic process;carbohydrate metabolic process;metabolic process;glucose metabolic process;hexose metabolic process;hexose biosynthetic process;organic substance metabolic process;monosaccharide metabolic process;primar…	molecular_function;intramolecular oxidoreductase activity;intramolecular oxidoreductase activity, interconverting aldoses = and ketoses;catalytic activity;isomerase activity;glucose-6-phosphate isomerase activity;	intracellular;cell part;cell;intracellular part;cellular_component;cytoplasm;	K01810	GPI:glucose-6-phosphate isomerase [EC:5.3.1.9];GPI:glucose-6-phosphate isomerase [EC:5.3.1.9];GPI:glucose-6-phosphate isomerase [EC:5.3.1.9];GPI:glucose-6-phosphate isomerase [EC:5.3.1.9];GPI:glucose-6-phosphate isomerase [EC:5.3.1.9];GPI:glucose-6-phosphate isomerase [EC:5.3.1.9];GPI:glucose-6-phosphate isomerase [EC:5.3.1.9];	Metabolic pathways - Oryza sativa japonica (Japanese rice) (RefSeq) ;Biosynthesis of secondary metabolites - Oryza sativa japonica (Japanese rice) (RefSeq) ;Carbon metabolism - Oryza sativa japonica (Japanese rice) (RefSeq) ;Starch and sucrose metabolism - Oryza sativa japonica (Japanese rice) (RefSeq) ;Glycolysis / Gluconeogenesis - Oryza sativa japonica (Japanese rice) (RefSeq) ;Amino sugar and…	IPR001672;IPR018189;IPR023096;	Phosphoglucose isomerase (PGI);Phosphoglucose isomerase, conserved site;Phosphoglucose isomerase, C-terminal;
Q0DJ44	6	Os05g0329400 protein OS=Oryza sativa subsp. japonica GN=Os05g0329400 PE=2 SV=2	chloroplast							IPR013771;IPR016140;	Bifunctional trypsin/alpha-amylase inhibitor helical domain;Bifunctional inhibitor/plant lipid transfer protein/seed storage helical domain;
Q0DKL7	6	Importin subunit alpha OS=Oryza sativa subsp. japonica GN=Os05g0155500 PE=2 SV=1	nuclear	single-organism transport;protein localization to nucleus;nuclear import;single-organism cellular process;protein targeting;protein transport;intracellular protein transport;establishment of localization;establishment of protein localization;cellular localization;protein localization;cytoplasmic transport;transport;protein import;establishment of localization in cell;nuclear transport;macromolecu…	molecular_function;binding;protein binding;transporter activity;substrate-specific transporter activity;protein transporter activity;	intracellular;organelle;membrane-bounded organelle;cell part;cell;intracellular organelle;intracellular part;cellular_component;intracellular membrane-bounded organelle;nucleus;cytoplasm;				IPR016024;IPR000225;IPR024931;IPR002652;IPR011989;	Armadillo-type fold;Armadillo;Importin subunit alpha;Importin-alpha, importin-beta-binding domain;Armadillo-like helical;
Q0DY33	6	ATP/ADP translocator OS=Oryza sativa subsp. japonica GN=Os02g0718900 PE=2 SV=1	mitochondria	biological_process;single-organism transport;cellular process;single-organism process;single-organism cellular process;transport;establishment of localization;localization;transmembrane transport;nitrogen compound transport;organophosphate ester transport;nucleotide transport;nucleobase-containing compound transport;organic substance transport;purine nucleotide transport;	molecular_function;transporter activity;binding;cation binding;ion binding;transition metal ion binding;metal ion binding;copper ion binding;	organelle envelope;mitochondrial membrane;cell;mitochondrial envelope;cellular_component;intracellular membrane-bounded organelle;envelope;mitochondrion;intracellular;cytoplasmic part;cytoplasm;membrane;organelle;organelle inner membrane;organelle membrane;mitochondrial part;membrane-bounded organelle;intracellular organelle part;cell part;intracellular organelle;intracellular part;organelle part…				IPR002113;IPR018108;IPR002067;IPR023395;	Adenine nucleotide translocator 1;Mitochondrial substrate/solute carrier;Mitochondrial carrier protein;Mitochondrial carrier domain;
Q0E3C8	6	"Chaperone protein ClpB3, mitochondrial OS=Oryza sativa subsp. japonica GN=CLPB3 PE=2 SV=3"	mitochondria	response to temperature stimulus;biological_process;response to abiotic stimulus;response to stress;response to stimulus;response to heat;gene expression;protein maturation;metabolic process;organic substance metabolic process;protein metabolic process;macromolecule metabolic process;primary metabolic process;protein processing;	purine ribonucleotide binding;anion binding;ribonucleotide binding;small molecule binding;ion binding;ribonucleoside binding;purine ribonucleoside triphosphate binding;carbohydrate derivative binding;adenyl ribonucleotide binding;nucleoside phosphate binding;molecular_function;nucleotide binding;nucleoside binding;adenyl nucleotide binding;heterocyclic compound binding;binding;purine nucleoside b…	intracellular;cell part;cell;intracellular part;cellular_component;cytoplasm;cytoplasmic part;plastid;organelle;membrane-bounded organelle;intracellular organelle;intracellular membrane-bounded organelle;chloroplast;mitochondrion;				IPR027417;IPR023150;IPR017730;IPR018368;IPR028299;IPR001270;IPR019489;IPR003959;IPR003593;IPR004176;	P-loop containing nucleoside triphosphate hydrolase;Double Clp-N motif;Chaperonin ClpB;ClpA/B, conserved site 1;ClpA/B, conserved site 2;ClpA/B family;Clp ATPase, C-terminal;ATPase, AAA-type, core;AAA+ ATPase domain;Clp, N-terminal;
Q0JGY1	6	60S ribosomal protein L5-1 OS=Oryza sativa subsp. japonica GN=RPL5A PE=2 SV=1	mitochondria	gene expression;organic substance biosynthetic process;biosynthetic process;macromolecule biosynthetic process;cellular macromolecule metabolic process;cellular process;biological_process;cellular macromolecule biosynthetic process;metabolic process;organic substance metabolic process;cellular biosynthetic process;cellular protein metabolic process;macromolecule metabolic process;cellular metabol…	molecular_function;structural molecule activity;structural constituent of ribosome;binding;heterocyclic compound binding;RNA binding;organic cyclic compound binding;rRNA binding;nucleic acid binding;5S rRNA binding;	cell part;cell;cellular_component;intracellular;cytoplasmic part;cytoplasm;intracellular non-membrane-bounded organelle;organelle;macromolecular complex;non-membrane-bounded organelle;ribonucleoprotein complex;intracellular organelle;intracellular part;ribosome;plastid;membrane-bounded organelle;intracellular membrane-bounded organelle;chloroplast;large ribosomal subunit;ribosomal subunit;cytosol…	K02932	RP-L5e:large subunit ribosomal protein L5e;	Ribosome - Oryza sativa japonica (Japanese rice) (RefSeq) ;	IPR005485;IPR005484;IPR025607;	Ribosomal protein L5 eukaryotic/L18 archaeal;Ribosomal protein L18/L5;Ribosomal protein L5 eukaryotic/L18 archaeal, C-terminal;
Q2QYW2	6	Clathrin heavy chain 2 OS=Oryza sativa subsp. japonica GN=Os12g0104800 PE=3 SV=1	cytosol	macromolecule localization;cellular macromolecule localization;cellular process;single-organism process;single-organism cellular process;intracellular transport;protein transport;establishment of localization;establishment of protein localization;cellular localization;biological_process;protein localization;transport;establishment of localization in cell;cellular protein localization;organic subs…	molecular_function;binding;structural molecule activity;protein binding;	transport vesicle;coated membrane;coated vesicle;clathrin-coated vesicle;membrane coat;clathrin coat;intracellular membrane-bounded organelle;trans-Golgi network transport vesicle membrane;intracellular;Golgi apparatus part;cytoplasm;cytoplasmic vesicle part;organelle;macromolecular complex;organelle membrane;membrane-bounded organelle;intracellular organelle;trans-Golgi network transport vesicle…				IPR011990;IPR016024;IPR016025;IPR016341;IPR015348;IPR000547;IPR022365;IPR001473;	Tetratricopeptide-like helical domain;Armadillo-type fold;Clathrin, heavy chain, linker/propeller domain;Clathrin, heavy chain;Clathrin, heavy chain, linker, core motif;Clathrin, heavy chain/VPS, 7-fold repeat;Clathrin, heavy chain, propeller repeat;Clathrin, heavy chain, propeller, N-terminal;
Q2R0A3	6	"Leucine Rich Repeat family protein, expressed OS=Oryza sativa subsp. japonica GN=Os11g0653300 PE=4 SV=1"	cytosol
Q5JK10	6	Os01g0926300 protein OS=Oryza sativa subsp. japonica GN=OSJNBa0093F16.14 PE=2 SV=1	chloroplast	nitrogen compound metabolic process;cellular aromatic compound metabolic process;organic substance catabolic process;pyridine nucleotide metabolic process;phosphate-containing compound metabolic process;small molecule metabolic process;phosphorus metabolic process;cellular nitrogen compound metabolic process;nucleoside phosphate metabolic process;carbohydrate catabolic process;single-organism met…	molecular_function;catalytic activity;transferase activity, transferring aldehyde or ketonic groups;transferase activity;sedoheptulose-7-phosphate:D-glyceraldehyde-3-phosphate = glyceronetransferase activity;	intracellular;cell part;cell;intracellular part;cellular_component;cytoplasm;intracellular membrane-bounded organelle;plastid;cytoplasmic part;chloroplast part;organelle;plastid stroma;plastid part;intracellular organelle part;membrane-bounded organelle;intracellular organelle;organelle part;chloroplast;chloroplast stroma;mitochondrion;	K00616	E2.2.1.2:transaldolase [EC:2.2.1.2];E2.2.1.2:transaldolase [EC:2.2.1.2];E2.2.1.2:transaldolase [EC:2.2.1.2];E2.2.1.2:transaldolase [EC:2.2.1.2];E2.2.1.2:transaldolase [EC:2.2.1.2];	Metabolic pathways - Oryza sativa japonica (Japanese rice) (RefSeq) ;Biosynthesis of secondary metabolites - Oryza sativa japonica (Japanese rice) (RefSeq) ;Carbon metabolism - Oryza sativa japonica (Japanese rice) (RefSeq) ;Biosynthesis of amino acids - Oryza sativa japonica (Japanese rice) (RefSeq) ;Pentose phosphate pathway - Oryza sativa japonica (Japanese rice) (RefSeq) ;	IPR001585;IPR013785;IPR004732;IPR018225;	Transaldolase;Aldolase-type TIM barrel;Transaldolase type 2;Transaldolase, active site;
Q5VPF1	6	Proteasome subunit beta type OS=Oryza sativa subsp. japonica GN=OSJNBa0041F13.35 PE=2 SV=1	cytosol	cellular macromolecule catabolic process;organic substance catabolic process;cellular macromolecule metabolic process;cellular process;catabolic process;macromolecule catabolic process;protein catabolic process;biological_process;metabolic process;proteolysis;cellular catabolic process;cellular protein catabolic process;organic substance metabolic process;cellular protein metabolic process;cellul…	peptidase activity, acting on L-amino acid peptides;molecular_function;endopeptidase activity;hydrolase activity;peptidase activity;threonine-type peptidase activity;catalytic activity;threonine-type endopeptidase activity;	intracellular;protein complex;proteasome complex;macromolecular complex;cell part;cell;intracellular part;cellular_component;proteasome core complex;organelle;membrane-bounded organelle;intracellular organelle;intracellular membrane-bounded organelle;nucleus;membrane;cell periphery;plasma membrane;cytoplasmic part;cytoplasm;vacuole;	K02738	PSMB6:20S proteasome subunit beta 1 [EC:3.4.25.1];	Proteasome - Oryza sativa japonica (Japanese rice) (RefSeq) ;	IPR029055;IPR000243;IPR001353;IPR016050;IPR023333;	Nucleophile aminohydrolases, N-terminal;Peptidase T1A, proteasome beta-subunit;Proteasome, subunit alpha/beta;Proteasome beta-type subunit, conserved site;Proteasome B-type subunit;
Q5VR46	6	Os01g0180000 protein OS=Oryza sativa subsp. japonica GN=OJ1174_D05.4 PE=2 SV=1	extracellular		molecular_function;binding;protein binding;					IPR001611;	Leucine-rich repeat;
Q69JW7	6	Aldose 1-epimerase OS=Oryza sativa subsp. japonica GN=B1342F01.3 PE=2 SV=1	chloroplast	biological_process;metabolic process;organic substance metabolic process;primary metabolic process;carbohydrate metabolic process;single-organism carbohydrate metabolic process;monosaccharide metabolic process;hexose metabolic process;	molecular_function;catalytic activity;isomerase activity;binding;carbohydrate binding;		K01785	galM:aldose 1-epimerase [EC:5.1.3.3];galM:aldose 1-epimerase [EC:5.1.3.3];galM:aldose 1-epimerase [EC:5.1.3.3];galM:aldose 1-epimerase [EC:5.1.3.3];	Metabolic pathways - Oryza sativa japonica (Japanese rice) (RefSeq) ;Biosynthesis of secondary metabolites - Oryza sativa japonica (Japanese rice) (RefSeq) ;Glycolysis / Gluconeogenesis - Oryza sativa japonica (Japanese rice) (RefSeq) ;Galactose metabolism - Oryza sativa japonica (Japanese rice) (RefSeq) ;	IPR015443;IPR014718;IPR008183;IPR011013;	Aldose 1-epimerase;Glycoside hydrolase-type carbohydrate-binding, subgroup;Aldose 1-/Glucose-6-phosphate 1-epimerase;Galactose mutarotase-like domain;
Q6ESP9	6	Os02g0670500 protein OS=Oryza sativa subsp. japonica GN=P0684A08.29 PE=2 SV=1	extracellular							IPR008801;	Rapid ALkalinization Factor;
Q6H8E4	6	Putative plastidic ATP/ADP transporter OS=Oryza sativa subsp. japonica GN=OJ1006_A02.6 PE=2 SV=1	chloroplast	biological_process;establishment of localization;localization;transport;	transporter activity;anion transmembrane transporter activity;adenine nucleotide transmembrane transporter activity;nucleoside transmembrane transporter activity;ion transmembrane transporter activity;purine nucleoside transmembrane transporter activity;transmembrane transporter activity;organophosphate ester transmembrane transporter activity;phosphate transmembrane transporter activity;active t…	membrane;intrinsic to membrane;cellular_component;membrane part;integral to membrane;organelle envelope;plastid envelope;cell;envelope;intracellular membrane-bounded organelle;intracellular;plastid;cytoplasmic part;chloroplast part;cytoplasm;organelle;plastid part;intracellular organelle part;membrane-bounded organelle;cell part;intracellular organelle;intracellular part;organelle part;chloroplas…				IPR004667;IPR016196;	ADP/ATP carrier protein;Major facilitator superfamily domain, general substrate transporter;
Q6K4K9	6	Os09g0249700 protein OS=Oryza sativa subsp. japonica GN=OJ1116_H10.3 PE=2 SV=1	cytosol	biological_process;single-organism transport;single-organism process;auxin transport;biological regulation;transport;regulation of biological quality;regulation of hormone levels;establishment of localization;hormone transport;localization;auxin polar transport;response to endogenous stimulus;cellular response to stimulus;single-organism cellular process;response to lipid;response to abscisic aci…	molecular_function;binding;phosphatase regulator activity;protein phosphatase regulator activity;enzyme regulator activity;protein phosphatase type 2A regulator activity;	external encapsulating structure;cell part;cell;cellular_component;cell periphery;cell wall;membrane;plasma membrane;	K03456	PPP2R1:serine/threonine-protein phosphatase 2A regulatory subunit A;	mRNA surveillance pathway - Oryza sativa japonica (Japanese rice) (RefSeq) ;	IPR011989;IPR016024;IPR021133;	Armadillo-like helical;Armadillo-type fold;HEAT, type 2;
Q6Z9S0	6	Putative dioscorin class A OS=Oryza sativa subsp. japonica GN=P0461F06.19 PE=4 SV=1	mitochondria	biological_process;single-organism metabolic process;cellular process;metabolic process;small molecule metabolic process;cellular metabolic process;one-carbon metabolic process;	molecular_function;carbon-oxygen lyase activity;hydro-lyase activity;catalytic activity;lyase activity;carbonate dehydratase activity;binding;cation binding;ion binding;transition metal ion binding;metal ion binding;zinc ion binding;					IPR001148;IPR018338;	Alpha carbonic anhydrase;Carbonic anhydrase, alpha-class, conserved site;
Q6ZG90	6	Os02g0131300 protein OS=Oryza sativa subsp. japonica GN=OJ1007_D04.18 PE=2 SV=1	mitochondria	biological_process;developmental process;multicellular organismal process;single-multicellular organism process;single-organism process;gametophyte development;multicellular organismal development;anatomical structure development;pollen development;	molecular_function;binding;cation binding;ion binding;transition metal ion binding;metal ion binding;cobalt ion binding;copper ion binding;zinc ion binding;	intracellular;cytoplasmic part;plastid;cytoplasm;organelle;membrane-bounded organelle;cell part;cell;intracellular organelle;intracellular part;cellular_component;intracellular membrane-bounded organelle;chloroplast;mitochondrial inner membrane;mitochondrial envelope;envelope;mitochondrion;macromolecular complex;mitochondrial membrane part;organelle membrane;organelle inner membrane;organelle env…
Q75M70	6	Expressed protein OS=Oryza sativa subsp. japonica GN=OSJNBa0011H24.15 PE=2 SV=1	nuclear
Q7F1F2	6	Os08g0525600 protein OS=Oryza sativa subsp. japonica GN=OJ1191_A10.119 PE=2 SV=1	cytosol	biological_process;cellular process;cellular macromolecule metabolic process;metabolic process;organic substance metabolic process;cellular protein metabolic process;protein metabolic process;macromolecule metabolic process;cellular metabolic process;primary metabolic process;protein folding;	molecular_function;binding;protein binding;heterocyclic compound binding;drug binding;organic cyclic compound binding;macrolide binding;FK506 binding;catalytic activity;isomerase activity;cis-trans isomerase activity;peptidyl-prolyl cis-trans isomerase activity;	cellular_component;membrane;intracellular;cytoplasmic part;cytoplasm;organelle;membrane-bounded organelle;cell part;cell;intracellular organelle;intracellular part;intracellular membrane-bounded organelle;vacuole;				IPR019734;IPR013026;IPR001179;IPR011990;	Tetratricopeptide repeat;Tetratricopeptide repeat-containing domain;Peptidyl-prolyl cis-trans isomerase, FKBP-type, domain;Tetratricopeptide-like helical domain;
Q7FAX1	6	Peroxygenase OS=Oryza sativa subsp. japonica GN=PXG PE=2 SV=1	chloroplast	biological_process;organelle organization;cellular process;single-organism process;single-organism cellular process;cellular component organization or biogenesis;cellular component organization;lipid particle organization;lipid metabolic process;oxylipin metabolic process;organic substance biosynthetic process;small molecule biosynthetic process;oxoacid metabolic process;small molecule metabolic …	molecular_function;binding;cation binding;ion binding;metal ion binding;calcium ion binding;oxidoreductase activity;oxidoreductase activity, acting on paired donors, with = incorporation or reduction of molecular oxygen;catalytic activity;heme oxygenase (decyclizing) activity;monooxygenase activity;linoleic acid epoxygenase activity;dioxygenase activity;oxidoreductase activity, acting on single d…	organelle envelope;plastid membrane;plastid envelope;cell;chloroplast envelope;cellular_component;envelope;intracellular membrane-bounded organelle;intracellular;cytoplasmic part;plastid;chloroplast part;cytoplasm;membrane;organelle;plastid part;organelle membrane;intracellular organelle part;membrane-bounded organelle;cell part;intracellular organelle;intracellular part;organelle part;chloroplas…	K17991	PXG:peroxygenase [EC:1.11.2.3];	Cutin, suberine and wax biosynthesis - Oryza sativa japonica (Japanese rice) (RefSeq) ;	IPR007736;	Caleosin;
Q7XC37	6	Nucleoside diphosphate kinase OS=Oryza sativa subsp. japonica GN=Os10g0563700 PE=2 SV=1	cytosol	nitrogen compound metabolic process;organic substance biosynthetic process;cellular aromatic compound metabolic process;small molecule metabolic process;phosphate-containing compound metabolic process;phosphorus metabolic process;nucleotide biosynthetic process;nucleoside phosphate metabolic process;cellular nitrogen compound metabolic process;organophosphate biosynthetic process;single-organism …	molecular_function;kinase activity;phosphotransferase activity, phosphate group as acceptor;catalytic activity;transferase activity;transferase activity, transferring phosphorus-containing groups;nucleobase-containing compound kinase activity;nucleoside diphosphate kinase activity;purine ribonucleotide binding;anion binding;ribonucleotide binding;small molecule binding;ion binding;ribonucleoside …	extracellular region;cellular_component;apoplast;intracellular;cytoplasmic part;plastid;cytoplasm;organelle;membrane-bounded organelle;cell part;cell;intracellular organelle;intracellular part;intracellular membrane-bounded organelle;chloroplast;microbody;peroxisome;membrane;cell periphery;plasma membrane;vacuole;	K00940	ndk:nucleoside-diphosphate kinase [EC:2.7.4.6];ndk:nucleoside-diphosphate kinase [EC:2.7.4.6];ndk:nucleoside-diphosphate kinase [EC:2.7.4.6];ndk:nucleoside-diphosphate kinase [EC:2.7.4.6];	Metabolic pathways - Oryza sativa japonica (Japanese rice) (RefSeq) ;Biosynthesis of secondary metabolites - Oryza sativa japonica (Japanese rice) (RefSeq) ;Purine metabolism - Oryza sativa japonica (Japanese rice) (RefSeq) ;Pyrimidine metabolism - Oryza sativa japonica (Japanese rice) (RefSeq) ;	IPR023005;IPR001564;	Nucleoside diphosphate kinase, active site;Nucleoside diphosphate kinase;
Q7XHP7	6	Os07g0239400 protein OS=Oryza sativa subsp. japonica GN=P0565A07.136 PE=2 SV=1	cytosol	cellular response to stimulus;cellular process;single-organism process;signaling;single-organism cellular process;biological regulation;intracellular signal transduction;signal transduction;biological_process;cell communication;regulation of cellular process;regulation of biological process;single organism signaling;response to stimulus;small GTPase mediated signal transduction;macromolecule loca…	purine ribonucleotide binding;anion binding;ribonucleotide binding;small molecule binding;ion binding;ribonucleoside binding;purine ribonucleoside triphosphate binding;carbohydrate derivative binding;nucleoside phosphate binding;molecular_function;guanyl nucleotide binding;nucleotide binding;nucleoside binding;heterocyclic compound binding;binding;purine nucleoside binding;guanyl ribonucleotide b…	membrane;cell part;cell;cellular_component;cell periphery;plasma membrane;intracellular;cytoplasmic part;cytoplasm;organelle;membrane-bounded organelle;intracellular organelle;intracellular part;intracellular membrane-bounded organelle;vacuole;				IPR003579;IPR027417;IPR005225;IPR001806;	Small GTPase superfamily, Rab type;P-loop containing nucleoside triphosphate hydrolase;Small GTP-binding protein domain;Small GTPase superfamily;
Q7XV86	6	Calnexin OS=Oryza sativa subsp. japonica GN=OSJNBb0012E08.10 PE=2 SV=1	plasma membrane	biological_process;cellular process;cellular macromolecule metabolic process;metabolic process;organic substance metabolic process;cellular protein metabolic process;protein metabolic process;macromolecule metabolic process;cellular metabolic process;primary metabolic process;protein folding;	molecular_function;binding;cation binding;ion binding;metal ion binding;calcium ion binding;protein binding;unfolded protein binding;	intracellular;cytoplasmic part;cytoplasm;organelle;membrane-bounded organelle;cell part;cell;intracellular organelle;intracellular part;cellular_component;intracellular membrane-bounded organelle;endoplasmic reticulum;plastid;chloroplast;mitochondrion;external encapsulating structure;cell wall;cell periphery;plant-type cell wall;membrane;plasma membrane;vacuole;	K08054	CANX:calnexin;CANX:calnexin;	Protein processing in endoplasmic reticulum - Oryza sativa japonica (Japanese rice) (RefSeq) ;Phagosome - Oryza sativa japonica (Japanese rice) (RefSeq) ;	IPR009033;IPR018124;IPR013320;IPR001580;IPR008985;	Calreticulin/calnexin, P domain;Calreticulin/calnexin, conserved site;Concanavalin A-like lectin/glucanase, subgroup;Calreticulin/calnexin;Concanavalin A-like lectin/glucanases superfamily;
Q84SC3	6	Os08g0162800 protein OS=Oryza sativa subsp. japonica GN=P0577B11.140 PE=2 SV=1	mitochondria	single-organism transport;biological_process;macromolecule localization;single-organism process;transport;establishment of localization;lipid localization;organic substance transport;localization;lipid transport;response to temperature stimulus;response to abiotic stimulus;response to cold;response to stress;response to stimulus;response to freezing;	molecular_function;coenzyme binding;cofactor binding;anion binding;binding;ion binding;fatty-acyl-CoA binding;quaternary ammonium group binding;phospholipid binding;cation binding;alcohol binding;small molecule binding;lipid binding;phosphatidylcholine binding;	intracellular;cytoplasmic part;cytoplasm;cell part;cell;intracellular part;cellular_component;cytosol;membrane;cell periphery;plasma membrane;				IPR000582;IPR022408;IPR014352;	Acyl-CoA-binding protein, ACBP;Acyl-CoA-binding protein, ACBP, conserved site;FERM/acyl-CoA-binding protein, 3-helical bundle;
Q8H430	6	Breast adenocarcinoma marker-like OS=Oryza sativa subsp. japonica GN=P0407H12.144 PE=2 SV=1	mitochondria	macromolecule localization;biological_process;protein localization;transport;establishment of localization;organic substance transport;establishment of protein localization;localization;protein transport;			K12191	CHMP2A:charged multivesicular body protein 2A;	Endocytosis - Oryza sativa japonica (Japanese rice) (RefSeq) ;	IPR005024;	Snf7;
Q93VC6	6	Os01g0100700 protein OS=Oryza sativa subsp. japonica GN=P0672D08.6 PE=2 SV=1	cytoskeleton	gene expression;organic substance biosynthetic process;biosynthetic process;macromolecule biosynthetic process;cellular macromolecule metabolic process;cellular process;biological_process;cellular macromolecule biosynthetic process;metabolic process;organic substance metabolic process;cellular biosynthetic process;cellular protein metabolic process;macromolecule metabolic process;cellular metabol…	molecular_function;structural molecule activity;structural constituent of ribosome;binding;heterocyclic compound binding;organic cyclic compound binding;nucleic acid binding;RNA binding;	cell;cellular_component;ribosomal subunit;intracellular;cytoplasmic part;cytoplasm;intracellular non-membrane-bounded organelle;organelle;macromolecular complex;ribonucleoprotein complex;non-membrane-bounded organelle;cell part;intracellular organelle part;ribosome;intracellular organelle;intracellular part;organelle part;small ribosomal subunit;	K02989	RP-S5e:small subunit ribosomal protein S5e;	Ribosome - Oryza sativa japonica (Japanese rice) (RefSeq) ;	IPR023798;IPR020606;IPR000235;IPR005716;	Ribosomal protein S7 domain;Ribosomal protein S7, conserved site;Ribosomal protein S5/S7;Ribosomal protein S5/S7, eukaryotic/archaeal;
Q94E63	6	Os01g0173100 protein OS=Oryza sativa subsp. japonica GN=OSJNBa0089K24.5 PE=2 SV=1	chloroplast		molecular_function;binding;heterocyclic compound binding;organic cyclic compound binding;nucleic acid binding;	intracellular;organelle;membrane-bounded organelle;cell part;cell;intracellular organelle;intracellular part;cellular_component;intracellular membrane-bounded organelle;nucleus;membrane;cell periphery;plasma membrane;				IPR014560;IPR002775;	Uncharacterised conserved protein UCP030333, DNA/RNA-binding Alba-related;DNA/RNA-binding protein Alba-like;
Q9AWZ5	6	Os01g0225600 protein OS=Oryza sativa subsp. japonica GN=P0492F05.18 PE=4 SV=1	chloroplast	biological_process;response to inorganic substance;response to oxygen-containing compound;response to abiotic stimulus;response to stress;response to water deprivation;response to water;response to chemical;response to stimulus;response to desiccation;response to biotic stimulus;multi-organism process;defense response to other organism;response to fungus;defense response;response to other organis…		membrane;cell part;cell;cellular_component;cell periphery;plasma membrane;				IPR013783;IPR013990;IPR004864;	Immunoglobulin-like fold;Water stress and hypersensitive response domain;Late embryogenesis abundant protein, LEA-14;
Q9LD54	6	Os01g0265200 protein OS=Oryza sativa subsp. japonica GN=P0453A06.32 PE=2 SV=1	plasma membrane	biological_process;single-organism transport;cellular process;single-organism process;single-organism cellular process;transport;establishment of localization;localization;transmembrane transport;		membrane;intrinsic to membrane;cellular_component;membrane part;integral to membrane;				IPR023395;IPR018108;IPR002067;	Mitochondrial carrier domain;Mitochondrial substrate/solute carrier;Mitochondrial carrier protein;
A3AHG5	5	Late embryogenesis abundant protein 1 OS=Oryza sativa subsp. japonica GN=LEA1 PE=2 SV=1	chloroplast							IPR004238;	Late embryogenesis abundant protein, LEA-3;
P0C5D6	5	Serine/threonine-protein kinase SAPK3 OS=Oryza sativa subsp. japonica GN=SAPK3 PE=1 SV=1	cytosol	cellular process;cellular macromolecule metabolic process;phosphate-containing compound metabolic process;phosphorus metabolic process;phosphorylation;biological_process;metabolic process;macromolecule modification;organic substance metabolic process;cellular protein metabolic process;protein modification process;protein metabolic process;cellular metabolic process;cellular protein modification p…	molecular_function;kinase activity;phosphotransferase activity, alcohol group as acceptor;catalytic activity;transferase activity;transferase activity, transferring phosphorus-containing groups;protein kinase activity;purine ribonucleotide binding;anion binding;ribonucleotide binding;small molecule binding;ion binding;ribonucleoside binding;purine ribonucleoside triphosphate binding;carbohydrate …		K14498	SNRK2:serine/threonine-protein kinase SRK2 [EC:2.7.11.1];	Plant hormone signal transduction - Oryza sativa japonica (Japanese rice) (RefSeq) ;	IPR011009;IPR000719;IPR008271;IPR017441;IPR002290;	Protein kinase-like domain;Protein kinase domain;Serine/threonine-protein kinase, active site;Protein kinase, ATP binding site;Serine/threonine/dual specificity protein kinase, catalytic domain;
Q0DEU8	5	Os06g0133800 protein (Fragment) OS=Oryza sativa subsp. japonica GN=Os06g0133800 PE=1 SV=1	chloroplast	biological_process;metabolic process;response to inorganic substance;response to metal ion;response to chemical;response to stimulus;response to cadmium ion;response to abiotic stimulus;response to stress;response to osmotic stress;response to salt stress;	molecular_function;catalytic activity;transferase activity, transferring aldehyde or ketonic groups;transferase activity;transketolase activity;	organelle envelope;plastid envelope;cell;cellular_component;envelope;intracellular membrane-bounded organelle;intracellular;plastid;cytoplasmic part;chloroplast part;cytoplasm;organelle;plastid part;intracellular organelle part;membrane-bounded organelle;cell part;intracellular organelle;intracellular part;organelle part;chloroplast;chloroplast envelope;plastid stroma;chloroplast stroma;	K00615	E2.2.1.1:transketolase [EC:2.2.1.1];E2.2.1.1:transketolase [EC:2.2.1.1];E2.2.1.1:transketolase [EC:2.2.1.1];E2.2.1.1:transketolase [EC:2.2.1.1];E2.2.1.1:transketolase [EC:2.2.1.1];E2.2.1.1:transketolase [EC:2.2.1.1];	Metabolic pathways - Oryza sativa japonica (Japanese rice) (RefSeq) ;Biosynthesis of secondary metabolites - Oryza sativa japonica (Japanese rice) (RefSeq) ;Carbon metabolism - Oryza sativa japonica (Japanese rice) (RefSeq) ;Biosynthesis of amino acids - Oryza sativa japonica (Japanese rice) (RefSeq) ;Carbon fixation in photosynthetic organisms - Oryza sativa japonica (Japanese rice) (RefSeq) ;Pe…	IPR029061;IPR005478;IPR005475;IPR005474;IPR005476;IPR009014;	Thiamin diphosphate-binding fold;Transketolase, bacterial-like;Transketolase-like, pyrimidine-binding domain;Transketolase, N-terminal;Transketolase, C-terminal;Transketolase, C-terminal/Pyruvate-ferredoxin oxidoreductase, domain II;
Q0DHB5	5	Os05g0477900 protein OS=Oryza sativa subsp. japonica GN=Os05g0477900 PE=4 SV=1	chloroplast	single-organism transport;biological_process;macromolecule localization;single-organism process;transport;establishment of localization;lipid localization;organic substance transport;localization;lipid transport;	molecular_function;binding;lipid binding;					IPR000528;IPR016140;	Plant lipid transfer protein/Par allergen;Bifunctional inhibitor/plant lipid transfer protein/seed storage helical domain;
Q0DWC5	5	Os02g0821200 protein (Fragment) OS=Oryza sativa subsp. japonica GN=Os02g0821200 PE=1 SV=1	nuclear	gene expression;organic substance biosynthetic process;biosynthetic process;macromolecule biosynthetic process;cellular macromolecule metabolic process;cellular process;biological_process;cellular macromolecule biosynthetic process;metabolic process;organic substance metabolic process;cellular biosynthetic process;cellular protein metabolic process;macromolecule metabolic process;cellular metabol…	molecular_function;structural molecule activity;structural constituent of ribosome;	external encapsulating structure;cell part;cell;cellular_component;cell periphery;cell wall;intracellular;cytoplasmic part;plastid;cytoplasm;organelle;membrane-bounded organelle;intracellular organelle;intracellular part;intracellular membrane-bounded organelle;chloroplast;large ribosomal subunit;ribosomal subunit;cytosol;cytosolic part;intracellular non-membrane-bounded organelle;cytosolic ribos…	K02903	RP-L28e:large subunit ribosomal protein L28e;	Ribosome - Oryza sativa japonica (Japanese rice) (RefSeq) ;	IPR029004;	Ribosomal L28e/Mak16;
Q0E238	5	Os02g0274100 protein OS=Oryza sativa subsp. japonica GN=Os02g0274100 PE=3 SV=1	plasma membrane	lipid metabolic process;cellular process;small molecule metabolic process;organic acid metabolic process;oxoacid metabolic process;biological_process;monocarboxylic acid metabolic process;single-organism metabolic process;metabolic process;organic substance metabolic process;carboxylic acid metabolic process;cellular lipid metabolic process;cellular metabolic process;primary metabolic process;fat…	molecular_function;oxidoreductase activity;oxidoreductase activity, acting on CH-OH group of donors;catalytic activity;oxidoreductase activity, acting on the CH-OH group of donors, NAD = or NADP as acceptor;3-hydroxyacyl-CoA dehydrogenase activity;cofactor binding;binding;coenzyme binding;nucleoside phosphate binding;heterocyclic compound binding;small molecule binding;organic cyclic compound bin…		K10527	MFP2:enoyl-CoA hydratase/3-hydroxyacyl-CoA dehydrogenase [EC:4.2.1.17 1.1.1.35 1.1.1.211];MFP2:enoyl-CoA hydratase/3-hydroxyacyl-CoA dehydrogenase [EC:4.2.1.17 1.1.1.35 1.1.1.211];MFP2:enoyl-CoA hydratase/3-hydroxyacyl-CoA dehydrogenase [EC:4.2.1.17 1.1.1.35 1.1.1.211];MFP2:enoyl-CoA hydratase/3-hydroxyacyl-CoA dehydrogenase [EC:4.2.1.17 1.1.1.35 1.1.1.211];	Metabolic pathways - Oryza sativa japonica (Japanese rice) (RefSeq) ;Fatty acid metabolism - Oryza sativa japonica (Japanese rice) (RefSeq) ;Fatty acid degradation - Oryza sativa japonica (Japanese rice) (RefSeq) ;alpha-Linolenic acid metabolism - Oryza sativa japonica (Japanese rice) (RefSeq) ;	IPR008927;IPR016040;IPR029045;IPR006176;IPR006180;IPR006108;IPR013328;IPR001753;IPR018376;	6-phosphogluconate dehydrogenase, C-terminal-like;NAD(P)-binding domain;ClpP/crotonase-like domain;3-hydroxyacyl-CoA dehydrogenase, NAD binding;3-hydroxyacyl-CoA dehydrogenase, conserved site;3-hydroxyacyl-CoA dehydrogenase, C-terminal;Dehydrogenase, multihelical;Crotonase superfamily;Enoyl-CoA hydratase/isomerase, conserved site;
Q0E3B7	5	Os02g0184200 protein (Fragment) OS=Oryza sativa subsp. japonica GN=Os02g0184200 PE=4 SV=2	vacuolar membrane	biological_process;single-organism transport;single-organism process;hydrogen transport;transport;establishment of localization;cation transport;monovalent inorganic cation transport;localization;ion transport;proton transport;	molecular_function;pyrophosphatase activity;hydrolase activity, acting on acid anhydrides;hydrolase activity;catalytic activity;hydrolase activity, acting on acid anhydrides, in = phosphorus-containing anhydrides;inorganic diphosphatase activity;transporter activity;primary active transmembrane transporter activity;P-P-bond-hydrolysis-driven transmembrane transporter activity;transmembrane transp…	cellular_component;membrane;				IPR004131;	Pyrophosphate-energised proton pump;
Q0INF6	5	Os12g0464400 protein (Fragment) OS=Oryza sativa subsp. japonica GN=Os12g0464400 PE=3 SV=1	extracellular	biological_process;metabolic process;single-organism metabolic process;oxidation-reduction process;	molecular_function;catalytic activity;oxidoreductase activity;nucleoside phosphate binding;binding;heterocyclic compound binding;small molecule binding;organic cyclic compound binding;nucleotide binding;					IPR002347;IPR002198;IPR016040;	Glucose/ribitol dehydrogenase;Short-chain dehydrogenase/reductase SDR;NAD(P)-binding domain;
Q0ITS8	5	60S ribosomal protein L10-1 OS=Oryza sativa subsp. japonica GN=SC34 PE=2 SV=1	chloroplast,mitochondria	gene expression;organic substance biosynthetic process;biosynthetic process;macromolecule biosynthetic process;cellular macromolecule metabolic process;cellular process;biological_process;cellular macromolecule biosynthetic process;metabolic process;organic substance metabolic process;cellular biosynthetic process;cellular protein metabolic process;macromolecule metabolic process;cellular metabol…	molecular_function;structural molecule activity;structural constituent of ribosome;	cell;cellular_component;intracellular;cytoplasmic part;cytoplasm;intracellular non-membrane-bounded organelle;organelle;macromolecular complex;non-membrane-bounded organelle;ribonucleoprotein complex;cell part;intracellular organelle;intracellular part;ribosome;organelle envelope;plastid envelope;envelope;intracellular membrane-bounded organelle;plastid;chloroplast part;plastid part;intracellular…	K02866	RP-L10e:large subunit ribosomal protein L10e;	Ribosome - Oryza sativa japonica (Japanese rice) (RefSeq) ;	IPR001197;IPR016180;IPR018255;	Ribosomal protein L10e;Ribosomal protein L10e/L16;Ribosomal protein L10e, conserved site;
Q0JJ25	5	Glutathione S-transferase 2 OS=Oryza sativa subsp. japonica GN=Os01g0764000 PE=2 SV=1	chloroplast		molecular_function;binding;protein binding;catalytic activity;transferase activity;					IPR010987;IPR004045;IPR004046;IPR012336;	Glutathione S-transferase, C-terminal-like;Glutathione S-transferase, N-terminal;Glutathione S-transferase, C-terminal;Thioredoxin-like fold;
Q0JLX8	5	Os01g0558600 protein OS=Oryza sativa subsp. japonica GN=Os01g0558600 PE=2 SV=1	chloroplast	cellular response to stimulus;cellular process;single-organism process;signaling;single-organism cellular process;biological regulation;intracellular signal transduction;signal transduction;biological_process;cell communication;regulation of cellular process;regulation of biological process;single organism signaling;response to stimulus;small GTPase mediated signal transduction;macromolecule loca…	purine ribonucleotide binding;anion binding;ribonucleotide binding;small molecule binding;ion binding;ribonucleoside binding;purine ribonucleoside triphosphate binding;carbohydrate derivative binding;nucleoside phosphate binding;molecular_function;guanyl nucleotide binding;nucleotide binding;nucleoside binding;heterocyclic compound binding;binding;purine nucleoside binding;guanyl ribonucleotide b…					IPR001806;IPR005225;IPR027417;IPR003579;	Small GTPase superfamily;Small GTP-binding protein domain;P-loop containing nucleoside triphosphate hydrolase;Small GTPase superfamily, Rab type;
Q10LR6	5	Ribosomal protein L19 OS=Oryza sativa subsp. japonica GN=Os03g0337800 PE=2 SV=1	nuclear	gene expression;organic substance biosynthetic process;biosynthetic process;macromolecule biosynthetic process;cellular macromolecule metabolic process;cellular process;biological_process;cellular macromolecule biosynthetic process;metabolic process;organic substance metabolic process;cellular biosynthetic process;cellular protein metabolic process;macromolecule metabolic process;cellular metabol…	molecular_function;structural molecule activity;structural constituent of ribosome;	cell part;cell;cellular_component;intracellular;cytoplasmic part;cytoplasm;intracellular non-membrane-bounded organelle;organelle;macromolecular complex;non-membrane-bounded organelle;ribonucleoprotein complex;intracellular organelle;intracellular part;ribosome;large ribosomal subunit;ribosomal subunit;cytosol;cytosolic part;cytosolic ribosome;intracellular organelle part;organelle part;cytosolic…	K02885	RP-L19e:large subunit ribosomal protein L19e;	Ribosome - Oryza sativa japonica (Japanese rice) (RefSeq) ;	IPR015972;IPR015974;IPR027547;IPR000196;IPR023638;	Ribosomal protein L19/L19e, domain 1;Ribosomal protein L19/L19e, domain 3;Ribosomal protein L19/L19e;Ribosomal protein L19/L19e domain;Ribosomal protein L19/L19e conserved site;
Q2QLY4	5	5-methyltetrahydropteroyltriglutamate--homocysteine methyltransferase 2 OS=Oryza sativa subsp. japonica GN=Os12g0624000 PE=2 SV=1	cytosol	sulfur compound metabolic process;nitrogen compound metabolic process;organic substance biosynthetic process;aspartate family amino acid biosynthetic process;small molecule biosynthetic process;aspartate family amino acid metabolic process;oxoacid metabolic process;small molecule metabolic process;organic acid biosynthetic process;single-organism metabolic process;single-organism biosynthetic pro…	molecular_function;5-methyltetrahydropteroyltri-L-glutamate-dependent = methyltransferase activity;methyltransferase activity;catalytic activity;S-methyltransferase activity;transferase activity;transferase activity, transferring one-carbon groups;5-methyltetrahydropteroyltriglutamate-homocysteine = S-methyltransferase activity;binding;cation binding;ion binding;transition metal ion binding;metal…	extracellular region;cellular_component;apoplast;organelle envelope;plastid envelope;cell;envelope;intracellular membrane-bounded organelle;intracellular;plastid;cytoplasmic part;chloroplast part;cytoplasm;organelle;plastid part;intracellular organelle part;membrane-bounded organelle;cell part;intracellular organelle;intracellular part;organelle part;chloroplast;chloroplast envelope;plastid strom…	K00549	metE:5-methyltetrahydropteroyltriglutamate--homocysteine methyltransferase [EC:2.1.1.14];metE:5-methyltetrahydropteroyltriglutamate--homocysteine methyltransferase [EC:2.1.1.14];metE:5-methyltetrahydropteroyltriglutamate--homocysteine methyltransferase [EC:2.1.1.14];metE:5-methyltetrahydropteroyltriglutamate--homocysteine methyltransferase [EC:2.1.1.14];metE:5-methyltetrahydropteroyltriglutamate-…	Metabolic pathways - Oryza sativa japonica (Japanese rice) (RefSeq) ;Biosynthesis of secondary metabolites - Oryza sativa japonica (Japanese rice) (RefSeq) ;Biosynthesis of amino acids - Oryza sativa japonica (Japanese rice) (RefSeq) ;Cysteine and methionine metabolism - Oryza sativa japonica (Japanese rice) (RefSeq) ;Selenocompound metabolism - Oryza sativa japonica (Japanese rice) (RefSeq) ;	IPR002629;IPR006276;IPR013215;	Cobalamin-independent methionine synthase MetE, C-terminal/archaeal;Cobalamin-independent methionine synthase;Cobalamin-independent methionine synthase MetE, N-terminal;
Q2QNV2	5	"Fiber protein Fb19, putative, expressed OS=Oryza sativa subsp. japonica GN=LOC_Os12g36640 PE=2 SV=1"	cytosol	biological_process;response to stimulus;response to stress;						IPR006016;IPR006015;IPR014729;	UspA;Universal stress protein A;Rossmann-like alpha/beta/alpha sandwich fold;
Q2QP50	5	Os12g0541700 protein OS=Oryza sativa subsp. japonica GN=LOC_Os12g35670 PE=2 SV=1	chloroplast							IPR008801;	Rapid ALkalinization Factor;
Q2QQ48	5	"Eukaryotic translation initiation factor 5A-2, putative, expressed OS=Oryza sativa subsp. japonica GN=LOC_Os12g32240 PE=2 SV=1"	cytoskeleton	gene expression;organic substance biosynthetic process;biosynthetic process;macromolecule biosynthetic process;cellular macromolecule metabolic process;cellular process;translation;translational elongation;biological_process;cellular macromolecule biosynthetic process;metabolic process;organic substance metabolic process;cellular biosynthetic process;cellular protein metabolic process;macromolecu…	molecular_function;binding;heterocyclic compound binding;organic cyclic compound binding;nucleic acid binding;RNA binding;translation factor activity, nucleic acid binding;translation elongation factor activity;ribonucleoprotein complex binding;ribosome binding;translation initiation factor activity;	intracellular;organelle;membrane-bounded organelle;cell part;cell;intracellular organelle;intracellular part;cellular_component;intracellular membrane-bounded organelle;nucleus;				IPR008991;IPR012340;IPR001884;IPR019769;IPR014722;IPR020189;	Translation protein SH3-like domain;Nucleic acid-binding, OB-fold;Translation elongation factor IF5A;Translation elongation factor, IF5A, hypusine site;Ribosomal protein L2 domain 2;Translation elongation factor, IF5A C-terminal;
Q2QVG9	5	"Chaperone protein ClpC2, chloroplastic OS=Oryza sativa subsp. japonica GN=CLPC2 PE=2 SV=2"	chloroplast	biological_process;metabolic process;organic substance metabolic process;macromolecule metabolic process;primary metabolic process;protein metabolic process;	purine ribonucleotide binding;anion binding;ribonucleotide binding;small molecule binding;ion binding;ribonucleoside binding;purine ribonucleoside triphosphate binding;carbohydrate derivative binding;adenyl ribonucleotide binding;nucleoside phosphate binding;molecular_function;nucleotide binding;nucleoside binding;adenyl nucleotide binding;heterocyclic compound binding;binding;purine nucleoside b…	intracellular;cytoplasmic part;plastid;cytoplasm;organelle;membrane-bounded organelle;cell part;cell;intracellular organelle;intracellular part;cellular_component;intracellular membrane-bounded organelle;chloroplast;				IPR023150;IPR028299;IPR019489;IPR027417;IPR001270;IPR001943;IPR018368;IPR003959;IPR003593;IPR004176;	Double Clp-N motif;ClpA/B, conserved site 2;Clp ATPase, C-terminal;P-loop containing nucleoside triphosphate hydrolase;ClpA/B family;UVR domain;ClpA/B, conserved site 1;ATPase, AAA-type, core;AAA+ ATPase domain;Clp, N-terminal;
Q53M68	5	"Leucine Rich Repeat family protein, expressed OS=Oryza sativa subsp. japonica GN=LOC_Os11g20360 PE=2 SV=1"	plasma membrane	cellular process;cellular macromolecule metabolic process;phosphate-containing compound metabolic process;phosphorus metabolic process;phosphorylation;biological_process;metabolic process;macromolecule modification;organic substance metabolic process;cellular protein metabolic process;protein modification process;protein metabolic process;cellular metabolic process;cellular protein modification p…	molecular_function;binding;protein binding;kinase activity;phosphotransferase activity, alcohol group as acceptor;catalytic activity;transferase activity;transferase activity, transferring phosphorus-containing groups;protein kinase activity;purine ribonucleotide binding;anion binding;ribonucleotide binding;small molecule binding;ion binding;ribonucleoside binding;purine ribonucleoside triphospha…					IPR000719;IPR011009;IPR001245;IPR001611;IPR013320;	Protein kinase domain;Protein kinase-like domain;Serine-threonine/tyrosine-protein kinase catalytic domain;Leucine-rich repeat;Concanavalin A-like lectin/glucanase, subgroup;
Q5KQL3	5	Putative ribosomal protein S19 OS=Oryza sativa subsp. japonica GN=Os03g31130 PE=4 SV=1	cytosol	gene expression;organic substance biosynthetic process;biosynthetic process;macromolecule biosynthetic process;cellular macromolecule metabolic process;cellular process;biological_process;cellular macromolecule biosynthetic process;metabolic process;organic substance metabolic process;cellular biosynthetic process;cellular protein metabolic process;macromolecule metabolic process;cellular metabol…	molecular_function;structural molecule activity;structural constituent of ribosome;	cell part;cell;cellular_component;intracellular;cytoplasmic part;cytoplasm;intracellular non-membrane-bounded organelle;organelle;macromolecular complex;non-membrane-bounded organelle;ribonucleoprotein complex;intracellular organelle;intracellular part;ribosome;	K02966	RP-S19e:small subunit ribosomal protein S19e;	Ribosome - Oryza sativa japonica (Japanese rice) (RefSeq) ;	IPR011991;IPR001266;IPR018277;	Winged helix-turn-helix DNA-binding domain;Ribosomal protein S19e;Ribosomal protein S19e, conserved site;
Q5Z8H5	5	Class III peroxidase 90 OS=Oryza sativa subsp. japonica GN=P0622F03.22 PE=2 SV=1	chloroplast	biological_process;response to stress;response to stimulus;response to oxidative stress;single-organism metabolic process;metabolic process;oxidation-reduction process;	molecular_function;antioxidant activity;oxidoreductase activity;catalytic activity;oxidoreductase activity, acting on peroxide as acceptor;peroxidase activity;binding;heterocyclic compound binding;organic cyclic compound binding;tetrapyrrole binding;heme binding;cation binding;ion binding;metal ion binding;		K00430	E1.11.1.7:peroxidase [EC:1.11.1.7];E1.11.1.7:peroxidase [EC:1.11.1.7];E1.11.1.7:peroxidase [EC:1.11.1.7];E1.11.1.7:peroxidase [EC:1.11.1.7];	Metabolic pathways - Oryza sativa japonica (Japanese rice) (RefSeq) ;Biosynthesis of secondary metabolites - Oryza sativa japonica (Japanese rice) (RefSeq) ;Phenylpropanoid biosynthesis - Oryza sativa japonica (Japanese rice) (RefSeq) ;Phenylalanine metabolism - Oryza sativa japonica (Japanese rice) (RefSeq) ;	IPR010255;IPR019794;IPR019793;IPR002016;IPR000823;	Haem peroxidase;Peroxidase, active site;Peroxidases heam-ligand binding site;Haem peroxidase, plant/fungal/bacterial;Plant peroxidase;
Q67VZ1	5	Annexin OS=Oryza sativa subsp. japonica GN=P0516A04.15 PE=2 SV=1	cytosol	response to temperature stimulus;biological_process;response to abiotic stimulus;response to stress;response to stimulus;response to cold;response to heat;response to osmotic stress;response to salt stress;response to inorganic substance;response to oxygen-containing compound;response to water;response to chemical;response to water deprivation;	molecular_function;binding;cation binding;ion binding;metal ion binding;calcium ion binding;phospholipid binding;anion binding;lipid binding;calcium-dependent phospholipid binding;					IPR018502;IPR018252;IPR001464;IPR009118;	Annexin repeat;Annexin repeat, conserved site;Annexin;Annexin, plant;
Q6AVM8	5	Os05g0489200 protein OS=Oryza sativa subsp. japonica GN=Os05g0489200 PE=2 SV=1	chloroplast	single-organism transport;biological_process;macromolecule localization;single-organism process;transport;establishment of localization;lipid localization;organic substance transport;localization;lipid transport;						IPR016140;	Bifunctional inhibitor/plant lipid transfer protein/seed storage helical domain;
Q6I608	5	Os05g0556900 protein OS=Oryza sativa subsp. japonica GN=OJ1214_E03.11 PE=1 SV=1	cytosol	gene expression;organic substance biosynthetic process;biosynthetic process;macromolecule biosynthetic process;cellular macromolecule metabolic process;cellular process;biological_process;cellular macromolecule biosynthetic process;metabolic process;organic substance metabolic process;cellular biosynthetic process;cellular protein metabolic process;macromolecule metabolic process;cellular metabol…	molecular_function;structural molecule activity;structural constituent of ribosome;	cell part;cell;cellular_component;intracellular;cytoplasmic part;cytoplasm;intracellular non-membrane-bounded organelle;organelle;macromolecular complex;non-membrane-bounded organelle;ribonucleoprotein complex;intracellular organelle;intracellular part;ribosome;large ribosomal subunit;ribosomal subunit;cytosol;cytosolic part;cytosolic ribosome;intracellular organelle part;organelle part;cytosolic…	K02917	RP-L35Ae:large subunit ribosomal protein L35Ae;	Ribosome - Oryza sativa japonica (Japanese rice) (RefSeq) ;	IPR001780;IPR009000;IPR018266;	Ribosomal protein L35A;Translation protein, beta-barrel domain;Ribosomal protein L35Ae, conserved site;
Q6K5R6	5	Os02g0478600 protein OS=Oryza sativa subsp. japonica GN=P0527E02.35 PE=2 SV=1	cytosol	gene expression;organic substance biosynthetic process;biosynthetic process;macromolecule biosynthetic process;cellular macromolecule metabolic process;cellular process;biological_process;cellular macromolecule biosynthetic process;metabolic process;organic substance metabolic process;cellular biosynthetic process;cellular protein metabolic process;macromolecule metabolic process;cellular metabol…	molecular_function;structural molecule activity;structural constituent of ribosome;	cell;cellular_component;intracellular;cytoplasmic part;cytoplasm;intracellular non-membrane-bounded organelle;organelle;macromolecular complex;non-membrane-bounded organelle;ribonucleoprotein complex;cell part;intracellular organelle;intracellular part;ribosome;external encapsulating structure;cell periphery;cell wall;cytosol;cytosolic part;cytosolic ribosome;membrane;plasma membrane;	K02957	RP-S15Ae:small subunit ribosomal protein S15Ae;	Ribosome - Oryza sativa japonica (Japanese rice) (RefSeq) ;	IPR000630;	Ribosomal protein S8;
Q6K7E9	5	18.6 kDa class III heat shock protein OS=Oryza sativa subsp. japonica GN=HSP18.6 PE=2 SV=1	cytosol	response to temperature stimulus;biological_process;response to abiotic stimulus;response to stress;response to stimulus;response to heat;response to radiation;response to light stimulus;response to light intensity;response to high light intensity;response to inorganic substance;response to oxygen-containing compound;response to oxidative stress;response to reactive oxygen species;response to che…		intracellular;cell part;cell;intracellular part;cellular_component;cytoplasm;	K13993	HSP20:HSP20 family protein;	Protein processing in endoplasmic reticulum - Oryza sativa japonica (Japanese rice) (RefSeq) ;	IPR002068;IPR008978;	Alpha crystallin/Hsp20 domain;HSP20-like chaperone;
Q6Z0I0	5	Os08g0327700 protein OS=Oryza sativa subsp. japonica GN=OSJNBa0049I01.9 PE=2 SV=1	nuclear	developmental process;biological_process;multicellular organismal process;single-organism developmental process;single-multicellular organism process;single-organism process;multicellular organismal development;anatomical structure development;embryo development;						IPR005513;	Late embryogenesis abundant protein, LEA-25/LEA-D113;
Q6Z702	5	Os02g0125100 protein OS=Oryza sativa subsp. japonica GN=P0575F10.36 PE=2 SV=1	chloroplast	biological_process;metabolic process;cellular amino acid metabolic process;organonitrogen compound metabolic process;nitrogen compound metabolic process;organic substance biosynthetic process;organonitrogen compound biosynthetic process;biosynthetic process;cellular process;small molecule biosynthetic process;small molecule metabolic process;oxoacid metabolic process;organic acid metabolic proces…	molecular_function;carbon-oxygen lyase activity;catalytic activity;lyase activity;hydro-lyase activity;iron-sulfur cluster binding;binding;metal cluster binding;4 iron, 4 sulfur cluster binding;intramolecular transferase activity;isomerase activity;intramolecular transferase activity, transferring hydroxy groups;	cell;cellular_component;intracellular membrane-bounded organelle;intracellular;plastid;cytoplasmic part;chloroplast part;cytoplasm;organelle;plastid stroma;plastid part;intracellular organelle part;membrane-bounded organelle;cell part;intracellular organelle;intracellular part;organelle part;chloroplast;chloroplast stroma;	K01703	leuC:3-isopropylmalate/(R)-2-methylmalate dehydratase large subunit [EC:4.2.1.33 4.2.1.35];leuC:3-isopropylmalate/(R)-2-methylmalate dehydratase large subunit [EC:4.2.1.33 4.2.1.35];leuC:3-isopropylmalate/(R)-2-methylmalate dehydratase large subunit [EC:4.2.1.33 4.2.1.35];leuC:3-isopropylmalate/(R)-2-methylmalate dehydratase large subunit [EC:4.2.1.33 4.2.1.35];leuC:3-isopropylmalate/(R)-2-methyl…	Metabolic pathways - Oryza sativa japonica (Japanese rice) (RefSeq) ;Biosynthesis of secondary metabolites - Oryza sativa japonica (Japanese rice) (RefSeq) ;Biosynthesis of amino acids - Oryza sativa japonica (Japanese rice) (RefSeq) ;2-Oxocarboxylic acid metabolism - Oryza sativa japonica (Japanese rice) (RefSeq) ;Valine, leucine and isoleucine biosynthesis - Oryza sativa japonica (Japanese rice…	IPR001030;IPR006251;IPR015931;IPR015932;	Aconitase/3-isopropylmalate dehydratase large subunit, alpha/beta/alpha;Homoaconitase/3-isopropylmalate dehydratase, large subunit;Aconitase/3-isopropylmalate dehydratase large subunit, alpha/beta/alpha, subdomain 1/3;Aconitase/3-isopropylmalate dehydratase large subunit, alpha/beta/alpha, subdomain 2;
Q6ZBK6	5	Os08g0519400 protein OS=Oryza sativa subsp. japonica GN=P0689E12.19 PE=4 SV=1	plasma membrane			intracellular;cytoplasmic part;cytoplasm;organelle;membrane-bounded organelle;cell part;cell;intracellular organelle;intracellular part;cellular_component;intracellular membrane-bounded organelle;endoplasmic reticulum;membrane;cell periphery;plasma membrane;
Q75J18	5	"60S ribosomal protein L13a-2, putative, expressed OS=Oryza sativa subsp. japonica GN=OSJNBb0081K01.9 PE=2 SV=1"	chloroplast	gene expression;organic substance biosynthetic process;biosynthetic process;macromolecule biosynthetic process;cellular macromolecule metabolic process;cellular process;biological_process;cellular macromolecule biosynthetic process;metabolic process;organic substance metabolic process;cellular biosynthetic process;cellular protein metabolic process;macromolecule metabolic process;cellular metabol…	molecular_function;structural molecule activity;structural constituent of ribosome;	cell;cellular_component;intracellular;cytoplasmic part;cytoplasm;intracellular non-membrane-bounded organelle;organelle;macromolecular complex;non-membrane-bounded organelle;ribonucleoprotein complex;cell part;intracellular organelle;intracellular part;ribosome;ribosomal subunit;intracellular organelle part;organelle part;large ribosomal subunit;	K02872	RP-L13Ae:large subunit ribosomal protein L13Ae;	Ribosome - Oryza sativa japonica (Japanese rice) (RefSeq) ;	IPR023563;IPR023564;IPR005822;IPR005755;	Ribosomal protein L13, conserved site;Ribosomal protein L13 domain;Ribosomal protein L13;Ribosomal protein L13, eukaryotic/archaeal;
Q75J20	5	Expressed protein OS=Oryza sativa subsp. japonica GN=OSJNBb0081K01.7 PE=2 SV=1	chloroplast							IPR012946;	X8;
Q7XK13	5	OSJNBa0044K18.31 protein OS=Oryza sativa subsp. japonica GN=OSJNBa0044K18.31 PE=4 SV=1	nuclear							IPR010433;	Plant specific eukaryotic initiation factor 4B;
Q7XMP6	5	OSJNBb0059K02.15 protein OS=Oryza sativa subsp. japonica GN=OSJNBb0059K02.15 PE=2 SV=1	mitochondria	biological_process;metabolic process;single-organism metabolic process;oxidation-reduction process;nitrogen compound metabolic process;organic substance biosynthetic process;serine family amino acid metabolic process;small molecule biosynthetic process;oxoacid metabolic process;small molecule metabolic process;organic acid biosynthetic process;single-organism biosynthetic process;cellular metabol…	carboxylic acid binding;molecular_function;anion binding;organic acid binding;binding;ion binding;small molecule binding;amino acid binding;nucleoside phosphate binding;coenzyme binding;cofactor binding;nucleotide binding;heterocyclic compound binding;organic cyclic compound binding;NAD binding;oxidoreductase activity;oxidoreductase activity, acting on CH-OH group of donors;catalytic activity;oxi…	intracellular;cytoplasmic part;plastid;cytoplasm;organelle;membrane-bounded organelle;cell part;cell;intracellular organelle;intracellular part;cellular_component;intracellular membrane-bounded organelle;chloroplast;membrane;mitochondrion;	K00058	serA:D-3-phosphoglycerate dehydrogenase [EC:1.1.1.95];serA:D-3-phosphoglycerate dehydrogenase [EC:1.1.1.95];serA:D-3-phosphoglycerate dehydrogenase [EC:1.1.1.95];serA:D-3-phosphoglycerate dehydrogenase [EC:1.1.1.95];	Metabolic pathways - Oryza sativa japonica (Japanese rice) (RefSeq) ;Carbon metabolism - Oryza sativa japonica (Japanese rice) (RefSeq) ;Biosynthesis of amino acids - Oryza sativa japonica (Japanese rice) (RefSeq) ;Glycine, serine and threonine metabolism - Oryza sativa japonica (Japanese rice) (RefSeq) ;	IPR002912;IPR006236;IPR006140;IPR006139;IPR029009;IPR029753;IPR029752;IPR006311;IPR016040;	ACT domain;D-3-phosphoglycerate dehydrogenase;D-isomer specific 2-hydroxyacid dehydrogenase, NAD-binding domain;D-isomer specific 2-hydroxyacid dehydrogenase, catalytic domain;Allosteric substrate binding domain;D-isomer specific 2-hydroxyacid dehydrogenase, NAD-binding domain conserved site;D-isomer specific 2-hydroxyacid dehydrogenase, NAD-binding domain conserved site 1;Twin-arginine transloca…
Q7XUG1	5	Malate synthase OS=Oryza sativa subsp. japonica GN=OJ991113_30.4 PE=2 SV=1	peroxisome	cellular carbohydrate metabolic process;carbohydrate metabolic process;cellular process;cellular aldehyde metabolic process;oxoacid metabolic process;organic acid metabolic process;small molecule metabolic process;biological_process;monocarboxylic acid metabolic process;single-organism metabolic process;metabolic process;glyoxylate metabolic process;organic substance metabolic process;carboxylic …	molecular_function;transferase activity, transferring acyl groups;transferase activity, transferring acyl groups, acyl groups = converted into alkyl on transfer;catalytic activity;transferase activity;malate synthase activity;					IPR011076;IPR019830;IPR001465;IPR006252;	Malate synthase-like;Malate synthase, conserved site;Malate synthase;Malate synthase A;
Q7XXS0	5	Os08g0478200 protein OS=Oryza sativa subsp. japonica GN=OJ1666_A04.19 PE=2 SV=1	cytosol	nitrogen compound metabolic process;purine nucleoside triphosphate biosynthetic process;purine ribonucleoside biosynthetic process;ribonucleoside triphosphate biosynthetic process;purine nucleoside triphosphate metabolic process;nucleoside triphosphate biosynthetic process;phosphate-containing compound metabolic process;purine ribonucleoside triphosphate biosynthetic process;nucleoside triphospha…	molecular_function;transporter activity;ion transmembrane transporter activity;inorganic cation transmembrane transporter activity;substrate-specific transmembrane transporter activity;transmembrane transporter activity;substrate-specific transporter activity;cation transmembrane transporter activity;monovalent inorganic cation transmembrane transporter activity;hydrogen ion transmembrane transpo…	mitochondrial inner membrane;mitochondrial envelope;envelope;intracellular membrane-bounded organelle;intracellular;mitochondrion;cytoplasm;organelle;macromolecular complex;mitochondrial membrane part;membrane-bounded organelle;organelle membrane;organelle inner membrane;intracellular organelle;proton-transporting ATP synthase complex;organelle envelope;proton-transporting two-sector ATPase compl…	K02138	ATPeF0D:F-type H+-transporting ATPase subunit d;ATPeF0D:F-type H+-transporting ATPase subunit d;	Metabolic pathways - Oryza sativa japonica (Japanese rice) (RefSeq) ;Oxidative phosphorylation - Oryza sativa japonica (Japanese rice) (RefSeq) ;	IPR008689;	ATPase, F0 complex, subunit D, mitochondrial;
Q8LM39	5	Putative ribosomal protein S23 (S12) OS=Oryza sativa subsp. japonica GN=OSJNAb0078C13.24 PE=4 SV=1	mitochondria	gene expression;organic substance biosynthetic process;biosynthetic process;macromolecule biosynthetic process;cellular macromolecule metabolic process;cellular process;biological_process;cellular macromolecule biosynthetic process;metabolic process;organic substance metabolic process;cellular biosynthetic process;cellular protein metabolic process;macromolecule metabolic process;cellular metabol…	molecular_function;binding;chromatin binding;structural molecule activity;structural constituent of ribosome;heterocyclic compound binding;organic cyclic compound binding;nucleic acid binding;DNA binding;	cell part;cell;cellular_component;intracellular;cytoplasmic part;cytoplasm;intracellular non-membrane-bounded organelle;organelle;macromolecular complex;non-membrane-bounded organelle;ribonucleoprotein complex;intracellular organelle;intracellular part;ribosome;				IPR001005;IPR009057;IPR017877;IPR017930;IPR006032;IPR012340;	SANT/Myb domain;Homeodomain-like;Myb-like domain;Myb domain;Ribosomal protein S12/S23;Nucleic acid-binding, OB-fold;
Q8S0E1	5	Os01g0898500 protein OS=Oryza sativa subsp. japonica GN=P0506A10.18 PE=4 SV=1	cytosol	biological_process;single-organism metabolic process;metabolic process;organic substance metabolic process;primary metabolic process;lipid metabolic process;	molecular_function;catalytic activity;hydrolase activity;					IPR002641;IPR016035;	Patatin/Phospholipase A2-related;Acyl transferase/acyl hydrolase/lysophospholipase;
Q9AQZ5	5	70 kDa heat shock protein OS=Oryza sativa subsp. japonica GN=OJ1174_D05.17 PE=2 SV=1	cytosol	biological_process;response to inorganic substance;response to metal ion;response to chemical;response to stimulus;response to cadmium ion;response to temperature stimulus;response to abiotic stimulus;response to stress;response to heat;	purine ribonucleotide binding;anion binding;ribonucleotide binding;small molecule binding;ion binding;ribonucleoside binding;purine ribonucleoside triphosphate binding;carbohydrate derivative binding;adenyl ribonucleotide binding;nucleoside phosphate binding;molecular_function;nucleotide binding;nucleoside binding;adenyl nucleotide binding;heterocyclic compound binding;binding;purine nucleoside b…	external encapsulating structure;cell part;cell;cellular_component;cell periphery;cell wall;membrane;plasma membrane;				IPR029047;IPR029048;IPR013126;	Heat shock protein 70kD, peptide-binding domain;Heat shock protein 70kD, C-terminal domain;Heat shock protein 70 family;
C7J7W5	4	Os10g0492000 protein (Fragment) OS=Oryza sativa subsp. japonica GN=Os10g0492000 PE=4 SV=1	cytosol	biological_process;organelle organization;cellular process;single-organism process;single-organism cellular process;plastid organization;cellular component organization or biogenesis;cellular component organization;chloroplast organization;single-organism transport;protein targeting;protein transport;establishment of localization;intracellular protein transport;establishment of protein localizati…		organelle envelope;plastid envelope;cell;cellular_component;envelope;intracellular membrane-bounded organelle;intracellular;plastid;cytoplasmic part;chloroplast part;cytoplasm;organelle;plastid part;intracellular organelle part;membrane-bounded organelle;cell part;intracellular organelle;intracellular part;organelle part;chloroplast;chloroplast envelope;membrane;
Q0DFA8	4	Os06g0104400 protein OS=Oryza sativa subsp. japonica GN=Os06g0104400 PE=4 SV=1	nuclear
Q0DNW7	4	Os03g0729700 protein (Fragment) OS=Oryza sativa subsp. japonica GN=Os03g0729700 PE=4 SV=1	chloroplast	nitrogen compound metabolic process;gene expression;cellular aromatic compound metabolic process;nucleic acid metabolic process;ncRNA processing;cellular macromolecule metabolic process;cellular component biogenesis;cellular nitrogen compound metabolic process;ribonucleoprotein complex biogenesis;cellular component organization or biogenesis;macromolecule metabolic process;cellular metabolic proc…	molecular_function;catalytic activity;transferase activity;transferase activity, transferring one-carbon groups;methyltransferase activity;					IPR029026;IPR029028;IPR006700;IPR015947;	tRNA (guanine-N1-)-methyltransferase, N-terminal;Alpha/beta knot methyltransferases;Ribosomal RNA small subunit methyltransferase E;PUA-like domain;
Q0DT05	4	Os03g0277300 protein OS=Oryza sativa subsp. japonica GN=Os03g0277300 PE=3 SV=1	cytosol		purine ribonucleotide binding;anion binding;ribonucleotide binding;small molecule binding;ion binding;ribonucleoside binding;purine ribonucleoside triphosphate binding;carbohydrate derivative binding;adenyl ribonucleotide binding;nucleoside phosphate binding;molecular_function;nucleotide binding;nucleoside binding;adenyl nucleotide binding;heterocyclic compound binding;binding;purine nucleoside b…		K03283	HSPA1_8:heat shock 70kDa protein 1/8;HSPA1_8:heat shock 70kDa protein 1/8;HSPA1_8:heat shock 70kDa protein 1/8;	Protein processing in endoplasmic reticulum - Oryza sativa japonica (Japanese rice) (RefSeq) ;Spliceosome - Oryza sativa japonica (Japanese rice) (RefSeq) ;Endocytosis - Oryza sativa japonica (Japanese rice) (RefSeq) ;	IPR029047;IPR029048;IPR018181;IPR013126;	Heat shock protein 70kD, peptide-binding domain;Heat shock protein 70kD, C-terminal domain;Heat shock protein 70, conserved site;Heat shock protein 70 family;
Q0DXF4	4	Os02g0756800 protein OS=Oryza sativa subsp. japonica GN=Os02g0756800 PE=2 SV=1	chloroplast							IPR006766;	Phosphate-induced protein 1;
Q0IR97	4	21 kDa protein OS=Oryza sativa subsp. japonica GN=Os11g0660500 PE=2 SV=1	cytosol	chemical homeostasis;biological_process;biological regulation;regulation of biological quality;homeostatic process;auxin homeostasis;single-organism process;cell proliferation;response to biotic stimulus;response to bacterium;multi-organism process;defense response to other organism;response to stress;defense response;response to stimulus;response to other organism;defense response to bacterium;d…		extracellular region;cellular_component;apoplast;intracellular;cytoplasmic part;plastid;cytoplasm;organelle;membrane-bounded organelle;cell part;cell;intracellular organelle;intracellular part;intracellular membrane-bounded organelle;chloroplast;nucleus;membrane;cell periphery;plasma membrane;cell projection;pollen tube;thylakoid;				IPR011057;IPR011323;IPR018103;IPR018105;	Mss4-like;Mss4/translationally controlled tumour-associated TCTP;Translationally controlled tumour protein, conserved site;Translationally controlled tumour protein;
Q0J889	4	Ribosomal protein L37 OS=Oryza sativa subsp. japonica GN=Os08g0128500 PE=3 SV=2	chloroplast	gene expression;organic substance biosynthetic process;biosynthetic process;macromolecule biosynthetic process;cellular macromolecule metabolic process;cellular process;biological_process;cellular macromolecule biosynthetic process;metabolic process;organic substance metabolic process;cellular biosynthetic process;cellular protein metabolic process;macromolecule metabolic process;cellular metabol…	molecular_function;structural molecule activity;structural constituent of ribosome;binding;cation binding;ion binding;metal ion binding;heterocyclic compound binding;RNA binding;organic cyclic compound binding;nucleic acid binding;rRNA binding;	cell part;cell;cellular_component;intracellular;cytoplasmic part;cytoplasm;intracellular non-membrane-bounded organelle;organelle;macromolecular complex;non-membrane-bounded organelle;ribonucleoprotein complex;intracellular organelle;intracellular part;ribosome;large ribosomal subunit;ribosomal subunit;cytosol;cytosolic part;cytosolic ribosome;intracellular organelle part;organelle part;cytosolic…	K02922	RP-L37e:large subunit ribosomal protein L37e;	Ribosome - Oryza sativa japonica (Japanese rice) (RefSeq) ;	IPR018267;IPR001569;IPR011332;IPR011331;	Ribosomal protein L37e, conserved site;Ribosomal protein L37e;Zinc-binding ribosomal protein;Ribosomal protein L37ae/L37e;
Q10P60	4	"26.7 kDa heat shock protein, chloroplastic OS=Oryza sativa subsp. japonica GN=HSP26.7 PE=2 SV=1"	chloroplast	response to temperature stimulus;biological_process;response to abiotic stimulus;response to stress;response to stimulus;response to heat;		intracellular;cytoplasmic part;plastid;cytoplasm;organelle;membrane-bounded organelle;cell part;cell;intracellular organelle;intracellular part;cellular_component;intracellular membrane-bounded organelle;chloroplast;	K13993	HSP20:HSP20 family protein;	Protein processing in endoplasmic reticulum - Oryza sativa japonica (Japanese rice) (RefSeq) ;	IPR008978;IPR002068;	HSP20-like chaperone;Alpha crystallin/Hsp20 domain;
Q10Q21	4	"Mitochondrial processing peptidase beta subunit, mitochondrial, putative, expressed OS=Oryza sativa subsp. japonica GN=Os03g0212700 PE=3 SV=1"	mitochondria	biological_process;metabolic process;organic substance metabolic process;macromolecule metabolic process;protein metabolic process;primary metabolic process;proteolysis;	peptidase activity, acting on L-amino acid peptides;molecular_function;endopeptidase activity;hydrolase activity;peptidase activity;catalytic activity;metallopeptidase activity;metalloendopeptidase activity;binding;cation binding;ion binding;metal ion binding;transition metal ion binding;zinc ion binding;	external encapsulating structure;cell part;cell;cellular_component;cell periphery;cell wall;intracellular;cytoplasmic part;plastid;cytoplasm;organelle;membrane-bounded organelle;intracellular organelle;intracellular part;intracellular membrane-bounded organelle;chloroplast;organelle envelope;organelle envelope lumen;mitochondrial envelope;membrane-enclosed lumen;envelope;mitochondrion;mitochondri…				IPR001431;IPR007863;IPR011765;IPR011249;IPR011237;	Peptidase M16, zinc-binding site;Peptidase M16, C-terminal domain;Peptidase M16, N-terminal;Metalloenzyme, LuxS/M16 peptidase-like;Peptidase M16 domain;
Q10QD8	4	40S ribosomal protein S3a OS=Oryza sativa subsp. japonica GN=Os03g0200500 PE=1 SV=1	cytosol	gene expression;organic substance biosynthetic process;biosynthetic process;macromolecule biosynthetic process;cellular macromolecule metabolic process;cellular process;biological_process;cellular macromolecule biosynthetic process;metabolic process;organic substance metabolic process;cellular biosynthetic process;cellular protein metabolic process;macromolecule metabolic process;cellular metabol…	molecular_function;structural molecule activity;structural constituent of ribosome;	cell part;cell;cellular_component;intracellular;cytoplasmic part;cytoplasm;intracellular non-membrane-bounded organelle;organelle;macromolecular complex;non-membrane-bounded organelle;ribonucleoprotein complex;intracellular organelle;intracellular part;ribosome;external encapsulating structure;cell periphery;cell wall;plastid;membrane-bounded organelle;intracellular membrane-bounded organelle;chl…	K02984	RP-S3Ae:small subunit ribosomal protein S3Ae;	Ribosome - Oryza sativa japonica (Japanese rice) (RefSeq) ;	IPR018281;IPR001593;IPR027500;	Ribosomal protein S3Ae, conserved site;Ribosomal protein S3Ae;40S ribosomal protein S1/3, eukaryotes;
Q2R3E0	4	"Glycosyl hydrolases family 38 protein, expressed OS=Oryza sativa subsp. japonica GN=Os11g0525600 PE=2 SV=1"	chloroplast	biological_process;metabolic process;organic substance metabolic process;primary metabolic process;carbohydrate metabolic process;single-organism carbohydrate metabolic process;hexose metabolic process;monosaccharide metabolic process;mannose metabolic process;	molecular_function;catalytic activity;hydrolase activity;hydrolase activity, acting on glycosyl bonds;hydrolase activity, hydrolyzing O-glycosyl compounds;binding;cation binding;ion binding;transition metal ion binding;metal ion binding;zinc ion binding;carbohydrate binding;mannosidase activity;alpha-mannosidase activity;	extracellular region;cellular_component;apoplast;external encapsulating structure;cell part;cell;cell wall;cell periphery;plant-type cell wall;membrane;plasma membrane;intracellular;cytoplasmic part;cytoplasm;organelle;membrane-bounded organelle;intracellular organelle;intracellular part;intracellular membrane-bounded organelle;vacuole;	K01191	E3.2.1.24:alpha-mannosidase [EC:3.2.1.24];	Other glycan degradation - Oryza sativa japonica (Japanese rice) (RefSeq) ;	IPR027291;IPR011682;IPR011013;IPR011330;IPR015341;IPR028995;IPR000602;IPR013780;	Glycoside hydrolase 38/57, N-terminal domain;Glycosyl hydrolase family 38, C-terminal;Galactose mutarotase-like domain;Glycoside hydrolase/deacetylase, beta/alpha-barrel;Glycoside hydrolase, family 38, central domain;Glycoside hydrolase, families 57/38, central domain;Glycoside hydrolase family 38, N-terminal domain;Glycosyl hydrolase, family 13, all-beta;
Q5JJI4	4	Probable mitochondrial import receptor subunit TOM20 OS=Oryza sativa subsp. japonica GN=TOM20 PE=2 SV=1	nuclear	single-organism transport;single-organism cellular process;protein targeting to mitochondrion;protein targeting;protein transport;intracellular protein transport;establishment of localization;establishment of protein localization;cellular localization;protein localization;cytoplasmic transport;transport;protein import;membrane organization;establishment of localization in cell;mitochondrial trans…	molecular_function;binding;protein binding;cation binding;ion binding;metal ion binding;	cell;cellular_component;cytosol;cytosolic part;intracellular;cytoplasmic part;cytoplasm;intracellular non-membrane-bounded organelle;organelle;macromolecular complex;ribonucleoprotein complex;non-membrane-bounded organelle;cell part;ribosome;intracellular organelle;intracellular part;cytosolic ribosome;membrane;intrinsic to membrane;membrane part;integral to membrane;organelle envelope;mitochondr…				IPR011990;	Tetratricopeptide-like helical domain;
Q5QMK7	4	Os01g0817700 protein OS=Oryza sativa subsp. japonica GN=P0454H12.17 PE=2 SV=1	cytosol	monosaccharide catabolic process;organic substance catabolic process;carbohydrate metabolic process;hexose metabolic process;catabolic process;biological_process;carbohydrate catabolic process;single-organism carbohydrate metabolic process;single-organism carbohydrate catabolic process;metabolic process;glucose metabolic process;hexose catabolic process;organic substance metabolic process;monosac…	molecular_function;intramolecular transferase activity;intramolecular transferase activity, phosphotransferases;catalytic activity;isomerase activity;phosphoglycerate mutase activity;binding;cation binding;ion binding;transition metal ion binding;metal ion binding;manganese ion binding;	intracellular;cell part;cell;intracellular part;cellular_component;cytoplasm;extracellular region;apoplast;cytoplasmic part;plastid;organelle;membrane-bounded organelle;intracellular organelle;intracellular membrane-bounded organelle;chloroplast;cytosol;organelle envelope;envelope;mitochondrion;mitochondrial part;intracellular organelle part;organelle part;mitochondrial envelope;membrane;cell per…	K15633	gpmI:2,3-bisphosphoglycerate-independent phosphoglycerate mutase [EC:5.4.2.12];gpmI:2,3-bisphosphoglycerate-independent phosphoglycerate mutase [EC:5.4.2.12];gpmI:2,3-bisphosphoglycerate-independent phosphoglycerate mutase [EC:5.4.2.12];gpmI:2,3-bisphosphoglycerate-independent phosphoglycerate mutase [EC:5.4.2.12];gpmI:2,3-bisphosphoglycerate-independent phosphoglycerate mutase [EC:5.4.2.12];gpmI…	Metabolic pathways - Oryza sativa japonica (Japanese rice) (RefSeq) ;Biosynthesis of secondary metabolites - Oryza sativa japonica (Japanese rice) (RefSeq) ;Carbon metabolism - Oryza sativa japonica (Japanese rice) (RefSeq) ;Biosynthesis of amino acids - Oryza sativa japonica (Japanese rice) (RefSeq) ;Glycolysis / Gluconeogenesis - Oryza sativa japonica (Japanese rice) (RefSeq) ;Glycine, serine a…	IPR006124;IPR017850;IPR017849;IPR005995;IPR011258;	Metalloenzyme;Alkaline-phosphatase-like, core domain;Alkaline phosphatase-like, alpha/beta/alpha;Phosphoglycerate mutase, 2,3-bisphosphoglycerate-independent;BPG-independent PGAM, N-terminal;
Q5Z9H8	4	Peptidyl-prolyl cis-trans isomerase OS=Oryza sativa subsp. japonica GN=P0655A07.5-2 PE=2 SV=1	mitochondria	cellular macromolecule metabolic process;cellular process;biological_process;peptidyl-proline modification;peptidyl-amino acid modification;metabolic process;macromolecule modification;organic substance metabolic process;cellular protein metabolic process;protein modification process;cellular protein modification process;cellular metabolic process;macromolecule metabolic process;protein metabolic…	molecular_function;catalytic activity;isomerase activity;cis-trans isomerase activity;peptidyl-prolyl cis-trans isomerase activity;	intracellular;cytoplasmic part;plastid;cytoplasm;organelle;membrane-bounded organelle;cell part;cell;intracellular organelle;intracellular part;cellular_component;intracellular membrane-bounded organelle;chloroplast;cytosol;endoplasmic reticulum;Golgi apparatus;Golgi apparatus part;intracellular organelle part;organelle part;Golgi stack;late endosome;endosome;multivesicular body;membrane;cell per…				IPR002130;IPR020892;IPR029000;IPR024936;	Cyclophilin-type peptidyl-prolyl cis-trans isomerase domain;Cyclophilin-type peptidyl-prolyl cis-trans isomerase, conserved site;Cyclophilin-like domain;Cyclophilin-type peptidyl-prolyl cis-trans isomerase;
Q656A5	4	Os06g0498800 protein OS=Oryza sativa subsp. japonica GN=P0596H06.13 PE=4 SV=1	cytosol	regulation of multicellular organismal process;regulation of multicellular organismal development;single-organism process;regulation of post-embryonic development;positive regulation of multicellular organismal process;biological regulation;positive regulation of post-embryonic development;multicellular organismal development;positive regulation of biological process;post-embryonic development;de…		intracellular;organelle;membrane-bounded organelle;cell part;cell;intracellular organelle;intracellular part;cellular_component;intracellular membrane-bounded organelle;nucleus;				IPR001858;IPR008914;	Phosphatidylethanolamine-binding, conserved site;Phosphatidylethanolamine-binding protein PEBP;
Q6K3G5	4	Os09g0127700 protein OS=Oryza sativa subsp. japonica GN=OJ1352_A10.30 PE=2 SV=1	chloroplast
Q6L502	4	Os05g0461300 protein OS=Oryza sativa subsp. japonica GN=OJ1281_H05.12 PE=2 SV=1	cytosol	cellular response to stimulus;cellular process;single-organism process;signaling;single-organism cellular process;biological regulation;intracellular signal transduction;signal transduction;biological_process;cell communication;regulation of cellular process;regulation of biological process;single organism signaling;response to stimulus;small GTPase mediated signal transduction;macromolecule loca…	purine ribonucleotide binding;anion binding;ribonucleotide binding;small molecule binding;ion binding;ribonucleoside binding;purine ribonucleoside triphosphate binding;carbohydrate derivative binding;nucleoside phosphate binding;molecular_function;guanyl nucleotide binding;nucleotide binding;nucleoside binding;heterocyclic compound binding;binding;purine nucleoside binding;guanyl ribonucleotide b…	membrane;cell part;cell;cellular_component;cell periphery;plasma membrane;intracellular;cytoplasmic part;cytoplasm;organelle;membrane-bounded organelle;intracellular organelle;intracellular part;intracellular membrane-bounded organelle;vacuole;				IPR003579;IPR005225;IPR027417;IPR001806;	Small GTPase superfamily, Rab type;Small GTP-binding protein domain;P-loop containing nucleoside triphosphate hydrolase;Small GTPase superfamily;
Q6L5F8	4	Os05g0576700 protein OS=Oryza sativa subsp. japonica GN=OJ1126_B10.4 PE=2 SV=1	plasma membrane			lipid particle;intracellular;cytoplasmic part;cytoplasm;organelle;membrane-bounded organelle;cell part;cell;intracellular organelle;intracellular part;cellular_component;intracellular membrane-bounded organelle;monolayer-surrounded lipid storage body;membrane;intrinsic to membrane;membrane part;integral to membrane;				IPR000136;	Oleosin;
Q6YYR2	4	Os08g0234000 protein OS=Oryza sativa subsp. japonica GN=B1047A05.37 PE=2 SV=1	cytosol			external encapsulating structure;cell part;cell;cellular_component;cell periphery;cell wall;intracellular;cytoplasmic part;plastid;cytoplasm;organelle;membrane-bounded organelle;intracellular organelle;intracellular part;intracellular membrane-bounded organelle;chloroplast;large ribosomal subunit;ribosomal subunit;cytosol;cytosolic part;intracellular non-membrane-bounded organelle;cytosolic ribos…	K02937	RP-L7e:large subunit ribosomal protein L7e;	Ribosome - Oryza sativa japonica (Japanese rice) (RefSeq) ;	IPR018038;IPR012988;IPR005998;IPR016082;	Ribosomal protein L30, conserved site;Ribosomal protein L30, N-terminal;Ribosomal protein L7, eukaryotic;Ribosomal protein L30, ferredoxin-like fold domain;
Q6Z537	4	Os08g0436800 protein OS=Oryza sativa subsp. japonica GN=OSJNBa0016C11.12 PE=4 SV=1	cytosol	gene expression;organic substance biosynthetic process;biosynthetic process;macromolecule biosynthetic process;cellular macromolecule metabolic process;cellular process;biological_process;cellular macromolecule biosynthetic process;metabolic process;organic substance metabolic process;cellular biosynthetic process;cellular protein metabolic process;macromolecule metabolic process;cellular metabol…	molecular_function;structural molecule activity;structural constituent of ribosome;	cell part;cell;cellular_component;intracellular;cytoplasmic part;cytoplasm;intracellular non-membrane-bounded organelle;organelle;macromolecular complex;non-membrane-bounded organelle;ribonucleoprotein complex;intracellular organelle;intracellular part;ribosome;plastid;membrane-bounded organelle;intracellular membrane-bounded organelle;chloroplast;large ribosomal subunit;ribosomal subunit;cytosol…	K02915	RP-L34e:large subunit ribosomal protein L34e;	Ribosome - Oryza sativa japonica (Japanese rice) (RefSeq) ;	IPR008195;IPR018065;	Ribosomal protein L34Ae;Ribosomal protein L34e, conserved site;
Q6ZCV7	4	Os08g0487800 protein OS=Oryza sativa subsp. japonica GN=P0028A08.21 PE=3 SV=1	chloroplast	biological_process;cellular process;cellular macromolecule metabolic process;metabolic process;organic substance metabolic process;cellular protein metabolic process;protein metabolic process;macromolecule metabolic process;cellular metabolic process;primary metabolic process;protein folding;response to stimulus;response to stress;response to radiation;developmental process;multicellular organism…	purine ribonucleotide binding;anion binding;ribonucleotide binding;small molecule binding;ion binding;ribonucleoside binding;purine ribonucleoside triphosphate binding;carbohydrate derivative binding;adenyl ribonucleotide binding;nucleoside phosphate binding;molecular_function;nucleotide binding;nucleoside binding;adenyl nucleotide binding;heterocyclic compound binding;binding;purine nucleoside b…	organelle envelope;plastid envelope;cell;cellular_component;envelope;intracellular membrane-bounded organelle;intracellular;plastid;cytoplasmic part;chloroplast part;cytoplasm;organelle;plastid part;intracellular organelle part;membrane-bounded organelle;cell part;intracellular organelle;intracellular part;organelle part;chloroplast;chloroplast envelope;plastid stroma;chloroplast stroma;mitochond…	K09487	HSP90B:heat shock protein 90kDa beta;HSP90B:heat shock protein 90kDa beta;	Protein processing in endoplasmic reticulum - Oryza sativa japonica (Japanese rice) (RefSeq) ;Plant-pathogen interaction - Oryza sativa japonica (Japanese rice) (RefSeq) ;	IPR020568;IPR020575;IPR019805;IPR003594;IPR001404;	Ribosomal protein S5 domain 2-type fold;Heat shock protein Hsp90, N-terminal;Heat shock protein Hsp90, conserved site;Histidine kinase-like ATPase, C-terminal domain;Heat shock protein Hsp90 family;
Q6ZG77	4	"Probable diaminopimelate decarboxylase, chloroplastic OS=Oryza sativa subsp. japonica GN=LYSA PE=2 SV=1"	chloroplast	nitrogen compound metabolic process;organic substance biosynthetic process;dicarboxylic acid metabolic process;lysine biosynthetic process;aspartate family amino acid biosynthetic process;small molecule biosynthetic process;aspartate family amino acid metabolic process;small molecule metabolic process;oxoacid metabolic process;organic acid biosynthetic process;single-organism metabolic process;si…	molecular_function;catalytic activity;carboxy-lyase activity;carbon-carbon lyase activity;lyase activity;diaminopimelate decarboxylase activity;	intracellular;cytoplasmic part;plastid;cytoplasm;organelle;membrane-bounded organelle;cell part;cell;intracellular organelle;intracellular part;cellular_component;intracellular membrane-bounded organelle;chloroplast;	K01586	lysA:diaminopimelate decarboxylase [EC:4.1.1.20];lysA:diaminopimelate decarboxylase [EC:4.1.1.20];lysA:diaminopimelate decarboxylase [EC:4.1.1.20];lysA:diaminopimelate decarboxylase [EC:4.1.1.20];	Metabolic pathways - Oryza sativa japonica (Japanese rice) (RefSeq) ;Biosynthesis of secondary metabolites - Oryza sativa japonica (Japanese rice) (RefSeq) ;Biosynthesis of amino acids - Oryza sativa japonica (Japanese rice) (RefSeq) ;Lysine biosynthesis - Oryza sativa japonica (Japanese rice) (RefSeq) ;	IPR009006;IPR029066;IPR000183;IPR022643;IPR022644;IPR022657;IPR022653;IPR002986;	Alanine racemase/group IV decarboxylase, C-terminal;PLP-binding barrel;Ornithine/DAP/Arg decarboxylase;Orn/DAP/Arg decarboxylase 2, C-terminal;Orn/DAP/Arg decarboxylase 2, N-terminal;Orn/DAP/Arg decarboxylase 2, conserved site;Orn/DAP/Arg decarboxylase 2, pyridoxal-phosphate binding site;Diaminopimelate decarboxylase, LysA;
Q6ZL61	4	Os07g0182100 protein OS=Oryza sativa subsp. japonica GN=OJ1506_G02.1 PE=2 SV=1	chloroplast	cellular amino acid metabolic process;organonitrogen compound metabolic process;nitrogen compound metabolic process;cellular aromatic compound metabolic process;alpha-amino acid metabolic process;cellular process;aromatic amino acid family metabolic process;oxoacid metabolic process;organic acid metabolic process;small molecule metabolic process;cellular nitrogen compound metabolic process;biolog…	molecular_function;carbon-oxygen lyase activity;hydro-lyase activity;catalytic activity;lyase activity;tryptophan synthase activity;	cell;cellular_component;intracellular membrane-bounded organelle;intracellular;plastid;cytoplasmic part;chloroplast part;cytoplasm;organelle;plastid stroma;plastid part;intracellular organelle part;membrane-bounded organelle;cell part;intracellular organelle;intracellular part;organelle part;chloroplast;chloroplast stroma;	K01695	trpA:tryptophan synthase alpha chain [EC:4.2.1.20];trpA:tryptophan synthase alpha chain [EC:4.2.1.20];trpA:tryptophan synthase alpha chain [EC:4.2.1.20];trpA:tryptophan synthase alpha chain [EC:4.2.1.20];trpA:tryptophan synthase alpha chain [EC:4.2.1.20];	Metabolic pathways - Oryza sativa japonica (Japanese rice) (RefSeq) ;Biosynthesis of secondary metabolites - Oryza sativa japonica (Japanese rice) (RefSeq) ;Biosynthesis of amino acids - Oryza sativa japonica (Japanese rice) (RefSeq) ;Glycine, serine and threonine metabolism - Oryza sativa japonica (Japanese rice) (RefSeq) ;Phenylalanine, tyrosine and tryptophan biosynthesis - Oryza sativa japoni…	IPR002028;IPR011060;IPR013785;IPR018204;	Tryptophan synthase, alpha chain;Ribulose-phosphate binding barrel;Aldolase-type TIM barrel;Tryptophan synthase, alpha chain, active site;
Q75GX3	4	Os03g0663400 protein OS=Oryza sativa subsp. japonica GN=OSJNBa0034D21.16 PE=2 SV=1	extracellular	multi-organism process;defense response to fungus;response to stress;response to fungus;defense response, incompatible interaction;defense response;response to biotic stimulus;biological_process;immune response;defense response to other organism;innate immune response;response to stimulus;immune system process;response to other organism;defense response to fungus, incompatible interaction;respons…						IPR001938;	Thaumatin;
Q75M03	4	Os05g0156900 protein OS=Oryza sativa subsp. japonica GN=Os05g0156900 PE=2 SV=1	chloroplast	biological_process;single-organism transport;single-organism process;hydrogen transport;transport;establishment of localization;cation transport;monovalent inorganic cation transport;localization;ion transport;proton transport;	molecular_function;pyrophosphatase activity;hydrolase activity, acting on acid anhydrides;hydrolase activity;catalytic activity;hydrolase activity, acting on acid anhydrides, in = phosphorus-containing anhydrides;inorganic diphosphatase activity;transporter activity;primary active transmembrane transporter activity;P-P-bond-hydrolysis-driven transmembrane transporter activity;transmembrane transp…	cellular_component;membrane;	K01507	ppa:inorganic pyrophosphatase [EC:3.6.1.1];	Oxidative phosphorylation - Oryza sativa japonica (Japanese rice) (RefSeq) ;	IPR004131;	Pyrophosphate-energised proton pump;
Q75M08	4	Protein disulfide isomerase-like 2-1 OS=Oryza sativa subsp. japonica GN=PDIL2-1 PE=2 SV=2	chloroplast	biological_process;cellular homeostasis;cellular process;single-organism process;regulation of cellular process;single-organism cellular process;regulation of biological process;biological regulation;regulation of biological quality;homeostatic process;cell redox homeostasis;single-organism metabolic process;metabolic process;small molecule metabolic process;organic substance metabolic process;et…	molecular_function;catalytic activity;isomerase activity;electron carrier activity;intramolecular oxidoreductase activity;intramolecular oxidoreductase activity, transposing S-S bonds;protein disulfide isomerase activity;oxidoreductase activity, acting on a sulfur group of donors;oxidoreductase activity;disulfide oxidoreductase activity;protein disulfide oxidoreductase activity;	intracellular;cytoplasmic part;cytoplasm;organelle;membrane-bounded organelle;cell part;cell;intracellular organelle;intracellular part;cellular_component;intracellular membrane-bounded organelle;endoplasmic reticulum;extracellular region;	K09584	PDIA6:protein disulfide-isomerase A6 [EC:5.3.4.1];	Protein processing in endoplasmic reticulum - Oryza sativa japonica (Japanese rice) (RefSeq) ;	IPR012336;IPR005788;IPR011679;IPR017937;IPR013766;	Thioredoxin-like fold;Disulphide isomerase;Endoplasmic reticulum, protein ERp29, C-terminal;Thioredoxin, conserved site;Thioredoxin domain;
Q7XRW1	4	OSJNBb0058J09.7 protein OS=Oryza sativa subsp. japonica GN=OSJNBb0058J09.7 PE=4 SV=2	nuclear		molecular_function;binding;heterocyclic compound binding;organic cyclic compound binding;nucleic acid binding;cation binding;ion binding;transition metal ion binding;metal ion binding;zinc ion binding;					IPR001878;	Zinc finger, CCHC-type;
Q84M35	4	"40S ribosomal protein S2, putative, expressed OS=Oryza sativa subsp. japonica GN=OSJNBa0059E14.8 PE=1 SV=1"	cytosol	gene expression;organic substance biosynthetic process;biosynthetic process;macromolecule biosynthetic process;cellular macromolecule metabolic process;cellular process;biological_process;cellular macromolecule biosynthetic process;metabolic process;organic substance metabolic process;cellular biosynthetic process;cellular protein metabolic process;macromolecule metabolic process;cellular metabol…	molecular_function;structural molecule activity;structural constituent of ribosome;binding;heterocyclic compound binding;organic cyclic compound binding;nucleic acid binding;RNA binding;	cell;cellular_component;intracellular;cytoplasmic part;cytoplasm;intracellular non-membrane-bounded organelle;organelle;macromolecular complex;non-membrane-bounded organelle;ribonucleoprotein complex;cell part;intracellular organelle;intracellular part;ribosome;ribosomal subunit;intracellular organelle part;organelle part;small ribosomal subunit;external encapsulating structure;cell periphery;cel…	K02981	RP-S2e:small subunit ribosomal protein S2e;	Ribosome - Oryza sativa japonica (Japanese rice) (RefSeq) ;	IPR005324;IPR020568;IPR005711;IPR013810;IPR018192;IPR014721;IPR014720;	Ribosomal protein S5, C-terminal;Ribosomal protein S5 domain 2-type fold;Ribosomal protein S5, eukaryotic/archaeal;Ribosomal protein S5, N-terminal;Ribosomal protein S5, N-terminal, conserved site;Ribosomal protein S5 domain 2-type fold, subgroup;Double-stranded RNA-binding domain;
Q84MQ4	4	"60S ribosomal protein L27a-3, putative, expressed OS=Oryza sativa subsp. japonica GN=OSJNBa0030J19.9 PE=3 SV=1"	nuclear	gene expression;organic substance biosynthetic process;biosynthetic process;macromolecule biosynthetic process;cellular macromolecule metabolic process;cellular process;biological_process;cellular macromolecule biosynthetic process;metabolic process;organic substance metabolic process;cellular biosynthetic process;cellular protein metabolic process;macromolecule metabolic process;cellular metabol…	molecular_function;structural molecule activity;structural constituent of ribosome;	cell part;cell;cellular_component;intracellular;cytoplasmic part;cytoplasm;intracellular non-membrane-bounded organelle;organelle;macromolecular complex;non-membrane-bounded organelle;ribonucleoprotein complex;intracellular organelle;intracellular part;ribosome;large ribosomal subunit;ribosomal subunit;cytosol;cytosolic part;cytosolic ribosome;intracellular organelle part;organelle part;cytosolic…	K02900	RP-L27Ae:large subunit ribosomal protein L27Ae;	Ribosome - Oryza sativa japonica (Japanese rice) (RefSeq) ;	IPR001196;IPR021131;	Ribosomal protein L15, conserved site;Ribosomal protein L18e/L15P;
Q851P5	4	"40S ribosomal protein S15, putative, expressed OS=Oryza sativa subsp. japonica GN=OSJNBa0052F07.28 PE=2 SV=1"	cytosol	gene expression;organic substance biosynthetic process;biosynthetic process;macromolecule biosynthetic process;cellular macromolecule metabolic process;cellular process;biological_process;cellular macromolecule biosynthetic process;metabolic process;organic substance metabolic process;cellular biosynthetic process;cellular protein metabolic process;macromolecule metabolic process;cellular metabol…	molecular_function;structural molecule activity;structural constituent of ribosome;binding;heterocyclic compound binding;organic cyclic compound binding;nucleic acid binding;RNA binding;	cell;cellular_component;intracellular;cytoplasmic part;cytoplasm;intracellular non-membrane-bounded organelle;organelle;macromolecular complex;non-membrane-bounded organelle;ribonucleoprotein complex;cell part;intracellular organelle;intracellular part;ribosome;ribosomal subunit;intracellular organelle part;organelle part;small ribosomal subunit;cytosol;cytosolic part;cytosolic ribosome;cytosolic…	K02958	RP-S15e:small subunit ribosomal protein S15e;	Ribosome - Oryza sativa japonica (Japanese rice) (RefSeq) ;	IPR020934;IPR002222;IPR005713;IPR023575;	Ribosomal protein S19 conserved site;Ribosomal protein S19/S15;Ribosomal protein S19A/S15e;Ribosomal protein S19, superfamily;
Q8GVH7	4	Acyl carrier protein OS=Oryza sativa subsp. japonica GN=P0592C06.130 PE=2 SV=1	mitochondria	lipid metabolic process;lipid biosynthetic process;organic substance biosynthetic process;biosynthetic process;cellular process;small molecule biosynthetic process;oxoacid metabolic process;organic acid metabolic process;small molecule metabolic process;biological_process;monocarboxylic acid metabolic process;organic acid biosynthetic process;monocarboxylic acid biosynthetic process;single-organi…		cell;cellular_component;membrane-enclosed lumen;intracellular membrane-bounded organelle;mitochondrion;intracellular;cytoplasmic part;cytoplasm;intracellular organelle lumen;organelle lumen;organelle;membrane-bounded organelle;mitochondrial part;intracellular organelle part;cell part;intracellular organelle;intracellular part;organelle part;mitochondrial matrix;	K03955	NDUFAB1:NADH dehydrogenase (ubiquinone) 1 alpha/beta subcomplex 1;NDUFAB1:NADH dehydrogenase (ubiquinone) 1 alpha/beta subcomplex 1;	Metabolic pathways - Oryza sativa japonica (Japanese rice) (RefSeq) ;Oxidative phosphorylation - Oryza sativa japonica (Japanese rice) (RefSeq) ;	IPR003231;IPR009081;IPR006162;	Acyl carrier protein (ACP);Acyl carrier protein-like;Phosphopantetheine attachment site;
Q94E74	4	Os01g0511100 protein OS=Oryza sativa subsp. japonica GN=OSJNBa0054L14.5 PE=2 SV=1	chloroplast	biological_process;response to stimulus;response to stress;						IPR014729;IPR006015;IPR006016;	Rossmann-like alpha/beta/alpha sandwich fold;Universal stress protein A;UspA;
Q9ASP4	4	Dihydrolipoyl dehydrogenase OS=Oryza sativa subsp. japonica GN=P0554D10.2 PE=3 SV=1	chloroplast	biological_process;single-organism metabolic process;metabolic process;oxidation-reduction process;cellular homeostasis;cellular process;single-organism process;regulation of cellular process;single-organism cellular process;regulation of biological process;biological regulation;regulation of biological quality;homeostatic process;cell redox homeostasis;response to inorganic substance;response to…	molecular_function;catalytic activity;oxidoreductase activity;nucleoside phosphate binding;coenzyme binding;cofactor binding;nucleotide binding;anion binding;heterocyclic compound binding;binding;small molecule binding;ion binding;organic cyclic compound binding;flavin adenine dinucleotide binding;oxidoreductase activity, acting on a sulfur group of donors;oxidoreductase activity, acting on a sul…	extracellular region;cellular_component;apoplast;intracellular;cytoplasmic part;plastid;cytoplasm;organelle;membrane-bounded organelle;cell part;cell;intracellular organelle;intracellular part;intracellular membrane-bounded organelle;chloroplast;respiratory chain;mitochondrial inner membrane;NADH dehydrogenase complex;mitochondrial envelope;envelope;mitochondrion;macromolecular complex;mitochondr…	K00382	DLD:dihydrolipoamide dehydrogenase [EC:1.8.1.4];DLD:dihydrolipoamide dehydrogenase [EC:1.8.1.4];DLD:dihydrolipoamide dehydrogenase [EC:1.8.1.4];DLD:dihydrolipoamide dehydrogenase [EC:1.8.1.4];DLD:dihydrolipoamide dehydrogenase [EC:1.8.1.4];DLD:dihydrolipoamide dehydrogenase [EC:1.8.1.4];DLD:dihydrolipoamide dehydrogenase [EC:1.8.1.4];DLD:dihydrolipoamide dehydrogenase [EC:1.8.1.4];	Metabolic pathways - Oryza sativa japonica (Japanese rice) (RefSeq) ;Biosynthesis of secondary metabolites - Oryza sativa japonica (Japanese rice) (RefSeq) ;Carbon metabolism - Oryza sativa japonica (Japanese rice) (RefSeq) ;Glycolysis / Gluconeogenesis - Oryza sativa japonica (Japanese rice) (RefSeq) ;Pyruvate metabolism - Oryza sativa japonica (Japanese rice) (RefSeq) ;Glycine, serine and threo…	IPR023753;IPR016156;IPR004099;IPR012999;IPR001327;IPR013027;IPR006258;	Pyridine nucleotide-disulphide oxidoreductase, FAD/NAD(P)-binding domain;FAD/NAD-linked reductase, dimerisation domain;Pyridine nucleotide-disulphide oxidoreductase, dimerisation domain;Pyridine nucleotide-disulphide oxidoreductase, class I, active site;Pyridine nucleotide-disulphide oxidoreductase, NAD-binding domain;FAD-dependent pyridine nucleotide-disulphide oxidoreductase;Dihydrolipoamide de…
Q9XIY6	4	Os06g0160200 protein OS=Oryza sativa subsp. japonica GN=P0681F10.5 PE=2 SV=1	chloroplast	biological_process;single-organism metabolic process;metabolic process;organic substance metabolic process;primary metabolic process;lipid metabolic process;	molecular_function;catalytic activity;hydrolase activity;hydrolase activity, acting on ester bonds;					IPR013831;IPR001087;	SGNH hydrolase-type esterase domain;Lipase, GDSL;
Q0DJ38	3	Os05g0331800 protein OS=Oryza sativa subsp. japonica GN=Os05g0331800 PE=2 SV=1	chloroplast							IPR013771;IPR016140;	Bifunctional trypsin/alpha-amylase inhibitor helical domain;Bifunctional inhibitor/plant lipid transfer protein/seed storage helical domain;
Q0DLA3	3	Actin-depolymerizing factor 7 OS=Oryza sativa subsp. japonica GN=ADF7 PE=3 SV=2	chloroplast		protein binding;cytoskeletal protein binding;molecular_function;binding;actin binding;	cell part;cell;cellular_component;intracellular;				IPR002108;IPR029006;	Actin-depolymerising factor homology domain;ADF-H/Gelsolin-like domain;
Q0DRP7	3	Os03g0366000 protein OS=Oryza sativa subsp. japonica GN=Os03g0366000 PE=3 SV=2	mitochondria	biological_process;cellular process;cellular macromolecule metabolic process;metabolic process;organic substance metabolic process;cellular protein metabolic process;protein metabolic process;macromolecule metabolic process;cellular metabolic process;primary metabolic process;protein folding;		intracellular;cell part;cell;intracellular part;cellular_component;cytoplasm;				IPR011032;IPR020818;	GroES (chaperonin 10)-like;Chaperonin Cpn10;
Q0E4R7	3	Os02g0103700 protein OS=Oryza sativa subsp. japonica GN=Os02g0103700 PE=2 SV=1	cytosol	gene expression;organic substance biosynthetic process;biosynthetic process;macromolecule biosynthetic process;cellular macromolecule metabolic process;cellular process;biological_process;cellular macromolecule biosynthetic process;metabolic process;organic substance metabolic process;cellular biosynthetic process;cellular protein metabolic process;macromolecule metabolic process;cellular metabol…	molecular_function;structural molecule activity;structural constituent of ribosome;binding;heterocyclic compound binding;RNA binding;organic cyclic compound binding;nucleic acid binding;rRNA binding;	cell;cellular_component;intracellular;cytoplasmic part;cytoplasm;intracellular non-membrane-bounded organelle;organelle;macromolecular complex;non-membrane-bounded organelle;ribonucleoprotein complex;cell part;intracellular organelle;intracellular part;ribosome;organelle envelope;plastid envelope;envelope;intracellular membrane-bounded organelle;plastid;chloroplast part;plastid part;intracellular…	K02940	RP-L9e:large subunit ribosomal protein L9e;	Ribosome - Oryza sativa japonica (Japanese rice) (RefSeq) ;	IPR000702;IPR020040;IPR002359;	Ribosomal protein L6;Ribosomal protein L6, alpha-beta domain;Ribosomal protein L6, conserved site-2;
Q0IN14	3	"Hsp90 protein, expressed OS=Oryza sativa subsp. japonica GN=LOC_Os12g32986 PE=3 SV=1"	chloroplast	biological_process;cellular process;cellular macromolecule metabolic process;metabolic process;organic substance metabolic process;cellular protein metabolic process;protein metabolic process;macromolecule metabolic process;cellular metabolic process;primary metabolic process;protein folding;response to stimulus;response to stress;	purine ribonucleotide binding;anion binding;ribonucleotide binding;small molecule binding;ion binding;ribonucleoside binding;purine ribonucleoside triphosphate binding;carbohydrate derivative binding;adenyl ribonucleotide binding;nucleoside phosphate binding;molecular_function;nucleotide binding;nucleoside binding;adenyl nucleotide binding;heterocyclic compound binding;binding;purine nucleoside b…	external encapsulating structure;cell part;cell;cellular_component;cell periphery;cell wall;intracellular;cytoplasmic part;cytoplasm;organelle;membrane-bounded organelle;intracellular organelle;intracellular part;intracellular membrane-bounded organelle;mitochondrion;	K09487	HSP90B:heat shock protein 90kDa beta;HSP90B:heat shock protein 90kDa beta;	Protein processing in endoplasmic reticulum - Oryza sativa japonica (Japanese rice) (RefSeq) ;Plant-pathogen interaction - Oryza sativa japonica (Japanese rice) (RefSeq) ;	IPR001404;IPR019805;IPR003594;IPR020568;IPR020575;	Heat shock protein Hsp90 family;Heat shock protein Hsp90, conserved site;Histidine kinase-like ATPase, C-terminal domain;Ribosomal protein S5 domain 2-type fold;Heat shock protein Hsp90, N-terminal;
Q0IP84	3	Os12g0236400 protein OS=Oryza sativa subsp. japonica GN=Os12g0236400 PE=2 SV=1	cytosol	nitrogen compound metabolic process;cellular nitrogen compound metabolic process;biological_process;cellular aromatic compound metabolic process;organic cyclic compound metabolic process;cellular process;metabolic process;organic substance metabolic process;cellular metabolic process;primary metabolic process;heterocycle metabolic process;nucleobase-containing compound metabolic process;response …	purine ribonucleotide binding;anion binding;ribonucleotide binding;small molecule binding;ion binding;ribonucleoside binding;purine ribonucleoside triphosphate binding;carbohydrate derivative binding;adenyl ribonucleotide binding;nucleoside phosphate binding;molecular_function;nucleotide binding;nucleoside binding;adenyl nucleotide binding;heterocyclic compound binding;binding;purine nucleoside b…	intracellular;cytoplasmic part;cytoplasm;organelle;membrane-bounded organelle;cell part;cell;intracellular organelle;intracellular part;cellular_component;intracellular membrane-bounded organelle;mitochondrion;membrane;cell periphery;plasma membrane;	K00939	adk:adenylate kinase [EC:2.7.4.3];adk:adenylate kinase [EC:2.7.4.3];adk:adenylate kinase [EC:2.7.4.3];	Metabolic pathways - Oryza sativa japonica (Japanese rice) (RefSeq) ;Biosynthesis of secondary metabolites - Oryza sativa japonica (Japanese rice) (RefSeq) ;Purine metabolism - Oryza sativa japonica (Japanese rice) (RefSeq) ;	IPR000850;IPR006259;IPR007862;IPR027417;	Adenylate kinase/UMP-CMP kinase;Adenylate kinase subfamily;Adenylate kinase, active site lid domain;P-loop containing nucleoside triphosphate hydrolase;
Q0J0F4	3	Os09g0513000 protein (Fragment) OS=Oryza sativa subsp. japonica GN=Os09g0513000 PE=4 SV=1	chloroplast	multi-organism process;response to stress;defense response, incompatible interaction;defense response;response to biotic stimulus;biological_process;response to bacterium;immune response;defense response to other organism;innate immune response;defense response to bacterium;response to stimulus;immune system process;response to other organism;defense response to bacterium, incompatible interactio…	molecular_function;binding;protein binding;	plastid outer membrane;plastid membrane;plastid envelope;intrinsic to membrane;intracellular membrane-bounded organelle;envelope;integral to plastid outer membrane;intracellular;plastid;chloroplast part;cytoplasm;organelle;plastid part;outer membrane;membrane-bounded organelle;organelle membrane;intracellular organelle;organelle envelope;organelle outer membrane;chloroplast outer membrane;chlorop…				IPR020683;IPR002110;	Ankyrin repeat-containing domain;Ankyrin repeat;
Q0JAK9	3	OSJNBa0009P12.17 protein OS=Oryza sativa subsp. japonica GN=Os04g0592400 PE=4 SV=1	nuclear							IPR008545;	WEB family;
Q0JLD0	3	Os01g0607900 protein OS=Oryza sativa subsp. japonica GN=Os01g0607900 PE=1 SV=2	chloroplast	cellular process;cellular macromolecule metabolic process;phosphate-containing compound metabolic process;phosphorus metabolic process;phosphorylation;biological_process;metabolic process;macromolecule modification;organic substance metabolic process;cellular protein metabolic process;protein modification process;protein metabolic process;cellular metabolic process;cellular protein modification p…	molecular_function;kinase activity;phosphotransferase activity, alcohol group as acceptor;catalytic activity;transferase activity;transferase activity, transferring phosphorus-containing groups;protein kinase activity;purine ribonucleotide binding;anion binding;ribonucleotide binding;small molecule binding;ion binding;ribonucleoside binding;purine ribonucleoside triphosphate binding;carbohydrate …					IPR000719;IPR011009;	Protein kinase domain;Protein kinase-like domain;
Q0JNJ3	3	Os01g0284700 protein (Fragment) OS=Oryza sativa subsp. japonica GN=Os01g0284700 PE=3 SV=2	chloroplast	cellular macromolecule metabolic process;cellular process;biological_process;peptidyl-proline modification;peptidyl-amino acid modification;metabolic process;macromolecule modification;organic substance metabolic process;cellular protein metabolic process;protein modification process;cellular protein modification process;cellular metabolic process;macromolecule metabolic process;protein metabolic…	molecular_function;catalytic activity;isomerase activity;cis-trans isomerase activity;peptidyl-prolyl cis-trans isomerase activity;	extracellular region;cellular_component;apoplast;organelle envelope;plastid envelope;cell;envelope;intracellular membrane-bounded organelle;intracellular;plastid;cytoplasmic part;chloroplast part;cytoplasm;organelle;plastid part;intracellular organelle part;membrane-bounded organelle;cell part;intracellular organelle;intracellular part;organelle part;chloroplast;chloroplast envelope;plastid strom…				IPR029000;IPR002130;	Cyclophilin-like domain;Cyclophilin-type peptidyl-prolyl cis-trans isomerase domain;
[truncated: 313 more rows]

## Sheet: B
Protein	Peptide Counts	Fasta headers	Subcellular Location	biological_process	molecular_function	cellular_component	KO No.	Gene desc	Pathway desc	Interpro ID	Domain desc
[truncated: 1,158 more rows]
