# Supplementary material for: Proteome Profile of Starch Granules Purified from Rice (Oryza sativa) Endosperm
Source: PLoS One. 2016 Dec 19;11(12):e0168467. doi: 10.1371/journal.pone.0168467 (PMC5167393; doi:10.1371/journal.pone.0168467)
Supplement: S4 Table — (XLSX) [file pone.0168467.s005.xlsx]

## Sheet: B-Phenol
GO Terms Level 1	GO Terms Level 2	No. of Protein	Protein IDs
biological_process	metabolic process	683	Q0J4C6 Q6ZI55 Q0E2Q6 Q2QQ48 Q6AU80 Q69Y21 Q0DCI1 Q6ZFJ9 P17784 Q7XUC9 Q6EUS6 A3AQC6 Q33AE4 Q8GVY2 Q69YA2 Q8H3I3 Q7XVN7 Q8H903 Q5ZEM0 Q8LNZ3 Q0DAL0 Q0DZE5 Q5NBQ2 Q43009 Q93Y73 Q0E398 Q6Z875 Q5Z8H5 Q0D991 Q2RBM4 Q0IXR7 Q9AX15 Q0J5V5 Q0D3N0 Q0J0Z5 Q0E158 Q9AUV8 Q75HJ3 Q7Y0F2 Q2QS11 Q65XA0 Q0D3U5 Q5QM99 Q8H2J8 Q69UI1 Q75LR5 Q69P84 Q8W5H7 Q7XTK1 Q75KR1 Q762A6 Q94H95 Q69RL1 Q6EUD7 Q9ASE0 Q8L4F2 Q6YSB2 …
	cellular process	606	Q6ZI55 Q0E2Q6 Q2QQ48 Q0DCI1 Q6ZFJ9 P17784 Q7XUC9 Q6EUS6 A3AQC6 Q33AE4 Q0DH67 Q8GVY2 Q2QP84 Q69YA2 Q8H3I3 Q7XVN7 Q8H903 Q5ZEM0 Q8LNZ3 Q0DAL0 Q0JQX6 Q0DZE5 Q5NBQ2 Q43009 Q93Y73 Q0E398 Q0D991 Q2RBM4 Q0JLS6 Q0IXR7 Q94J22 Q6K4S7 Q0D3N0 Q0J0Z5 Q0E158 Q75HJ3 Q7Y0F2 Q65XV6 Q2QS11 Q65XA0 Q0D3U5 Q5QM99 Q8H2J8 Q69UI1 Q7F4F8 Q75LR5 Q0DY33 Q7XTK1 Q6YS11 Q75KR1 Q762A6 Q94H95 Q69RL1 Q6EUD7 Q0J4Z1 Q9ASE0 Q8L4F2 …
	response to stimulus	366	Q0J0L6 Q0E2Q6 Q2QQ48 Q6YY17 Q0DCI1 Q6ZFJ9 P17784 Q2QNS7 Q7XXS0 Q0DA00 Q7XUC9 Q6EUS6 Q6Z4E4 Q0E261 Q75HP9 Q33AE4 Q0DH67 Q9LI00 Q8H3I3 Q8S292 Q8S5N2 Q8H903 Q2R223 Q941F5 Q7XPW5 Q0DBM2 Q8LNZ3 Q7F8K7 Q0D7S0 Q43009 Q07661 Q6Z392 Q5Z8H5 Q0PVB0 Q94J22 Q6K4S7 Q0D3N0 Q6K5G8 Q0J0Z5 Q9AUV8 Q6Z9F9 Q2QNV2 Q7XQZ6 Q6YWQ9 Q7Y0F2 Q6K482 Q5Z790 Q65XV6 Q53NC9 Q65XA0 Q0D3U5 Q8H4M4 Q7XC37 Q2R4Z4 Q6YTY2 Q8H2J8 Q0JQZ2 …
	single-organism process	260	Q9AUR7 Q10PW2 Q2QQ48 Q6YY17 Q6ZFJ9 Q7XXS0 Q0J0R8 Q7XUC9 Q75HP9 Q69UI2 Q0DH67 Q2QP84 Q69YA2 Q8H3I3 Q0J0Q3 Q8S5N2 Q6Z387 Q0DBM2 Q8LNZ3 Q6ASU8 Q0DAL0 Q8HCR5 Q0JQX6 Q0PVB0 Q0D5K8 Q0JLS6 Q0IXR7 Q94J22 Q6K4S7 Q0D3N0 Q6K5G8 Q7Y0E8 Q7XQZ6 Q7Y0F2 Q65XV6 Q69UI1 Q7F4F8 Q0DWH1 Q10BQ3 Q651P2 Q851R5 Q6ZB58 Q0DY33 Q0ISQ1 Q6YS11 Q6L500 Q10RI7 Q93X08 Q8H683 Q94H95 Q69RL1 Q7XR98 Q0J4Z1 Q9ASE0 Q53NR8 Q10CU1 P37833 …
	localization	127	Q9AUR7 P50156 Q8RYZ1 Q6L502 Q7XKI5 Q0E3B7 Q7G3Y4 Q6YY17 Q0DIY4 Q0J0F4 Q6L5I5 Q7XXS0 Q0DJ99 Q7F7I7 Q75HP9 Q6Z782 Q9ZWR4 Q2QP84 Q0JD02 Q8H3I3 Q7XV85 Q2QZ12 Q6Z387 Q0DKL7 Q0DBM2 Q6ASU8 Q0DG48 Q2QYK3 Q0DAL0 Q8HCR5 Q0JQX6 Q10PB3 Q2QNM5 Q0DDP7 Q8H4Q9 Q10MW8 Q8H852 Q0D5K8 Q69WS1 Q10ST8 Q0JLS6 P0C522 Q0IXR7 Q7XKQ7 Q0IQK9 Q8SA35 Q7EZR3 Q6L4R5 Q9ZWR5 Q6Z9F9 Q6K548 B9G2A8 Q84TA8 Q9LD54 Q9FWV6 Q5VRF4 Q65XV6 …
	biological regulation	97	P50156 Q6L502 Q6ZJI3 Q2QQ48 Q0D3E0 Q6YY17 Q5Z854 Q0DXM3 Q42972 Q7F7I7 A3AQC6 Q75HP9 Q0DH67 Q9ASP4 Q53LQ0 Q7XV85 Q851K9 Q0DBM2 Q9FVZ7 Q0DBI0 Q10MQ2 Q0DWP6 Q6YXI1 Q8H4Q9 Q6YUR8 Q6EU14 Q6ZK21 Q6L4R5 Q67UF5 Q6K548 P49027 Q7Y0E8 B9G2A8 Q0JBL0 Q84TA8 Q7XQZ6 Q7Y0F2 Q10PD0 Q65XA0 Q0DKQ0 Q0JLX8 Q0IMS5 Q0J0U8 Q0J1U7 Q0DMV6 Q6H547 Q0D9G9 Q7F4F8 Q5VPF1 Q5WA72 Q84UR8 Q0IR97 Q0ISV7 Q7GD79 Q851R5 Q84PB3 Q8LJK2 …
	developmental process	95	Q7FAH2 Q6AUB0 Q2QQ48 Q0D3E0 Q6ZCV7 Q0JGY1 Q0J0F4 Q0J0R8 Q0DXM3 Q10RP0 Q69UI2 Q69YA2 Q943W5 Q7XV85 Q0J0Q3 Q851K9 Q0IXF3 Q8S5N2 Q0INQ6 Q8LNZ3 Q0DWP6 Q6YXI1 Q65WY6 Q5Z9H8 Q6EU14 Q6ER67 Q0JLS6 Q8W0I1 Q6L4R5 Q6K5G8 Q8L4L4 P49027 B9G2A8 Q10QL6 Q7Y0F2 Q8GVZ0 Q0ITS8 Q6Z7B0 Q6ZG90 Q0DKQ0 O04138 Q651T8 Q0J0U8 Q7XMP6 Q5JJJ5 Q6YY47 Q0DHN6 Q69UI1 Q6H547 Q5VRX8 Q0D9G9 Q0DWH1 Q10LP5 Q84UR8 Q0IR97 Q8RZW7 Q9AUW3 …
	multicellular organismal process	86	Q7FAH2 Q6AUB0 Q0D3E0 Q6ZCV7 Q0JGY1 Q0J0F4 Q0J0R8 Q10RP0 Q69UI2 Q69YA2 Q943W5 Q7XV85 Q0J0Q3 Q851K9 Q0IXF3 Q8S5N2 Q0INQ6 Q8LNZ3 Q0DWP6 Q6YXI1 Q65WY6 Q5Z9H8 Q6EU14 Q6ER67 Q0JLS6 Q8W0I1 Q6K5G8 Q8L4L4 P49027 B9G2A8 Q10QL6 Q7Y0F2 Q8GVZ0 Q6Z7B0 Q6ZG90 Q0DKQ0 O04138 Q651T8 Q0J0U8 Q7XMP6 Q5JJJ5 Q6YY47 Q0DHN6 Q69UI1 Q6H547 Q0D9G9 Q5VRX8 Q0DWH1 Q10LP5 Q84UR8 Q0IR97 Q8RZW7 Q7XLZ7 Q2QX46 Q93X08 Q6YZC3 Q8H683 …
	cellular component organization or biogenesis	84	Q5VND6 Q53WK4 Q10PW2 Q2QQ48 Q0D3E0 Q5VNM3 Q0DXM3 Q7XUC9 Q7FAX1 Q10RP0 P27777 Q69UI2 Q2QP84 Q0JD02 Q69YA2 Q8H3I3 Q0J716 Q0J0Q3 Q0IXF3 Q0INQ6 Q9FVZ7 Q8LNZ3 Q8LH97 A3AGM4 Q0JIE9 Q8H590 Q0PVB0 Q0IXR7 Q0JLS6 Q0JNK3 Q8SA35 Q6L4R5 Q7XEQ3 Q0D9G0 Q10MS5 B9G2A8 Q7Y0F2 Q0DNW7 Q6Z7B0 Q0DKQ0 Q651T8 Q5N7W4 Q5JJJ5 Q6YY47 Q69UI1 Q75LR5 Q0ISV7 Q0IR97 Q2R242 C7JA05 Q8RZW7 Q8LJK2 Q9AUW3 Q0DM93 Q6L500 Q93X08 Q6YZC3 …
	multi-organism process	66	Q5VND6 Q53WK4 Q0J0L6 P50156 Q7FAH2 Q2QQ48 Q6ZFJ9 Q0J0F4 Q6L5I5 Q7FAX1 Q10RP0 Q2QLS3 Q0IXF3 Q8S5N2 Q2R223 Q941F5 Q6K969 Q10MQ2 Q75HZ0 Q6EU14 Q9LWT6 Q7X7N2 Q2QLS7 Q8SA35 Q6K4S7 Q6K5G8 P49027 Q7XQZ6 Q7Y0F2 Q53NC9 Q0D3U5 Q65XA0 Q8S9P4 Q2QXF1 Q0DX85 Q7F4F8 Q94CR1 Q0IR97 Q6Z229 Q0DD43 Q7F8S5 Q8S059 Q2R1V2 Q9AUW3 Q6YZC3 Q0D3W6 Q9AWZ5 Q0J4Z1 Q6Z3A3 Q0DLC5 Q0DL69 Q43008 Q5NB63 P48600 Q84P97 Q6H7S2 Q75GX3 …
	other	103	Q0J0L6 Q6L502 Q6AUB0 Q7FAH2 Q0D3E0 Q6YY17 Q6ZFJ9 Q0J0F4 Q10RP0 Q7F7I7 Q2QLS3 Q0DH67 Q943W5 Q0J0Q3 Q851K9 Q0IXF3 Q8S5N2 Q0DBM2 Q941F5 Q9FVZ7 Q0DBI0 Q8LH97 Q0D7S0 Q0DWP6 Q10MQ2 Q6YXI1 Q8H4Q9 Q65WY6 Q0JLS6 Q6EU14 Q2QLS7 Q94J22 Q9LWT6 Q6L4R5 Q6ZK21 Q6K5G8 B9G2A8 Q84TA8 Q7XQZ6 Q10QL6 Q7Y0F2 Q53NC9 Q8GVZ0 Q0JLX8 O04138 Q0DKQ0 Q8H4M4 Q0IMS5 Q0J0U8 Q6YY47 Q8S9P4 Q0DHN6 Q2QXF1 Q0D9G9 Q5VRX8 Q5VPF1 Q0DWH1 …
cellular_component	cell	764	Q0J4C6 Q0E2Q6 Q2QQ48 Q6AU80 Q0DCI1 Q6ZFJ9 P17784 Q7XUC9 Q6ZJ19 Q6EUS6 Q0E261 A3AQC6 Q33AE4 Q0DH67 Q8GVY2 Q2QP84 Q69YA2 Q8H3I3 Q7XVN7 Q8H903 Q5ZEM0 Q8LNZ3 Q7F8K7 Q7XDE0 Q0DAL0 Q0JQX6 Q43009 Q93Y73 Q6Z875 Q0D991 Q0JLS6 Q0IXR7 Q6K4S7 Q0J5V5 Q0E158 Q9AUV8 Q5ZDX8 Q6Z9F9 Q75HJ3 Q9FWV6 Q5Z790 Q65XV6 Q2QS11 Q53NC9 Q65XA0 Q6Z105 Q5QM99 Q10NP6 Q8H2J8 Q6H8E4 Q69UI1 Q7F4F8 Q75LR5 Q6K6A4 Q6EUQ5 Q5N7E8 Q2RA28 …
	organelle	610	Q0J4C6 Q0E2Q6 Q2QQ48 Q6AU80 Q6ZFJ9 P17784 Q7XUC9 Q6ZJ19 Q6EUS6 Q33AE4 Q0DH67 Q8GVY2 Q2QP84 Q69YA2 Q8H3I3 Q7XVN7 Q8H903 Q8LNZ3 Q7XDE0 Q0DAL0 Q0JQX6 Q43009 Q93Y73 Q0D991 Q0JLS6 Q0IXR7 Q6K4S7 Q0E158 Q9AUV8 Q6Z9F9 Q9FWV6 Q5Z790 Q65XV6 Q65XA0 Q6Z105 Q5QM99 Q10NP6 Q8H2J8 Q6H8E4 Q69UI1 Q7F4F8 Q75LR5 Q6K6A4 Q6EUQ5 Q5N7E8 Q5NAX9 Q0DY33 Q7XTK1 Q6YS11 Q10EK7 Q762A6 Q69RL1 Q0J4Z1 Q8L4F2 Q53NR8 Q93WM3 Q10CU1 …
	membrane	440	Q9AUR7 Q0J0L6 Q0E2Q6 Q0JKR1 Q2QXS4 Q6YY17 Q6ZFJ9 Q0J366 P17784 Q7XXS0 Q0J0R8 Q7XUC9 Q6ZJ19 Q6YY64 Q0E261 Q75HP9 Q69UI2 Q06397 Q0DH67 Q6L5F8 Q2QP84 Q69YA2 Q8H3I3 Q7XVN7 Q8H903 Q0DBM2 Q6ASU8 Q7F8K7 Q0DIZ8 Q0DAL0 Q8HCR5 Q0JQX6 Q43009 Q0JI56 Q6YYR2 Q07661 Q0PVB0 Q0D3Z9 Q0D5K8 Q0JLS6 Q0IXR7 Q6K4S7 Q0J5V5 Q6L561 Q6K5G8 Q6Z9F9 Q5W6H1 Q0JRG3 Q9FWV6 Q5Z790 Q65XV6 Q2QS11 Q65XA0 Q6Z105 Q7XC37 Q6YTY2 Q6H8E4 …
	macromolecular complex	271	Q9AUR7 Q10PW2 Q0J4C6 Q0J0L6 Q0E2Q6 Q0DCI1 Q6ZFJ9 Q0IRH7 Q7XXS0 Q0J0R8 Q7XUC9 Q6ZJ19 Q6YY64 Q2QXN5 Q69UI2 Q8GVY2 Q8H3I3 Q8H903 Q75J18 Q6ASU8 Q0DIZ8 Q8HCR5 Q0JI56 Q6Z875 Q6YYR2 Q0PVB0 Q0D991 Q0IXR7 Q0E158 Q5ZDX8 Q6Z105 Q5QM99 Q6YTY2 Q8H2J8 Q69UI1 Q0JAC6 Q7F4F8 Q75LR5 Q6YS69 Q6K6A4 Q5N7E8 Q0JBY8 Q0ISQ1 Q5ZEN1 Q6L500 Q10MT2 Q6YPG2 Q762A6 Q6H6I1 Q9ASE0 Q8L4F2 Q5SNJ4 Q53NR8 Q10CU1 Q9FXT8 Q0D9C4 Q8W423 …
	membrane-enclosed lumen	127	Q7FAH2 Q0JGY1 Q7G3Y4 Q6ZLM6 Q2R1J8 Q7XDP6 Q6ZFJ9 P17784 Q6L5I5 Q8LNL2 Q7XXS0 Q5VNM3 Q0J0R8 Q2QNF3 Q10RZ3 Q10Q21 Q9AV77 Q7XUC9 Q6YY64 Q6AV34 Q10RP0 Q7F7I7 Q69UI2 Q6K1W6 Q53LQ0 Q0IXF3 Q8H903 Q8LH97 Q10QD8 Q0DG48 Q0DIZ8 B7E905 Q10RW9 Q6K1Q6 Q0DEU6 Q6YYR2 Q8H590 Q6Z537 Q6ER67 P0C522 Q9LWT6 Q0DBK8 Q6K8B8 Q7XEQ3 Q6K5G8 Q8L4L4 Q10MS5 P49027 Q5W6H1 P35683 Q0ITS8 Q6Z7B0 Q9FU74 Q6ZG90 Q0DKQ0 Q0J0U8 Q8H8S1 …
	extracellular region	89	Q7XPL2 Q7FAH2 Q6ZFJ9 P17784 Q10S34 Q53NL5 Q0DXM3 Q8W084 Q42972 Q0JR25 Q7F7I7 Q33AE4 Q9ASP4 Q655T1 Q0J1E1 Q0DXA4 Q6YZA9 Q2R3E0 Q9XHW8 Q0D7S0 Q07661 Q9LWT6 Q0JGM8 Q0D3N0 Q6K5G8 Q67UF5 Q2QY88 Q0D9G0 Q65XA0 Q0J184 O04138 Q8H4M4 Q7XC37 Q0J0U8 Q0DDV4 Q8S9P4 Q6YY47 Q7XDC8 Q0JQZ2 Q5N725 Q10R17 Q0J528 Q94CR1 Q0IR97 Q7GD79 Q5U1F8 Q6KAJ2 Q10NX8 P0C579 Q8H4L8 Q65XK0 Q0D7S5 Q0DM93 Q0D7S4 Q0D3W6 Q2QV45 Q9LST6 …
	other	5	P50156 Q6YZB2 Q6YZA9 Q9FWV2 Q6ZI53
Molecular Function	binding	589	Q0J4C6 Q6ZI55 Q0E2Q6 Q2QQ48 Q6AU80 Q0DCI1 Q6ZFJ9 Q7XUC9 Q6EUS6 Q33AE4 Q0DH67 Q2QP84 Q7XVN7 Q8H903 Q5ZEM0 Q8LNZ3 Q7XDE0 Q0DAL0 Q5NBQ2 Q93Y73 Q6Z875 Q6Z392 Q5Z8H5 Q2RBM4 Q0JLS6 Q9AX15 Q0J5V5 Q0D3N0 Q0J0Z5 Q9AUV8 Q5ZDX8 Q75HJ3 Q2QS11 Q65XA0 Q0D3U5 Q5QM99 Q10NP6 Q6H8E4 Q6YXX5 Q2RA28 Q8W5H7 Q0IMD7 Q0DY33 Q7XTK1 Q6YS11 Q6Z4K6 Q75KR1 Q69RL1 Q0J4Z1 Q9ASE0 Q6YSB2 Q53NR8 Q93WM3 Q10CU1 Q9FXT8 P37833 Q0D9C4 …
	catalytic activity	523	Q0J4C6 Q6ZI55 Q6AU80 Q69Y21 Q0DCI1 P17784 Q6EUS6 A3AQC6 Q33AE4 Q69YA2 Q5ZEM0 Q8LNZ3 Q0DAL0 Q0DZE5 Q5NBQ2 Q43009 Q93Y73 Q0E398 Q6Z875 Q5Z8H5 Q2RBM4 Q0JLS6 Q9AX15 Q0J5V5 Q0D3N0 Q9AUV8 Q7Y0F2 Q5Z790 Q2QS11 Q65XA0 Q0D3U5 Q69P84 Q8W5H7 Q0IMD7 Q7XTK1 Q6Z4K6 Q9FTH0 Q75KR1 Q94H95 Q69RL1 Q6EUD7 Q9ASE0 Q6YSB2 Q93WM3 Q10CU1 Q9FXT8 P37833 Q0D9C4 Q5NB63 Q6H6C7 Q9FUE3 Q6H7S2 Q75M08 Q7F8T6 Q0D840 Q6F361 Q60DR1 …
	structural molecule activity	123	Q9AUR7 Q7Y199 Q10PW2 Q0JGY1 Q2R1J8 Q7F225 Q0IRH7 Q8LNL2 Q0J0R8 Q5WMY3 Q2QNF3 Q10RZ3 Q9AV77 Q6YY64 Q2QXN5 Q69UI2 Q8GVY2 Q6K1W6 Q8H3I3 Q0JJA0 Q75J18 Q8LH97 Q10QD8 Q0JKK9 C7IZ82 Q0DIZ8 B7E905 Q6K1Q6 Q9ARZ9 Q0JI56 Q0JIE9 Q0DEU6 Q8H590 Q0PVB0 Q0D991 Q8H852 Q6Z537 Q6ER67 Q0D8L0 Q0IXR7 Q0JNK3 Q0DBK8 Q6K8B8 Q7XEQ3 Q0E158 Q6K4T1 Q8L4L4 Q10MS5 Q0DK10 Q0ITS8 Q5QM99 Q8H8S1 Q6YTY2 Q0IPU6 Q8H2J8 Q69UI8 Q69UI1 …
	transporter activity	52	P50156 Q7XKI5 Q0E3B7 Q0DY33 Q8GTK7 Q7G3Y4 Q0JJ51 Q6L5I5 Q9SXV0 Q9FP64 Q7XXS0 Q75M03 Q10ET9 Q8HCQ9 Q75HP9 Q6YZC3 Q8H5N9 Q2QP84 Q7XVN7 Q9ASE0 Q0DKL7 Q40648 Q0DG48 Q0DAL0 Q8HCR5 Q0JQX6 Q6EU94 Q5NB63 Q10PB3 Q8HCP6 Q84P97 Q8LHA3 P0C522 Q8SA35 Q75IQ4 Q6L4R5 Q6K548 Q6Z9F9 Q6H4M9 Q9LD54 Q9FWV6 Q0JLH6 Q65XV6 Q0DJC0 Q651T8 Q6H8E4 Q53MW1 Q53NY1 Q7F4F8 Q651P2 Q6Z229 Q60EY9
	nutrient reservior activity	26	Q0JJ36 P07730 Q0E261 Q0E2D2 Q0E2D5 Q10JA8 Q75GX9 Q6K7K6 Q6K508 Q852L2 Q6T725 Q0DH05 Q8GVK9 Q8GVK5 Q0D7V8 Q0DJ45 Q6ZIX4 Q0DH05 Q0E2G5 Q0DUA3 Q6YZA9 Q6ZK46 Q65XA1 Q75HJ4 Q9XHW8 Q6YZB2
	enzyme regulator activity	25	Q8H4M4 Q0D7S4 Q7X7E6 Q0JBL0 QOD7S5 Q8H4L8 Q6K4K9 Q75H81 Q0D840 Q0JNR2 Q0JR25 Q7X8H9 Q6Z6H0 Q8GVI3 Q10J94 Q0JGM8 Q0C579 Q0E238 Q65XK0 Q0D7S0 Q0J4L6 Q9SDG5 Q0J4C6 Q0J8A4 Q7FAH2
	other	90	Q6ZJI3 Q10JA8 Q6AVZ8 P30298 Q5Z854 Q0JR25 P0C5C9 Q0DJC3 Q5Z9M9 Q0E261 Q75H81 Q53LQ0 Q0DUA3 P07730 Q0DBI0 Q6YZA9 Q0D7S0 Q9XHW8 Q43009 Q6K508 Q5Z8H5 P0C524 Q7XSV2 Q0JGM8 Q0D3N0 Q67UF5 P49027 Q0JBL0 Q0E2D2 Q0D3U5 Q8H4M4 Q0DMV6 Q7X8H9 Q10LP5 Q75GX9 Q851R5 Q5U1F8 Q8W5H7 Q7F8S5 Q6T725 P0C579 Q0E2D5 Q8LJK2 Q0JD42 Q8H4L8 Q67IX6 Q0DJ45 Q0D7S5 Q0DKN6 Q0D7S4 Q0IP02 Q0DKZ2 Q65XA1 Q0DS36 Q6K4K9 Q5U1S8 Q6ZIT5 …
