# Supplementary material for: Proteome Profile of Starch Granules Purified from Rice (Oryza sativa) Endosperm
Source: PLoS One. 2016 Dec 19;11(12):e0168467. doi: 10.1371/journal.pone.0168467 (PMC5167393; doi:10.1371/journal.pone.0168467)
Supplement: S5 Table — (XLS) [file pone.0168467.s006.xls]

## Sheet: Phenol method
Subcellular location	NO. of Protein				Other	13				72
extracellular	72				cytoskeleton	18				75
mitochondria	75				endoplasmic reticulum	20				407
chloroplast	407				vacuolar membrane	22				130
nuclear	130				plasma membrane	51				18
cytoskeleton	18				extracellular	72				2
cytosol,nuclear	2				mitochondria	75				20
endoplasmic reticulum	20				nuclear	130				22
vacuolar membrane	22				cytosol	349				51
chloroplast, mitochondria	2				chloroplast	407				9
plasma membrane	51									349
peroxisome	9
cytosol	349
