# Supplementary material for: Proteome Profile of Starch Granules Purified from Rice (Oryza sativa) Endosperm
Source: PLoS One. 2016 Dec 19;11(12):e0168467. doi: 10.1371/journal.pone.0168467 (PMC5167393; doi:10.1371/journal.pone.0168467)
Supplement: S8 Table — (XLS) [file pone.0168467.s009.xls]

## Sheet: starch synsthesis lysine acetyl
Protein	Modified sequence	Kac Position	Enzyme Entry	Gene description
P15280	_IVEFAEK(ac)PK_	261	[EC:2.7.7.27]	GAPS: glucose-1-phosphate adenylyltransferase small subunit
	_MDYEK(ac)FIQAHR_	217
Q0D9D0	_DK(ac)FGIWSIK_	164	[EC:2.4.1.18]	SBE1: 1,4-alpha-glucan branching enzyme 1
	_EGNNWSYDK(ac)CR_	614
	_GM(ox)K(ac)FVFR_	809
	_GYHK(ac)LWDSR_	372
	_HEGGLEEFSK(ac)GYLK_	118
	_LEEFK(ac)DHFNYR_	89
	_QIVSDMNEK(ac)DK_	662
	_VGCDLPGK(ac)YR_	697
	_YLDQK(ac)CLIEK_	103
	_YVFK(ac)HPR_	236
Q0DEV5	_KFEK(ac)LLK_	444	[EC:2.4.1.11]	Granule-bound starch synthase 1
	_SMEEK(ac)YPGK_	452
	_ASDYGLVK(ac)FDDSGR_	250
Q5VNT5	_VIAFSEK(ac)PK_	260	[EC:2.7.7.27]	GAPLar: glucose-1-phosphate adenylyltransferase large chain
	_KHEEDK(ac)MIIFEK_	738	[EC:2.4.1.18]	SBE3: 1,4-alpha-glucan branching enzyme 3
Q6H6P8	_VGCLKPGK(ac)YK_	771
Q9AUV8	_AQGK(ac)FVPDPR_	846	[EC:2.4.1.1]	starch phosphorylase
	_DQK(ac)LWTR_	913
	_FQNK(ac)TNGVTPR_	594
	_MSILNTASSSK(ac)FNSDR_	928
	_SLEPSVVVEEK(ac)TVSK_	504
	_TDVSYPVK(ac)FYGK_	255
	_YGTEDTSLLK(ac)K_	451
	_YK(ac)HGLFK_	216
